# Supplementary material for: Mitochondrial modulation-induced activation of vagal sensory neuronal subsets by antimycin A, but not CCCP or rotenone, correlates with mitochondrial superoxide production
Source: PLoS One. 2018 May 7;13(5):e0197106. doi: 10.1371/journal.pone.0197106 (PMC5937758; doi:10.1371/journal.pone.0197106)
Supplement: S1 Dataset — (XLSX) [file pone.0197106.s001.xlsx]

## Sheet: AntA_raw
		1	2	3	4	5	6	7	8	9	10	11	12	13	14	15	16	17	18	19	20	21	22	23	24	25	26	27	28	29	30	31	32	33	34	35	36	37	38	39	40	41	42	43	44	45	46	47	48
		0	0	0	0	0	0	0	0	0	0	0	0	0	0	0	0	0	0.564	0.555	0.501	0.571	0.566	0.532	0.504	0.673	0.721	0.709	0.553	0.553	0.498	0.491	0.561	0.486	0.863	0.803	0.537	0.59	0.605	0.653	0.83	0	0	0	0	0	0	0	0
	0	0.859	0.749	0.544	0.556	0.801	0.558	0.694	0.583	0.64	0.567	0.546	0.603	0.499	0.466	0.628	0.663	0.559	0.585	0.577	0.519	0.591	0.591	0.551	0.523	0.697	0.746	0.735	0.574	0.579	0.512	0.512	0.583	0.505	0.896	0.821	0.555	0.615	0.629	0.677	0.865	0	0	0	0	0	0	0	0
	6	0.879	0.776	0.553	0.567	0.875	0.569	0.71	0.557	0.656	0.592	0.551	0.611	0.503	0.472	0.642	0.675	0.564	0.562	0.553	0.495	0.568	0.565	0.526	0.504	0.681	0.725	0.723	0.552	0.556	0.49	0.493	0.558	0.488	0.866	0.797	0.534	0.592	0.607	0.667	0.827	0.561	0.594	0.712	0.468	0.574	0.505	0.519	0.709
	12	0.868	0.773	0.546	0.557	0.823	0.562	0.7	0.545	0.639	0.585	0.539	0.596	0.493	0.46	0.623	0.66	0.551	0.582	0.572	0.518	0.584	0.575	0.546	0.518	0.703	0.746	0.752	0.566	0.568	0.511	0.504	0.58	0.497	0.896	0.788	0.552	0.604	0.63	0.689	0.859	0.564	0.606	0.717	0.472	0.577	0.512	0.519	0.714
	18	0.844	0.75	0.534	0.542	0.821	0.552	0.683	0.536	0.645	0.581	0.526	0.578	0.483	0.451	0.605	0.648	0.544	0.579	0.563	0.509	0.58	0.567	0.546	0.515	0.688	0.741	0.735	0.559	0.553	0.504	0.5	0.566	0.493	0.886	0.795	0.55	0.603	0.619	0.677	0.847	0.562	0.604	0.717	0.471	0.578	0.51	0.518	0.708
	24	0.866	0.765	0.543	0.549	0.791	0.562	0.699	0.549	0.659	0.58	0.56	0.59	0.493	0.459	0.617	0.676	0.553	0.558	0.547	0.497	0.56	0.553	0.524	0.5	0.672	0.718	0.713	0.541	0.544	0.489	0.488	0.547	0.479	0.866	0.806	0.531	0.589	0.599	0.662	0.825	0.557	0.594	0.71	0.467	0.569	0.504	0.513	0.699
	30	0.861	0.77	0.537	0.538	0.792	0.553	0.688	0.529	0.669	0.593	0.567	0.596	0.486	0.452	0.614	0.673	0.549	0.568	0.558	0.504	0.565	0.56	0.536	0.504	0.68	0.726	0.723	0.546	0.552	0.494	0.491	0.559	0.485	0.882	0.823	0.538	0.588	0.61	0.673	0.836	0.556	0.604	0.711	0.468	0.578	0.504	0.512	0.699
	36	0.865	0.759	0.535	0.545	0.787	0.551	0.686	0.531	0.675	0.575	0.559	0.593	0.485	0.455	0.62	0.674	0.551	0.572	0.564	0.513	0.575	0.559	0.538	0.515	0.703	0.741	0.735	0.55	0.557	0.498	0.494	0.566	0.491	0.886	0.773	0.546	0.6	0.621	0.672	0.85	0.563	0.6	0.724	0.471	0.584	0.505	0.514	0.702
	42	0.867	0.771	0.545	0.538	0.824	0.555	0.692	0.542	0.67	0.585	0.56	0.605	0.491	0.449	0.617	0.672	0.559	0.578	0.561	0.512	0.576	0.564	0.535	0.512	0.703	0.742	0.729	0.55	0.549	0.5	0.494	0.562	0.49	0.892	0.809	0.551	0.602	0.628	0.682	0.848	0.559	0.603	0.723	0.473	0.583	0.519	0.513	0.699
	48	0.916	0.793	0.566	0.563	0.856	0.584	0.724	0.557	0.698	0.617	0.596	0.612	0.51	0.471	0.641	0.7	0.577	0.589	0.572	0.525	0.587	0.569	0.552	0.521	0.713	0.756	0.73	0.562	0.564	0.51	0.507	0.575	0.501	0.935	0.795	0.564	0.615	0.64	0.696	0.866	0.562	0.611	0.718	0.471	0.582	0.555	0.512	0.698
	54	0.883	0.787	0.548	0.573	0.815	0.56	0.704	0.535	0.699	0.604	0.594	0.596	0.492	0.456	0.623	0.692	0.558	0.577	0.566	0.506	0.577	0.565	0.534	0.519	0.701	0.741	0.709	0.548	0.559	0.497	0.5	0.57	0.493	0.923	0.811	0.548	0.598	0.625	0.689	0.851	0.559	0.609	0.726	0.475	0.574	0.539	0.514	0.693
	60	0.929	0.818	0.572	0.591	0.86	0.586	0.74	0.57	0.735	0.627	0.667	0.641	0.517	0.48	0.66	0.721	0.588	0.59	0.58	0.529	0.59	0.577	0.553	0.53	0.731	0.762	0.729	0.567	0.574	0.504	0.51	0.591	0.506	0.947	0.852	0.564	0.613	0.639	0.702	0.881	0.556	0.605	0.727	0.47	0.572	0.541	0.517	0.687
	66	0.907	0.789	0.639	0.583	1.303	0.568	0.711	0.57	0.986	0.905	0.861	0.627	0.501	0.455	0.653	0.728	0.587	0.582	0.571	0.523	0.585	0.566	0.547	0.524	0.722	0.757	0.721	0.56	0.564	0.503	0.504	0.585	0.5	0.945	0.815	0.56	0.601	0.637	0.695	0.878	0.559	0.61	0.728	0.478	0.585	0.552	0.524	0.7
	72	0.94	0.828	0.619	0.639	1.158	0.59	0.729	0.592	0.964	0.81	0.959	0.674	0.534	0.474	0.708	0.816	0.635	0.572	0.571	0.524	0.576	0.554	0.542	0.517	0.703	0.743	0.708	0.549	0.556	0.495	0.497	0.632	0.502	0.936	0.842	0.551	0.602	0.628	0.696	0.87	0.577	0.625	0.749	0.486	0.588	0.553	0.538	0.716
	78	0.929	0.83	0.617	0.651	0.975	0.589	0.73	0.593	0.889	0.737	0.845	0.694	0.537	0.463	0.712	0.829	0.65	0.574	0.575	0.53	0.58	0.556	0.545	0.526	0.714	0.75	0.718	0.553	0.564	0.497	0.501	0.65	0.502	0.941	0.818	0.56	0.604	0.629	0.703	0.892	0.571	0.622	0.73	0.48	0.584	0.543	0.53	0.708
	84	0.927	0.806	0.614	0.653	0.939	0.596	0.727	0.602	0.828	0.701	0.83	0.697	0.55	0.465	0.71	0.826	0.665	0.575	0.58	0.529	0.584	0.557	0.548	0.522	0.708	0.751	0.707	0.552	0.562	0.497	0.506	0.646	0.503	0.949	0.823	0.564	0.611	0.633	0.7	0.89	0.565	0.611	0.728	0.472	0.58	0.527	0.528	0.679
	90	0.971	0.834	0.626	0.67	0.932	0.611	0.752	0.597	0.811	0.688	0.841	0.709	0.561	0.479	0.724	0.841	0.68	0.569	0.565	0.521	0.58	0.544	0.541	0.517	0.704	0.743	0.701	0.545	0.553	0.487	0.495	0.649	0.498	0.939	0.808	0.55	0.594	0.628	0.714	0.883	0.61	0.625	0.771	0.481	0.586	0.569	0.529	0.687
	96	0.94	0.819	0.605	0.641	0.885	0.646	0.743	0.586	0.743	0.646	0.804	0.679	0.541	0.467	0.696	0.813	0.65	0.579	0.584	0.53	0.593	0.563	0.554	0.532	0.724	0.767	0.707	0.557	0.579	0.498	0.511	0.638	0.51	0.959	0.849	0.568	0.613	0.633	0.73	0.909	0.619	0.669	0.757	0.492	0.603	0.585	0.538	0.701
	102	0.937	0.813	0.587	0.619	0.844	0.639	0.721	0.584	0.715	0.609	0.76	0.662	0.53	0.455	0.68	0.788	0.638	0.569	0.573	0.524	0.581	0.551	0.544	0.519	0.711	0.751	0.699	0.546	0.558	0.491	0.5	0.617	0.502	0.944	0.823	0.557	0.621	0.63	0.708	0.901	0.621	0.659	0.764	0.495	0.605	0.65	0.544	0.705
	108	0.95	0.823	0.604	0.628	0.849	0.633	0.745	0.588	0.702	0.613	0.754	0.674	0.54	0.471	0.695	0.792	0.649	0.562	0.575	0.513	0.58	0.548	0.543	0.521	0.71	0.753	0.685	0.546	0.569	0.494	0.497	0.609	0.506	0.949	0.801	0.557	0.609	0.633	0.703	0.896	0.619	0.658	0.756	0.496	0.603	0.704	0.539	0.699
	114	0.949	0.805	0.583	0.598	0.823	0.612	0.737	0.565	0.673	0.598	0.715	0.643	0.522	0.458	0.663	0.76	0.627	0.584	0.591	0.535	0.606	0.565	0.565	0.541	0.752	0.786	0.705	0.568	0.577	0.509	0.515	0.642	0.525	0.975	0.835	0.574	0.64	0.666	0.752	0.937	0.613	0.647	0.761	0.494	0.607	0.709	0.533	0.702
	120	0.946	0.837	0.589	0.611	0.826	0.616	0.742	0.573	0.679	0.586	0.696	0.647	0.529	0.461	0.673	0.769	0.635	0.569	0.582	0.524	0.589	0.553	0.549	0.527	0.731	0.772	0.689	0.551	0.547	0.496	0.501	0.614	0.519	0.952	0.833	0.562	0.616	0.634	0.721	0.915	0.612	0.649	0.758	0.499	0.596	0.712	0.542	0.703
	126	0.984	0.862	0.621	0.625	0.848	0.633	0.77	0.601	0.698	0.597	0.704	0.675	0.546	0.481	0.692	0.801	0.653	0.566	0.584	0.524	0.595	0.555	0.556	0.53	0.732	0.771	0.69	0.555	0.554	0.496	0.502	0.608	0.521	0.956	0.808	0.565	0.618	0.639	0.734	0.923	0.61	0.654	0.762	0.497	0.605	0.67	0.536	0.71
	132	0.974	0.854	0.608	0.617	0.83	0.63	0.766	0.581	0.678	0.591	0.671	0.657	0.534	0.474	0.672	0.776	0.633	0.586	0.595	0.537	0.608	0.565	0.565	0.54	0.747	0.792	0.703	0.567	0.568	0.511	0.519	0.615	0.531	0.987	0.884	0.572	0.63	0.656	0.754	0.945	0.607	0.653	0.767	0.495	0.598	0.66	0.537	0.708
	138	0.977	0.843	0.609	0.615	0.83	0.634	0.781	0.562	0.677	0.591	0.676	0.653	0.536	0.477	0.664	0.776	0.625	0.564	0.583	0.521	0.589	0.552	0.554	0.522	0.73	0.773	0.672	0.554	0.55	0.498	0.5	0.594	0.514	0.956	0.803	0.56	0.614	0.637	0.734	0.922	0.596	0.638	0.751	0.486	0.588	0.624	0.531	0.704
	144	0.974	0.827	0.585	0.59	0.793	0.614	0.744	0.567	0.653	0.569	0.666	0.624	0.512	0.464	0.64	0.739	0.602	0.565	0.573	0.525	0.585	0.565	0.549	0.525	0.727	0.767	0.673	0.548	0.548	0.49	0.5	0.588	0.511	0.954	0.903	0.554	0.604	0.632	0.738	0.92	0.598	0.647	0.761	0.487	0.601	0.625	0.534	0.708
	150	0.998	0.862	0.603	0.605	0.82	0.637	0.777	0.572	0.681	0.59	0.697	0.649	0.529	0.482	0.667	0.766	0.624	0.584	0.601	0.543	0.613	0.589	0.574	0.548	0.753	0.805	0.706	0.575	0.568	0.514	0.522	0.612	0.531	1	0.863	0.58	0.636	0.666	0.764	0.963	0.598	0.644	0.771	0.489	0.594	0.617	0.531	0.704
	156	0.972	0.822	0.579	0.578	0.793	0.61	0.744	0.55	0.652	0.568	0.687	0.619	0.507	0.468	0.641	0.733	0.604	0.576	0.593	0.537	0.603	0.585	0.567	0.54	0.755	0.793	0.691	0.567	0.561	0.508	0.514	0.602	0.529	0.995	0.847	0.575	0.63	0.655	0.753	0.945	0.604	0.656	0.783	0.493	0.607	0.64	0.538	0.714
	162	0.998	0.849	0.593	0.593	0.814	0.626	0.772	0.566	0.667	0.582	0.724	0.63	0.52	0.478	0.654	0.746	0.607	0.575	0.596	0.541	0.606	0.583	0.569	0.54	0.766	0.798	0.685	0.569	0.564	0.511	0.536	0.602	0.53	0.996	0.871	0.575	0.63	0.669	0.769	0.952	0.603	0.657	0.78	0.496	0.604	0.635	0.539	0.713
	168	1.013	0.865	0.601	0.595	0.816	0.635	0.772	0.564	0.669	0.586	0.707	0.636	0.522	0.486	0.658	0.767	0.613	0.555	0.578	0.521	0.587	0.564	0.548	0.524	0.75	0.773	0.67	0.548	0.545	0.494	0.512	0.586	0.51	0.963	0.89	0.561	0.614	0.645	0.736	0.918	0.603	0.665	0.781	0.495	0.601	0.613	0.537	0.72
	174	0.957	0.823	0.575	0.563	0.789	0.608	0.743	0.553	0.642	0.568	0.674	0.612	0.5	0.464	0.629	0.717	0.588	0.567	0.59	0.53	0.599	0.584	0.565	0.539	0.744	0.798	0.685	0.564	0.555	0.501	0.523	0.595	0.523	0.998	0.871	0.572	0.622	0.665	0.767	0.942	0.601	0.659	0.771	0.497	0.604	0.622	0.533	0.716
	180	0.978	0.843	0.575	0.553	0.792	0.62	0.743	0.544	0.658	0.567	0.673	0.617	0.495	0.463	0.622	0.715	0.571	0.567	0.594	0.537	0.598	0.574	0.566	0.538	0.749	0.795	0.678	0.563	0.555	0.502	0.524	0.585	0.528	0.999	0.853	0.571	0.624	0.667	0.76	0.941	0.602	0.652	0.785	0.5	0.601	0.619	0.54	0.721
	186	1.015	0.852	0.599	0.576	0.819	0.636	0.766	0.575	0.685	0.588	0.7	0.628	0.514	0.482	0.648	0.742	0.599	0.581	0.606	0.543	0.604	0.586	0.574	0.548	0.773	0.813	0.694	0.573	0.573	0.509	0.528	0.608	0.538	1.009	0.877	0.581	0.632	0.677	0.795	0.955	0.6	0.654	0.781	0.492	0.604	0.641	0.535	0.715
	192	0.995	0.868	0.594	0.579	0.822	0.631	0.774	0.559	0.672	0.586	0.737	0.629	0.508	0.479	0.648	0.736	0.589	0.592	0.805	0.561	0.609	0.593	0.589	0.554	0.831	0.82	0.726	0.571	0.581	0.524	0.539	0.676	0.544	1.017	1.179	0.597	0.65	0.679	0.806	0.964	0.604	0.651	0.8	0.506	0.609	0.731	0.539	0.726
	198	1.039	0.878	0.61	0.584	0.887	0.623	0.79	0.613	0.722	0.638	0.73	0.662	0.52	0.483	0.674	0.756	0.613	0.607	1.065	0.591	0.621	0.601	1.189	0.579	0.937	0.833	0.848	0.577	0.588	0.524	0.569	0.968	0.557	1.046	1.15	0.625	0.686	0.699	0.858	0.995	0.6	0.652	0.804	0.499	0.604	0.765	0.54	0.725
	204	1.063	0.92	0.649	0.655	1.155	0.662	0.818	0.664	0.805	0.743	0.79	0.708	0.544	0.494	0.717	0.797	0.647	0.621	1.102	0.598	0.619	0.601	1.891	0.581	1.032	0.825	0.813	0.571	0.584	0.527	0.823	1.196	0.566	1.134	1.065	0.648	0.698	0.686	0.864	1.024	0.619	0.661	0.898	0.513	0.62	0.728	0.54	0.734
	210	1.265	1.014	0.664	0.65	1.215	0.714	0.801	0.664	0.826	0.877	1.374	0.687	0.541	0.487	0.717	0.811	0.654	0.644	0.98	0.624	0.64	0.609	3.201	0.604	1.002	0.824	0.802	0.585	0.594	0.532	1.107	1.292	0.606	1.242	1.079	0.681	0.899	0.707	0.898	1.081	0.638	0.67	0.911	0.527	0.645	0.736	0.544	0.735
	216	1.587	1.284	0.709	0.682	1.287	0.921	0.865	0.716	0.91	0.913	2.065	0.745	0.587	0.551	0.753	0.894	0.708	0.646	0.939	0.633	0.663	0.613	3.088	0.609	1.018	0.819	0.799	0.595	0.6	0.532	1.156	1.311	0.639	1.333	1.248	0.708	0.774	0.719	0.928	1.114	0.671	0.69	0.949	0.547	0.664	1.869	0.563	0.757
	222	1.643	1.417	0.704	0.664	1.284	0.939	0.842	0.736	0.906	0.866	2.095	0.732	0.588	0.54	0.741	0.904	0.701	0.657	0.932	0.655	0.683	0.624	3.12	0.624	1.015	0.831	0.804	0.602	0.609	0.541	1.008	1.342	0.714	1.479	1.25	0.74	0.808	0.751	0.996	1.174	0.699	0.698	0.954	0.562	0.685	1.903	0.581	0.766
	228	1.611	1.516	0.708	0.65	1.218	0.931	0.846	0.722	0.906	0.883	1.99	0.726	0.597	0.527	0.73	0.896	0.699	0.671	0.917	0.665	0.696	0.64	3.142	0.626	1.046	0.824	0.805	0.6	0.607	0.548	0.909	1.342	0.768	1.51	1.227	0.767	0.813	0.756	1.056	1.261	0.724	0.726	0.997	0.575	0.696	1.893	0.613	0.772
	234	1.707	1.566	0.734	0.668	1.19	0.967	0.865	0.746	0.932	0.892	2.034	0.739	0.626	0.547	0.749	0.927	0.72	0.689	0.932	0.689	0.706	0.659	3.315	0.642	1.066	0.837	0.835	0.615	0.631	0.567	0.904	1.287	0.944	1.751	1.159	0.809	0.847	0.78	1.14	1.406	0.747	0.727	1.012	0.585	0.712	1.824	0.641	0.783
	240	1.669	1.502	0.708	0.646	1.188	0.92	0.839	0.747	0.886	0.847	1.958	0.725	0.603	0.541	0.724	0.903	0.706	0.696	0.921	0.699	0.831	0.656	3.291	0.637	1.086	0.837	0.835	0.61	0.632	0.568	0.883	1.176	1.018	1.874	1.274	0.831	0.848	0.783	1.215	1.834	0.761	0.715	1.016	0.593	0.716	1.669	0.653	0.771
	246	1.741	1.6	0.737	0.674	1.227	0.91	0.868	0.767	0.915	0.932	2.039	0.751	0.631	0.554	0.754	0.928	0.721	0.711	0.915	0.708	0.822	0.662	3.383	0.644	1.11	0.842	0.841	0.61	0.649	0.577	0.882	1.132	1.146	1.95	1.314	0.853	0.875	0.814	1.315	2.176	0.765	0.724	1.012	0.595	0.717	1.583	0.652	0.766
	252	1.739	1.596	0.726	0.656	1.233	0.868	0.857	0.808	0.92	0.906	1.976	0.747	0.629	0.548	0.747	0.929	0.706	0.709	0.908	0.712	0.815	0.655	3.392	0.631	1.096	0.841	0.857	0.603	0.642	0.579	0.864	1.062	1.356	1.913	1.283	0.86	0.884	0.825	1.429	2.697	0.81	0.743	1.054	0.619	0.739	1.525	0.73	0.8
	258	1.753	1.572	0.745	0.654	1.236	0.87	0.865	0.806	0.941	0.89	2.041	0.742	0.639	0.556	0.758	0.935	0.719	0.703	0.906	0.715	0.786	0.648	3.379	0.626	1.107	0.847	0.847	0.597	0.65	0.575	0.845	1.014	2.851	1.719	1.294	0.878	0.893	0.856	1.615	2.775	0.815	0.748	1.056	0.617	0.744	1.439	0.706	0.792
	264	1.666	1.651	0.742	0.651	1.235	0.846	0.846	0.816	0.944	0.894	2.052	0.731	0.649	0.554	0.751	0.913	0.718	0.68	0.882	0.7	0.772	0.64	3.338	0.614	1.107	0.821	0.85	0.583	0.639	0.571	0.827	0.983	2.748	1.544	1.286	0.868	0.881	0.898	1.641	2.758	0.823	0.757	1.055	0.62	0.759	1.38	0.694	0.791
	270	1.656	1.59	0.757	0.652	1.243	0.847	0.857	0.839	0.933	0.874	2.081	0.75	0.651	0.568	0.769	0.926	0.727	0.706	0.898	0.72	0.785	0.647	3.425	0.623	1.149	0.844	0.853	0.596	0.656	0.572	0.843	0.975	2.909	1.582	1.333	0.902	0.911	0.964	1.682	2.856	0.817	0.75	1.078	0.62	0.753	1.304	0.676	0.778
	276	1.647	1.669	0.787	0.656	1.263	0.856	0.876	0.885	0.952	0.898	2.125	0.77	0.663	0.601	0.794	0.918	0.739	0.725	0.915	0.743	0.83	0.651	3.52	0.646	1.161	0.859	0.892	0.61	0.672	0.591	0.858	0.985	3.074	1.54	1.374	0.928	0.936	1.029	1.74	2.985	0.813	0.77	1.075	0.63	0.747	1.277	0.675	0.792
	282	1.528	1.611	0.766	0.624	1.227	0.837	0.837	0.869	0.874	0.832	1.932	0.722	0.625	0.584	0.764	0.863	0.715	0.702	0.883	0.718	0.783	0.633	3.408	0.624	1.154	0.837	0.863	0.593	0.648	0.576	0.83	0.948	2.995	1.453	1.355	0.903	0.914	1.037	1.718	2.9	0.823	0.783	1.071	0.63	0.754	1.314	0.671	0.797
	288	1.505	1.589	0.784	0.635	1.244	0.836	0.865	0.886	0.884	0.831	1.746	0.741	0.631	0.6	0.936	0.881	0.719	0.687	0.876	0.698	0.768	0.625	3.356	0.618	1.176	0.824	0.867	0.588	0.635	0.568	0.805	0.928	2.867	1.428	1.36	0.911	0.897	1.052	1.737	2.878	0.827	0.789	1.095	0.635	0.762	1.344	0.666	0.801
	294	1.46	1.576	0.764	0.616	1.223	0.852	0.854	0.891	0.826	0.809	1.417	0.728	0.625	0.592	0.834	0.839	0.706	0.721	0.894	0.713	0.786	0.639	3.461	0.64	1.198	0.879	0.884	0.608	0.659	0.589	0.82	0.946	2.809	1.435	1.428	0.926	0.908	1.157	1.787	2.972	0.834	0.797	1.104	0.636	0.753	1.298	0.677	0.79
	300	1.512	1.609	0.813	0.642	1.261	0.902	0.886	0.929	0.873	0.836	1.238	0.777	0.638	0.614	0.847	0.874	0.733	0.72	0.884	0.706	0.848	0.639	3.47	0.639	1.186	0.862	0.899	0.607	0.66	0.589	0.811	0.933	2.596	1.414	1.397	0.934	0.9	1.224	1.754	2.986	0.824	0.803	1.085	0.638	0.758	1.544	0.662	0.791
	306	1.445	1.531	0.773	0.625	1.217	0.847	0.853	0.891	0.856	0.805	1.081	0.747	0.621	0.591	0.81	0.848	0.698	0.709	0.876	0.693	0.867	0.638	3.475	0.64	1.193	0.851	0.897	0.603	0.657	0.587	0.788	0.907	2.349	1.382	1.399	0.898	0.883	1.272	1.739	2.964	0.833	0.811	1.104	0.64	0.766	1.563	0.658	0.8
	312	1.367	1.484	0.771	0.627	1.175	0.809	0.844	0.878	0.841	0.784	1.004	0.736	0.616	0.595	0.798	0.844	0.695	0.716	0.87	0.7	0.897	0.644	3.49	0.65	1.168	0.861	0.907	0.609	0.653	0.603	0.781	0.902	2.042	1.371	1.416	0.908	0.884	1.306	1.745	2.978	0.826	0.822	1.113	0.629	0.763	1.649	0.656	0.798
	318	1.389	1.441	0.777	0.621	1.165	0.816	0.846	0.871	0.82	0.761	0.971	0.746	0.622	0.603	0.802	0.822	0.698	0.719	0.86	0.692	0.89	0.639	3.537	0.647	1.154	0.862	0.921	0.616	0.652	0.598	0.775	0.888	1.802	1.392	1.455	0.893	0.884	1.332	1.7	2.99	0.823	0.834	1.116	0.626	0.762	1.591	0.657	0.806
	324	1.398	1.419	0.787	0.644	1.192	0.826	0.867	0.921	0.852	0.778	0.993	0.759	0.636	0.613	0.811	0.858	0.71	0.731	0.868	0.698	0.983	0.647	3.583	0.66	1.173	0.871	0.928	0.626	0.659	0.611	0.779	0.886	1.555	1.381	1.422	0.905	0.891	1.385	1.552	3.036	0.802	0.825	1.114	0.619	0.749	1.596	0.643	0.8
	330	1.386	1.409	0.795	0.635	1.165	0.836	0.871	0.91	0.837	0.767	0.968	0.747	0.618	0.609	0.795	0.847	0.711	0.707	0.834	0.669	0.964	0.631	3.455	0.634	1.124	0.851	0.905	0.602	0.63	0.584	0.748	0.848	1.404	1.366	1.402	0.861	0.859	1.403	1.318	2.936	0.791	0.824	1.111	0.61	0.742	1.516	0.659	0.796
	336	1.378	1.327	0.794	0.633	1.146	0.815	0.871	0.893	0.83	0.766	0.956	0.738	0.626	0.608	0.802	0.853	0.711	0.703	0.819	0.66	0.97	0.613	3.44	0.626	1.111	0.846	0.901	0.616	0.622	0.582	0.74	0.83	1.305	1.329	1.366	0.845	0.849	1.428	1.207	2.916	0.795	0.98	1.126	0.617	0.757	1.388	0.658	0.813
	342	1.355	1.352	0.774	0.626	1.12	0.858	0.862	0.883	0.82	0.752	1.015	0.731	0.614	0.598	0.779	0.829	0.702	0.697	0.813	0.654	0.961	0.608	3.41	0.619	1.085	0.834	0.909	0.611	0.624	0.579	0.729	0.819	1.228	1.301	1.358	0.836	0.837	1.459	1.134	2.869	0.78	0.893	1.108	0.611	0.74	1.249	0.671	0.808
	348	1.316	1.297	0.765	0.624	1.097	0.855	0.852	0.846	0.793	0.741	0.98	0.727	0.604	0.585	0.771	0.831	0.699	0.713	0.822	0.66	0.988	0.621	3.487	0.631	1.109	0.86	0.937	0.665	0.639	0.59	0.741	0.833	1.226	1.315	1.366	0.853	0.858	1.519	1.123	2.949	0.765	0.868	1.085	0.601	0.731	1.101	0.648	0.797
	354	1.3	1.295	0.771	0.614	1.084	0.861	0.87	0.871	0.8	0.738	1.032	0.734	0.612	0.587	0.771	0.845	0.707	0.698	0.813	0.656	0.968	0.613	3.46	0.622	1.091	0.856	0.909	0.73	0.619	0.579	0.723	0.824	1.184	1.28	1.234	0.833	0.846	1.525	1.074	2.935	0.768	0.867	1.087	0.604	0.736	1.032	0.69	0.801
	360	1.339	1.336	0.793	0.637	1.121	0.868	0.888	0.891	0.823	0.757	1.02	0.76	0.627	0.613	0.792	0.868	0.724	0.712	0.815	0.654	0.957	0.621	3.517	0.631	1.122	0.875	0.928	0.691	0.638	0.584	0.728	0.815	1.192	1.289	1.232	0.84	0.852	1.555	1.071	2.976	0.763	0.872	1.098	0.609	0.735	0.966	0.669	0.807
	366	1.347	1.314	0.815	0.628	1.108	0.844	0.884	0.893	0.81	0.759	0.99	0.749	0.623	0.605	0.796	0.863	0.723	0.693	0.81	0.655	1.01	0.613	3.507	0.625	1.08	0.865	0.92	0.677	0.626	0.583	0.719	0.819	1.177	1.268	1.181	0.823	0.829	1.569	1.051	2.957	0.756	0.855	1.102	0.607	0.731	0.93	0.655	0.804
	372	1.328	1.31	0.818	0.639	1.104	0.845	0.889	0.859	0.82	0.752	1.034	0.744	0.618	0.604	0.798	0.866	0.723	0.665	0.78	0.629	0.987	0.589	3.437	0.597	1.022	0.83	0.869	0.673	0.61	0.562	0.689	0.777	1.152	1.219	1.134	0.796	0.802	1.538	0.994	2.879	0.751	0.856	1.099	0.605	0.738	0.928	0.654	0.809
	378	1.339	1.294	0.799	0.632	1.074	0.857	0.873	0.837	0.801	0.735	0.98	0.73	0.608	0.595	0.774	0.852	0.695	0.683	0.793	0.65	1.03	0.605	3.565	0.61	1.046	0.863	0.893	0.708	0.624	0.581	0.694	0.79	1.218	1.249	1.142	0.811	0.815	1.616	1.01	3.008	0.761	0.869	1.118	0.62	0.752	0.909	0.662	0.83
	384	1.3	1.224	0.78	0.618	1.049	0.875	0.846	0.778	0.772	0.704	0.947	0.698	0.59	0.585	0.757	0.831	0.692	0.652	0.757	0.618	0.965	0.578	3.447	0.587	1.006	0.822	0.854	0.684	0.6	0.552	0.667	0.765	1.188	1.195	1.098	0.781	0.775	1.542	0.96	2.893	0.75	0.831	1.06	0.612	0.739	0.874	0.648	0.818
	390	1.245	1.172	0.75	0.588	0.991	0.857	0.812	0.726	0.727	0.675	0.939	0.664	0.562	0.553	0.724	0.797	0.641	0.662	0.759	0.617	0.972	0.582	3.494	0.588	1.004	0.844	0.869	0.703	0.61	0.565	0.663	0.765	1.199	1.195	1.093	0.786	0.784	1.563	0.963	2.945	0.736	0.812	1.036	0.595	0.708	0.841	0.661	0.799
	396	1.277	1.229	0.776	0.59	1.017	0.87	0.845	0.736	0.766	0.694	1.027	0.685	0.569	0.57	0.758	0.816	0.673	0.646	0.744	0.608	0.916	0.576	3.494	0.58	0.983	0.832	0.852	0.696	0.597	0.548	0.652	0.742	1.2	1.167	1.067	0.778	0.761	1.539	0.932	2.927	0.719	0.801	1.021	0.594	0.712	0.821	0.646	0.797
	402	1.25	1.162	0.741	0.575	1.005	0.838	0.826	0.701	0.728	0.677	0.976	0.652	0.563	0.553	0.73	0.789	0.656	0.646	0.741	0.601	0.923	0.572	3.528	0.579	0.968	0.837	0.841	0.701	0.595	0.548	0.645	0.737	1.223	1.168	1.083	0.782	0.754	1.552	0.927	2.938	0.717	0.799	1.022	0.597	0.712	0.817	0.646	0.796
	408	1.221	1.14	0.729	0.569	0.991	0.81	0.804	0.695	0.716	0.661	0.913	0.816	0.543	0.535	0.712	0.772	0.638	0.638	0.731	0.596	0.906	0.561	3.504	0.569	0.955	0.834	0.835	0.718	0.594	0.543	0.637	0.732	1.356	1.141	1.069	0.766	0.741	1.529	0.906	2.921	0.719	0.805	1.022	0.597	0.725	0.797	0.644	0.802
	414	1.226	1.151	0.742	0.572	1.001	0.824	0.817	0.716	0.719	0.669	0.913	0.685	0.547	0.563	0.734	0.785	0.655	0.633	0.72	0.584	0.873	0.567	3.511	0.565	0.957	0.832	0.829	0.707	0.585	0.538	0.633	0.709	1.403	1.136	1.057	0.758	0.73	1.512	0.887	2.925	0.699	0.777	1.008	0.585	0.701	0.783	0.627	0.775
	420	1.228	1.133	0.721	0.565	0.971	0.793	0.816	0.696	0.716	0.665	0.875	0.663	0.544	0.566	0.715	0.756	0.639	0.65	0.732	0.596	0.887	0.575	3.579	0.579	0.968	0.853	0.858	0.699	0.598	0.549	0.636	0.728	1.533	1.149	1.063	0.769	0.74	1.507	0.9	2.991	0.692	0.778	0.983	0.587	0.701	0.837	0.625	0.773
	426	1.21	1.125	0.721	0.565	0.96	0.77	0.809	0.691	0.721	0.652	0.872	0.665	0.538	0.573	0.716	0.762	0.634	0.633	0.714	0.586	0.862	0.564	3.547	0.558	0.943	0.838	0.83	0.664	0.587	0.54	0.618	0.707	1.513	1.12	1.034	0.742	0.717	1.485	0.878	2.973	0.69	0.763	0.986	0.583	0.695	0.898	0.623	0.783
	432	1.245	1.163	0.748	0.582	0.989	0.794	0.829	0.695	0.72	0.677	0.877	0.673	0.546	0.596	0.725	0.787	0.637	0.648	0.729	0.602	0.887	0.581	3.659	0.58	0.954	0.86	0.85	0.733	0.602	0.558	0.628	0.723	1.599	1.157	1.06	0.746	0.749	1.487	0.897	3.047	0.669	0.749	0.976	0.566	0.677	0.817	0.61	0.769
	438	1.227	1.109	0.736	0.572	0.97	0.785	0.819	0.684	0.712	0.667	0.855	0.65	0.533	0.612	0.713	0.77	0.633	0.648	0.725	0.596	0.862	0.577	3.707	0.582	0.975	0.872	0.851	0.693	0.596	0.553	0.633	0.728	1.626	1.151	1.079	0.741	0.737	1.438	0.888	3.056	0.673	0.755	0.976	0.571	0.68	0.892	0.61	0.777
	444	1.243	1.094	0.726	0.568	0.974	0.77	0.815	0.685	0.685	0.656	0.826	0.648	0.533	0.623	0.709	0.753	0.631	0.628	0.693	0.587	0.826	0.555	3.585	0.556	0.929	0.834	0.82	0.684	0.555	0.532	0.605	0.693	1.61	1.104	1.034	0.698	0.707	1.353	0.87	2.969	0.671	0.768	0.972	0.565	0.676	0.954	0.629	0.781
	450	1.216	1.084	0.714	0.563	0.95	0.756	0.805	0.679	0.667	0.653	0.805	0.634	0.519	0.621	0.695	0.754	0.617	0.64	0.711	0.595	0.829	0.57	3.675	0.569	0.935	0.866	0.842	0.884	0.57	0.543	0.621	0.702	1.702	1.119	1.052	0.707	0.715	1.335	0.862	3.046	0.672	0.752	0.981	0.565	0.676	0.961	0.62	0.776
	456	1.229	1.107	0.732	0.573	0.988	0.767	0.832	0.678	0.686	0.664	0.796	0.653	0.531	0.637	0.714	0.763	0.625	0.622	0.688	0.575	0.786	0.553	3.61	0.552	0.906	0.837	0.812	0.752	0.555	0.524	0.599	0.686	1.692	1.085	1.011	0.674	0.685	1.258	0.824	2.966	0.665	0.757	0.967	0.561	0.665	0.865	0.612	0.772
	462	1.241	1.107	0.715	0.574	0.984	0.777	0.833	0.687	0.688	0.656	0.787	0.659	0.541	0.644	0.707	0.767	0.617	0.641	0.72	0.603	0.822	0.584	3.779	0.583	0.935	0.882	0.842	0.748	0.575	0.544	0.618	0.725	1.778	1.123	1.082	0.706	0.719	1.279	0.861	3.097	0.659	0.746	0.961	0.554	0.664	0.864	0.608	0.776
	468	1.212	1.076	0.698	0.56	0.946	0.76	0.812	0.646	0.684	0.645	0.75	0.633	0.522	0.623	0.688	0.736	0.612	0.629	0.699	0.585	0.81	0.566	3.683	0.562	0.925	0.862	0.826	0.703	0.57	0.531	0.604	0.708	1.713	1.108	1.02	0.681	0.702	1.219	0.84	3.06	0.662	0.758	0.962	0.558	0.672	0.888	0.604	0.785
	474	1.189	1.077	0.692	0.55	0.931	0.731	0.809	0.671	0.669	0.646	0.729	0.62	0.519	0.619	0.677	0.728	0.601	0.625	0.691	0.59	0.797	0.58	3.677	0.561	0.909	0.856	0.816	0.687	0.563	0.535	0.593	0.705	1.702	1.101	1.029	0.676	0.699	1.163	0.836	3.036	0.649	0.737	0.933	0.54	0.653	0.863	0.599	0.773
	480	1.206	1.092	0.684	0.559	0.949	0.727	0.819	0.675	0.687	0.645	0.762	0.627	0.516	0.624	0.676	0.736	0.596	0.63	0.702	0.601	0.794	0.594	3.712	0.57	0.932	0.88	0.828	0.684	0.574	0.537	0.61	0.721	1.733	1.122	1.04	0.681	0.706	1.132	0.84	3.099	0.658	0.759	0.965	0.548	0.653	0.856	0.6	0.786
	486	1.201	1.079	0.686	0.558	0.92	0.72	0.808	0.643	0.683	0.638	0.796	0.617	0.51	0.611	0.672	0.734	0.597	0.634	0.701	0.602	0.808	0.587	3.722	0.565	0.923	0.876	0.807	0.678	0.574	0.54	0.609	0.711	1.771	1.111	1.053	0.677	0.704	1.111	0.846	3.099	0.647	0.755	0.935	0.539	0.652	0.849	0.611	0.778
	492	1.219	1.074	0.693	0.566	0.951	0.736	0.825	0.682	0.687	0.653	0.771	0.628	0.523	0.622	0.681	0.741	0.616	0.64	0.716	0.609	0.804	0.603	3.835	0.582	0.92	0.899	0.84	0.679	0.588	0.548	0.614	0.721	1.826	1.137	1.069	0.685	0.711	1.131	0.873	3.158	0.65	0.755	0.941	0.546	0.644	0.867	0.659	0.797
	498	1.245	1.086	0.697	0.571	0.945	0.724	0.83	0.656	0.677	0.651	0.745	0.628	0.516	0.622	0.68	0.737	0.608	0.615	0.694	0.597	0.765	0.58	3.674	0.564	0.91	0.861	0.8	0.645	0.558	0.529	0.595	0.693	1.784	1.107	1.019	0.665	0.687	1.055	0.833	3.039	0.642	0.737	0.944	0.539	0.645	0.922	0.649	0.787
	504	1.237	1.085	0.695	0.562	0.933	0.723	0.824	0.65	0.648	0.648	0.761	0.617	0.515	0.617	0.664	0.737	0.595	0.634	0.716	0.608	0.776	0.593	3.822	0.573	0.935	0.886	0.82	0.657	0.592	0.545	0.608	0.712	1.866	1.139	1.067	0.677	0.706	1.051	0.872	3.167	0.663	0.733	0.919	0.528	0.641	1.011	0.629	0.774
	510	1.239	1.057	0.681	0.561	0.932	0.728	0.824	0.653	0.644	0.64	0.865	0.613	0.516	0.614	0.659	0.734	0.604	0.616	0.689	0.596	0.755	0.58	3.734	0.56	0.901	0.871	0.816	0.635	0.573	0.527	0.596	0.691	1.827	1.109	1.041	0.656	0.684	1.004	0.84	3.064	0.67	0.763	0.927	0.538	0.654	0.956	0.627	0.786
	516	1.241	1.082	0.684	0.573	0.941	0.716	0.821	0.67	0.653	0.643	0.779	0.626	0.519	0.627	0.67	0.733	0.607	0.627	0.71	0.602	0.76	0.592	3.835	0.575	0.92	0.898	0.817	0.643	0.578	0.548	0.608	0.715	1.871	1.146	1.062	0.665	0.703	1.001	0.854	3.145	0.666	0.722	0.915	0.524	0.631	0.899	0.63	0.773
	522	1.231	1.081	0.687	0.573	0.931	0.708	0.819	0.66	0.634	0.641	0.771	0.628	0.517	0.619	0.667	0.731	0.596	0.612	0.685	0.595	0.753	0.583	3.787	0.575	0.905	0.879	0.818	0.626	0.578	0.541	0.596	0.688	1.851	1.131	1.04	0.652	0.678	0.955	0.846	3.099	0.674	0.721	0.915	0.527	0.65	0.907	0.629	0.781
	528	1.192	1.066	0.67	0.557	0.902	0.694	0.797	0.644	0.654	0.627	0.832	0.601	0.507	0.604	0.647	0.716	0.58	0.623	0.694	0.596	0.889	0.581	3.796	0.575	0.908	0.882	0.818	0.629	0.579	0.543	0.595	0.686	1.875	1.139	1.021	0.65	0.682	0.961	0.849	3.117	0.663	0.716	0.905	0.517	0.642	0.839	0.635	0.771
	534	1.234	1.087	0.686	0.58	0.931	0.727	0.825	0.685	0.649	0.637	0.921	0.62	0.519	0.62	0.669	0.738	0.598	0.609	0.684	0.582	0.876	0.572	3.775	0.574	0.901	0.871	0.815	0.618	0.572	0.537	0.582	0.682	1.875	1.147	1.008	0.643	0.676	0.918	0.82	3.054	0.683	0.735	0.924	0.536	0.656	0.883	0.64	0.798
	540	1.202	1.055	0.677	0.562	0.903	0.713	0.812	0.682	0.644	0.625	0.819	0.606	0.509	0.608	0.658	0.716	0.586	0.611	0.687	0.589	0.898	0.579	3.79	0.578	0.911	0.889	0.823	0.621	0.579	0.543	0.59	0.689	1.927	1.134	1.029	0.649	0.685	0.91	0.842	3.11	0.662	0.72	0.918	0.516	0.634	0.952	0.621	0.784
	546	1.212	1.076	0.681	0.561	0.904	0.709	0.813	0.674	0.642	0.625	0.867	0.599	0.508	0.611	0.658	0.724	0.584	0.615	0.701	0.591	0.902	0.582	3.887	0.588	0.904	0.896	0.822	0.624	0.582	0.55	0.592	0.705	1.983	1.137	1.031	0.645	0.687	0.923	0.832	3.158	0.656	0.804	0.903	0.521	0.635	1.265	0.729	0.826
	552	1.239	1.059	0.681	0.558	0.894	0.7	0.796	0.675	0.62	0.63	0.89	0.589	0.502	0.596	0.644	0.717	0.573	0.629	1.433	1.054	0.889	0.588	3.962	0.598	1.037	0.907	0.842	0.632	0.591	0.554	0.682	0.772	2.071	1.178	1.086	0.659	0.692	0.923	0.851	3.19	0.65	0.885	0.907	0.557	0.684	1.194	1.23	0.816
	558	1.283	1.097	0.713	0.579	1.32	0.73	0.851	0.705	0.755	0.827	0.864	0.645	0.533	0.624	0.685	0.754	0.605	0.69	1.954	1.601	0.843	0.594	3.827	0.601	1.458	0.891	0.997	0.628	0.579	0.543	2.167	1.945	2.168	2.994	1.438	1.923	1.343	0.924	0.877	3.126	0.703	0.857	1.207	0.558	0.681	1.045	1.208	0.782
	564	1.223	1.06	0.886	0.567	1.735	0.734	0.804	0.688	0.986	0.985	1.699	0.63	0.515	0.622	0.695	0.799	0.592	0.721	2.058	1.608	0.949	0.586	3.791	0.641	1.554	0.871	0.982	1.366	0.585	0.585	2.133	2.151	2.55	2.874	1.508	2.04	1.401	0.925	1.351	3.083	2.696	0.863	1.531	0.683	0.886	1.704	2.725	1.101
	570	1.261	1.089	1.5	0.611	1.892	1.027	1.112	0.734	1.411	1.152	2.288	0.648	0.667	0.675	0.792	1.04	0.631	0.703	2.175	1.772	1.491	0.624	3.857	1.651	1.607	0.892	1.015	1.391	0.712	0.612	2.129	2.2	3.177	2.863	1.531	2.174	1.433	1.007	1.686	3.111	2.81	1.191	1.687	0.882	1.17	2.305	3.103	1.219
	576	1.23	1.063	1.591	0.613	1.812	1.316	1.274	0.737	1.503	1.173	2.53	0.705	1.509	0.665	0.838	0.988	0.644	0.733	2.304	1.903	2.007	0.726	3.91	1.852	1.718	0.938	1.046	1.546	0.939	0.632	2.185	2.306	3.446	2.953	1.589	2.291	1.555	1.284	1.801	3.239	2.839	1.457	1.723	1.064	1.314	2.556	3.23	1.124
	582	1.248	1.062	1.637	0.626	1.86	1.51	1.478	0.756	1.535	1.212	2.655	0.79	1.455	0.664	0.896	1.088	0.698	0.754	2.326	1.944	2.216	0.818	3.971	1.858	1.725	0.948	1.057	2.049	1.087	0.638	2.07	2.372	3.48	2.968	1.607	2.338	1.562	1.58	1.841	3.224	2.884	1.555	1.752	1.178	1.39	2.636	3.285	1.151
	588	1.283	1.084	1.69	0.641	1.845	1.604	1.567	0.768	1.593	1.248	2.758	0.861	1.254	0.675	0.966	1.107	0.734	0.774	2.339	1.949	2.291	0.932	3.898	1.881	1.738	0.953	1.06	2.625	1.157	0.638	1.851	2.366	3.522	2.965	1.603	2.348	1.562	1.836	1.811	3.234	2.933	1.643	1.813	1.257	1.457	2.712	3.364	1.154
	594	1.278	1.105	1.712	0.64	1.86	1.68	1.592	0.806	1.639	1.264	2.797	0.881	1.084	0.678	1.002	1.175	0.739	0.796	2.386	1.961	2.358	0.911	3.969	1.886	1.761	0.978	1.047	2.732	1.13	0.643	1.515	2.409	3.576	3.044	1.625	2.372	1.565	1.999	1.847	3.328	2.986	1.645	1.855	1.303	1.493	2.74	3.367	1.138
	600	1.22	1.058	1.686	0.621	1.741	1.634	1.54	0.756	1.539	1.2	2.732	0.884	0.941	0.651	0.98	1.02	0.717	0.773	2.349	1.945	2.323	0.854	3.82	1.853	1.748	0.992	1.052	2.694	1.047	0.616	1.312	2.318	3.515	2.997	1.595	2.356	1.541	2.071	1.841	3.273	2.976	1.664	1.83	1.295	1.455	2.749	3.392	1.102
	606	1.274	1.084	1.708	0.638	1.763	1.694	1.591	0.792	1.587	1.199	2.808	0.888	0.929	0.655	1.011	1.074	0.754	0.786	2.401	1.992	2.354	0.822	3.879	1.86	1.766	1.017	1.083	2.745	0.991	0.629	1.328	2.348	3.605	3.069	1.676	2.425	1.573	2.141	1.888	3.344	3.018	1.69	1.877	1.283	1.397	2.84	3.452	1.105
	612	1.261	1.081	1.748	0.646	1.768	1.741	1.598	0.804	1.594	1.179	2.829	0.919	0.873	0.654	1.034	1.126	0.777	0.792	2.48	2.026	2.427	0.847	3.968	1.906	1.798	1.049	1.103	2.792	0.974	0.644	1.378	2.377	3.667	3.179	1.674	2.504	1.625	2.211	1.906	3.423	2.983	1.627	1.817	1.204	1.346	2.784	3.341	1.088
	618	1.24	1.054	1.718	0.633	1.742	1.77	1.555	0.789	1.6	1.139	2.818	0.878	0.816	0.641	1.031	1.07	0.771	0.8	2.499	2.052	2.418	0.846	4.017	1.903	1.843	1.054	1.104	2.8	0.916	0.661	1.442	2.315	3.766	3.183	1.758	2.546	1.629	2.244	1.973	3.446	3.027	1.662	1.86	1.167	1.3	2.814	3.336	1.102
	624	1.272	1.084	1.776	0.654	1.758	1.841	1.603	0.812	1.627	1.145	2.892	0.896	0.775	0.654	1.053	1.135	0.786	0.763	2.459	1.999	2.35	0.779	3.925	1.893	1.794	1.022	1.091	2.722	0.894	0.644	1.356	2.139	3.699	3.108	1.718	2.498	1.607	2.235	1.91	3.402	3.068	1.658	1.878	1.117	1.275	2.852	3.327	1.091
	630	1.244	1.07	1.779	0.637	1.686	1.79	1.559	0.788	1.586	1.097	2.835	0.873	0.742	0.638	1.027	1.077	0.76	0.771	2.505	2.056	2.446	0.752	4.11	1.878	1.876	1.055	1.121	2.758	0.875	0.659	1.313	1.94	3.788	3.141	1.794	2.554	1.675	2.285	1.972	3.526	3.069	1.639	1.869	1.064	1.186	2.871	3.312	1.105
	636	1.331	1.079	1.856	0.662	1.711	1.847	1.577	0.796	1.66	1.131	2.948	0.898	0.725	0.666	1.071	1.116	0.785	0.738	2.433	1.979	2.357	0.682	3.915	1.773	1.789	1	1.078	2.588	0.784	0.636	1.168	1.678	3.663	3.024	1.723	2.51	1.62	2.207	1.905	3.386	3.079	1.619	1.876	1.003	1.129	2.905	3.254	1.095
	0	0	0	0	0	0	0	0	0	0	0	0	0	0	0	0	0	0	0	0	0	0	0	0	0	0	0	0	0	0	0	0	0	0	0	0	0	0	0	0	0	3.09	1.596	1.821	0.939	1.073	2.927	3.157	1.047
	642	1.286	1.074	1.785	0.662	1.632	1.875	1.538	0.789	1.628	1.046	2.921	0.889	0.704	0.648	1.026	1.042	0.769	0.74	2.511	2.002	2.413	0.699	4.079	1.708	1.853	1.016	1.103	2.56	0.774	0.645	1.099	1.635	3.766	2.985	1.777	2.556	1.657	2.257	1.951	3.479	3.12	1.442	1.842	0.896	1.029	2.926	3.021	1.037
	648	1.269	1.074	1.785	0.642	1.559	1.817	1.436	0.758	1.586	0.945	2.89	0.857	0.682	0.636	0.972	1.02	0.761	0.736	2.471	1.985	2.416	0.675	4.059	1.445	1.872	1.024	1.129	2.422	0.754	0.636	0.993	1.611	3.81	2.844	1.796	2.613	1.693	2.279	1.984	3.526	3.09	1.241	1.783	0.83	0.949	2.914	2.789	1.016
	654	1.309	1.1	1.824	0.653	1.572	1.857	1.387	0.772	1.64	0.901	3.005	0.859	0.665	0.65	0.983	1.016	0.768	0.703	2.397	1.862	2.357	0.651	3.959	1.118	1.838	0.998	1.078	2.157	0.715	0.614	0.886	1.522	3.75	2.571	1.783	2.567	1.637	2.282	1.935	3.461	3.083	1.186	1.74	0.775	0.888	2.933	2.487	1.023
	660	1.286	1.074	1.806	0.654	1.491	1.841	1.314	0.745	1.661	0.814	2.965	0.828	0.656	0.644	0.94	0.999	0.741	0.702	2.322	1.724	2.346	0.64	3.948	0.972	1.819	0.986	1.089	1.857	0.694	0.604	0.848	1.327	3.741	2.446	1.847	2.554	1.538	2.272	1.998	3.457	3.134	1.129	1.676	0.753	0.868	2.957	2.221	0.996
	666	1.266	1.084	1.828	0.637	1.408	1.857	1.243	0.738	1.629	0.795	2.895	0.796	0.632	0.62	0.893	0.955	0.709	0.702	2.161	1.337	2.379	0.637	4.051	0.896	1.813	0.993	1.121	1.628	0.689	0.607	0.825	1.183	3.816	2.351	1.885	2.616	1.231	2.304	1.974	3.521	3.131	1.085	1.601	0.726	0.832	2.962	2.071	0.989
	672	1.225	1.045	1.792	0.622	1.268	1.825	1.226	0.702	1.593	0.758	2.873	0.765	0.61	0.61	0.84	0.908	0.694	0.681	1.628	1.133	2.362	0.622	3.977	0.802	1.758	0.978	1.095	1.46	0.679	0.591	0.795	1.073	3.755	2.24	1.856	2.582	0.999	2.287	1.963	3.471	3.158	1.074	1.53	0.706	0.809	2.97	1.918	0.98
	678	1.298	1.055	1.825	0.632	1.218	1.86	1.227	0.731	1.644	0.753	2.938	0.803	0.618	0.623	0.826	0.902	0.688	0.685	1.784	1.334	2.313	0.842	3.901	0.738	1.581	0.961	1.084	1.348	0.702	0.609	0.763	1.042	3.702	2.159	1.82	2.545	0.943	2.247	1.937	3.399	3.128	1.045	1.501	0.685	0.792	2.984	1.746	0.968
	684	1.772	1.664	1.837	0.76	1.245	1.91	1.435	0.911	1.864	0.884	3.076	1.124	0.892	0.925	0.955	1.101	0.748	0.888	2.211	1.697	2.311	1.475	3.894	1.293	1.542	1.415	1.108	1.32	1.261	1.742	2.024	1.275	3.71	2.068	1.843	2.564	1.383	2.282	2	3.446	3.117	1.065	1.421	0.66	0.766	2.959	1.597	0.942
	690	2.059	2.105	1.865	1.884	1.462	2.008	1.51	1.362	1.76	1.143	3.062	1.448	1.587	1.196	1.682	1.266	1.871	1.417	2.291	1.733	2.392	1.733	4.006	1.292	1.55	1.649	1.172	1.317	1.769	2.166	2.263	1.731	3.764	2.042	1.96	2.635	1.324	2.329	2.099	3.575	3.123	1.459	1.385	1.334	1.526	2.983	1.648	1.16
	696	2.166	2.289	1.9	1.898	1.409	2.055	1.532	1.563	1.847	1.181	3.104	1.46	1.601	1.215	1.786	1.338	1.847	1.442	2.27	1.642	2.432	1.745	4.022	1.222	1.592	1.724	1.223	1.287	1.641	2.064	2.263	1.485	3.85	1.992	2	2.68	1.29	2.384	2.146	3.593	3.103	1.502	1.345	1.733	1.78	3.037	1.666	1.201
	702	2.157	2.227	1.879	1.769	1.387	2.082	1.523	1.563	1.868	1.141	3.083	1.399	1.511	1.203	1.801	1.368	1.596	1.395	2.188	1.564	2.402	1.697	4.014	1.169	1.595	1.734	1.247	1.242	1.543	1.871	2.069	1.353	3.897	1.947	1.968	2.695	1.251	2.328	2.168	3.645	3.123	1.465	1.31	1.818	1.837	3.04	1.651	1.21
	708	2.123	2.27	1.836	1.57	1.292	2.067	1.466	1.59	1.841	1.117	3.011	1.272	1.391	1.154	1.733	1.304	1.394	1.344	2.099	1.548	2.42	1.65	4.018	1.13	1.571	1.701	1.244	1.193	1.451	1.731	1.896	1.169	3.873	1.903	1.959	2.683	1.226	2.362	2.137	3.595	3.121	1.433	1.315	1.865	1.847	3.088	1.597	1.174
	714	2.168	2.243	1.852	1.516	1.251	2.092	1.454	1.571	1.859	1.084	3.001	1.262	1.317	1.135	1.723	1.28	1.329	1.285	2.027	1.509	2.418	1.587	4.07	1.098	1.563	1.688	1.273	1.159	1.397	1.667	1.832	1.282	3.822	1.857	2.087	2.694	1.201	2.358	2.164	3.637	3.129	1.386	1.279	1.851	1.797	3.038	1.525	1.144
	720	2.143	2.214	1.893	1.48	1.252	2.155	1.467	1.551	1.898	1.091	3.049	1.227	1.271	1.131	1.722	1.231	1.324	1.249	1.957	1.484	2.404	1.578	3.98	1.068	1.539	1.637	1.288	1.116	1.337	1.571	1.749	1.488	3.847	1.802	1.991	2.691	1.15	2.311	2.156	3.615	3.116	1.399	1.266	1.816	1.788	3.1	1.511	1.163
	726	2.208	2.292	1.932	1.455	1.238	2.149	1.447	1.582	1.893	1.07	3.092	1.199	1.252	1.115	1.726	1.215	1.347	1.184	1.88	1.443	2.339	1.501	3.906	1.032	1.496	1.561	1.27	1.06	1.277	1.51	1.649	1.179	3.771	1.735	1.992	2.616	1.113	2.243	2.128	3.548	3.145	1.348	1.251	1.761	1.75	3.049	1.482	1.123
	732	2.215	2.225	1.908	1.39	1.205	2.119	1.429	1.627	1.912	1.074	3.102	1.212	1.21	1.107	1.676	1.196	1.319	1.178	1.857	1.433	2.374	1.461	3.999	1.009	1.503	1.552	1.276	1.046	1.274	1.48	1.62	1.576	3.878	1.735	2.013	2.681	1.12	2.284	2.165	3.603	3.146	1.364	1.235	1.761	1.731	3.098	1.426	1.101
	738	2.222	2.28	1.966	1.406	1.238	2.17	1.422	1.598	1.962	1.066	3.191	1.185	1.198	1.112	1.696	1.199	1.331	1.043	1.759	1.416	2.375	1.169	4.088	0.961	1.532	1.508	1.279	1.013	1.1	1.174	1.27	1.068	3.899	1.69	2.023	2.703	1.08	2.246	2.175	3.672	3.171	1.343	1.228	1.728	1.716	3.108	1.418	1.096
	744	2.058	2.059	1.892	1.091	1.105	2.036	1.325	1.437	1.872	0.872	3.07	1.022	0.961	1.077	1.443	1.064	1.112	0.902	1.436	1.239	2.372	0.884	4.058	0.829	1.439	1.357	1.268	0.991	0.909	0.913	0.998	0.999	3.877	1.63	2.035	2.704	0.975	2.199	2.107	3.656	3.156	1.303	1.213	1.572	1.539	3.103	1.4	1.058
	750	1.809	1.809	1.895	0.852	1.053	1.934	1.258	0.996	1.834	0.782	3.084	0.882	0.778	1.036	1.101	0.977	0.935	0.836	1.361	1.079	2.362	0.768	4.036	0.775	1.391	1.233	1.271	0.964	0.822	0.793	0.891	0.977	3.943	1.605	2.106	2.724	0.952	2.182	2.135	3.655	3.209	1.25	1.222	1.211	1.199	3.148	1.401	1.009
	756	1.743	1.69	1.922	0.817	1.066	1.907	1.277	0.984	1.901	0.785	3.187	0.898	0.759	0.988	1.051	0.967	0.881	0.803	1.259	1.009	2.334	0.714	4.04	0.735	1.354	1.166	1.259	0.94	0.772	0.736	0.841	0.969	3.891	1.516	2.039	2.701	0.902	2.16	2.132	3.667	3.283	1.193	1.259	0.982	1.007	3.24	1.361	0.982
	762	1.622	1.529	1.912	0.771	1.035	1.851	1.224	0.907	1.864	0.765	3.134	0.862	0.717	0.879	0.974	0.927	0.816	0.76	1.196	0.961	2.304	0.675	4.03	0.705	1.323	1.112	1.233	0.905	0.731	0.702	0.801	0.951	3.867	1.472	2.014	2.673	0.871	2.136	2.054	3.595	3.241	1.106	1.241	0.846	0.924	3.231	1.309	0.961
	768	1.565	1.406	1.907	0.753	1.014	1.767	1.194	0.89	1.801	0.747	3.099	0.813	0.691	0.819	0.92	0.909	0.791	0.759	1.19	0.946	2.313	0.655	4.087	0.691	1.347	1.098	1.229	0.892	0.724	0.68	0.781	0.953	3.915	1.452	2.047	2.741	0.86	2.156	2.089	3.631	3.234	1.07	1.256	0.788	0.869	3.223	1.182	0.965
	774	1.578	1.394	1.875	0.745	1.011	1.748	1.185	0.898	1.798	0.741	3.157	0.804	0.677	0.78	0.912	0.907	0.774	0.717	1.128	0.895	2.223	0.621	3.915	0.657	1.275	1.057	1.197	0.849	0.699	0.653	0.739	0.921	3.815	1.411	1.976	2.65	0.827	2.051	2.036	3.521	3.206	1.035	1.235	0.749	0.824	3.196	1.479	0.951
	780	1.538	1.335	1.865	0.712	0.983	1.703	1.164	0.872	1.78	0.705	3.091	0.794	0.653	0.747	0.884	0.881	0.744	0.7	1.085	0.87	2.183	0.61	3.982	0.635	1.234	1.036	1.218	0.835	0.679	0.626	0.732	0.909	3.788	1.405	2.027	2.644	0.792	2.06	2.025	3.539	3.192	1.007	1.201	0.714	0.796	3.195	1.61	0.936
	786	1.759	1.325	1.875	0.706	0.969	1.681	1.153	0.837	1.745	0.702	3.151	0.776	0.65	0.733	0.857	0.901	0.718	0.683	1.058	0.871	2.152	0.602	3.922	0.628	1.243	1.025	1.186	0.821	0.673	0.621	0.707	0.893	3.81	1.384	1.998	2.618	0.779	2.065	2.042	3.502	3.222	1	1.193	0.687	0.783	3.223	1.557	0.953
	792	1.711	1.268	1.861	0.678	0.951	1.617	1.136	0.818	1.7	0.683	3.103	0.77	0.632	0.705	0.822	0.896	0.711	0.688	1.071	0.878	2.203	0.608	4.068	0.63	1.263	1.034	1.202	0.838	0.678	0.625	0.727	0.923	3.907	1.383	2.052	2.69	0.793	2.089	2.071	3.607	3.142	0.962	1.172	0.647	0.752	3.113	1.485	0.911
	798	1.73	1.226	1.878	0.675	0.944	1.64	1.133	0.814	1.686	0.667	3.111	0.781	0.625	0.697	0.815	0.893	0.69	0.921	1.656	1.313	2.322	0.799	4.207	0.868	1.494	1.149	1.446	1.176	1.017	0.855	1.051	1.358	4.01	2.107	2.157	2.773	1.067	2.292	2.212	3.648	3.145	0.95	1.155	0.634	0.742	3.151	1.516	0.906
	804	1.948	1.411	1.917	1.196	1.246	1.772	1.239	1.08	2.094	0.933	3.197	1.179	1.04	0.813	1.171	1.384	1.081	1.419	2.044	1.752	2.442	0.847	4.243	1.08	1.705	1.262	1.705	1.83	1.143	1.051	1.234	1.601	4.109	2.761	2.189	2.894	1.677	2.533	2.468	3.837	3.279	1.085	1.373	0.84	0.94	3.197	1.656	1.074
	810	2.018	1.581	1.999	1.277	1.359	2.311	1.493	1.17	2.376	1.181	3.306	1.2	1.221	1.001	1.266	1.672	1.256	1.461	2.193	1.916	2.476	0.85	4.363	1.125	1.785	1.315	1.805	2.287	1.062	1.041	1.235	1.665	4.171	2.812	2.276	2.95	1.795	2.671	2.711	4.081	3.359	1.332	1.716	1.088	1.179	3.258	2.572	1.446
	816	1.955	1.533	2.235	1.198	1.287	2.831	1.673	1.207	2.543	1.149	3.457	1.072	1.123	1.185	1.192	1.567	1.159	1.397	2.323	2.012	2.555	0.864	4.357	1.205	1.784	1.372	1.9	2.564	1.016	1.021	1.253	2.193	4.172	2.704	2.358	3.071	1.871	2.8	2.884	4.188	3.655	1.623	1.954	1.071	1.193	3.496	2.937	1.668
	822	1.9	1.5	2.385	1.269	1.243	3.115	1.841	1.206	2.691	1.145	3.558	1.034	1.072	1.288	1.176	1.323	1.117	1.494	2.411	2.109	2.698	0.916	4.393	1.37	1.918	1.629	2.015	2.81	1.048	1.039	1.3	2.529	4.25	2.746	2.456	3.129	2.118	3.132	2.999	4.29	3.848	1.729	2.032	0.998	1.205	3.724	3.168	1.593
	828	1.806	1.516	2.451	1.317	1.189	3.279	1.91	1.205	2.744	1.143	3.542	1.024	1.051	1.303	1.148	1.198	1.115	1.59	2.491	2.227	3.004	0.944	4.422	1.562	1.971	1.831	2.086	2.989	1.079	1.075	1.369	2.716	4.206	2.878	2.603	3.208	2.36	3.385	3.105	4.336	3.994	1.942	2.115	1.028	1.227	3.901	3.411	1.485
	834	1.804	1.52	2.613	1.421	1.213	3.497	2.095	1.256	2.851	1.203	3.637	1.064	1.133	1.424	1.194	1.178	1.148	1.72	2.576	2.337	3.443	0.975	4.403	1.79	2.012	1.916	2.109	3.122	1.112	1.117	1.391	2.803	4.274	2.999	2.672	3.198	2.501	3.485	3.061	4.34	4.081	2.022	2.236	1.069	1.286	3.997	3.698	1.438
	840	1.773	1.482	2.557	1.46	1.197	3.477	2.193	1.288	2.899	1.227	3.621	1.068	1.169	1.479	1.191	1.167	1.176	1.776	2.658	2.469	3.841	1.002	4.411	2.004	2.145	2.021	2.114	3.242	1.147	1.13	1.417	3.023	4.293	3.157	2.63	3.232	2.58	3.514	3.124	4.3	4.127	2.2	2.349	1.135	1.327	4.131	3.946	1.459
	846	1.869	1.571	2.676	1.575	1.236	3.645	2.342	1.364	2.936	1.329	3.679	1.098	1.257	1.537	1.229	1.217	1.241	1.896	2.812	2.651	4.08	1.039	4.543	2.285	2.261	2.317	2.205	3.568	1.223	1.203	1.509	3.307	4.356	3.446	2.773	3.302	2.782	3.611	3.221	4.489	4.178	2.293	2.428	1.174	1.356	4.058	4.05	1.449
	852	1.909	1.63	2.757	1.697	1.265	3.744	2.531	1.442	3.069	1.44	3.761	1.151	1.312	1.578	1.28	1.276	1.32	1.962	2.903	2.696	4.178	1.066	4.599	2.495	2.406	2.422	2.279	3.757	1.25	1.219	1.544	3.346	4.385	3.722	2.724	3.313	2.886	3.631	3.292	4.445	4.276	2.524	2.564	1.256	1.419	4.106	4.231	1.523
	858	1.858	1.574	2.734	1.746	1.255	3.654	2.555	1.35	3.025	1.487	3.688	1.155	1.323	1.562	1.265	1.266	1.319	1.998	2.948	2.707	4.085	1.042	4.465	2.612	2.406	2.443	2.2	3.829	1.228	1.219	1.558	3.319	4.285	3.999	2.765	3.241	2.982	3.503	3.241	4.353	4.226	2.599	2.568	1.272	1.41	4.14	4.229	1.569
	864	1.843	1.6	2.716	1.756	1.229	3.637	2.572	1.376	2.96	1.606	3.661	1.157	1.34	1.531	1.234	1.278	1.318	2.048	3.115	2.764	4.162	1.063	4.49	2.777	2.56	2.48	2.236	3.961	1.273	1.216	1.567	3.373	4.354	4.175	2.78	3.276	3.098	3.569	3.313	4.401	4.217	2.678	2.497	1.308	1.445	4.137	4.195	1.582
	870	1.87	1.715	2.826	1.883	1.272	3.814	2.72	1.513	3.07	1.771	3.876	1.219	1.39	1.605	1.267	1.327	1.427	1.947	3.107	2.702	4.023	0.997	4.36	2.835	2.566	2.435	2.168	3.887	1.21	1.157	1.436	3.335	4.19	4.105	2.712	3.187	3.117	3.444	3.191	4.313	4.174	2.723	2.605	1.344	1.459	4.117	4.264	1.664
	876	1.793	1.614	2.801	1.802	1.219	3.738	2.68	1.446	3.074	1.785	3.814	1.324	1.344	1.586	1.219	1.309	1.336	1.934	3.255	2.812	4.154	0.977	4.548	2.966	2.673	2.499	2.203	4.024	1.18	1.144	1.389	3.365	4.321	4.226	2.747	3.304	3.241	3.565	3.333	4.353	4.27	2.794	2.589	1.362	1.453	4.135	4.242	1.692
	882	1.732	1.573	2.793	1.695	1.197	3.736	2.732	1.41	3.058	1.801	3.87	1.356	1.3	1.585	1.176	1.289	1.306	1.831	3.357	2.818	4.204	0.966	4.585	3.106	2.79	2.553	2.309	4.125	1.146	1.124	1.344	3.485	4.385	4.234	2.849	3.312	3.321	3.656	3.383	4.472	4.366	2.838	2.648	1.352	1.489	4.263	4.326	1.729
	888	1.688	1.555	2.808	1.561	1.181	3.779	2.738	1.375	3.137	1.879	3.908	1.388	1.238	1.597	1.127	1.277	1.288	1.717	3.36	2.76	4.091	0.908	4.44	3.093	2.728	2.5	2.207	4.023	1.101	1.078	1.258	3.433	4.214	4.247	2.778	3.235	3.293	3.571	3.281	4.329	4.303	2.844	2.628	1.283	1.428	4.165	4.282	1.673
	894	1.798	1.519	2.822	1.429	1.141	3.762	2.777	1.345	3.11	1.816	3.892	1.315	1.161	1.614	1.082	1.231	1.245	1.608	3.395	2.731	4.052	0.871	4.4	3.158	2.675	2.484	2.162	4.048	1.056	1.032	1.198	3.332	4.269	4.202	2.783	3.243	3.305	3.491	3.245	4.251	4.348	2.893	2.639	1.23	1.358	4.269	4.33	1.628
	900	1.688	1.359	2.812	1.298	1.102	3.691	2.726	1.288	3.066	1.755	3.751	1.219	1.079	1.573	1.021	1.218	1.169	1.598	3.542	2.738	4.204	0.865	4.594	3.288	2.821	2.573	2.237	4.109	1.063	1.018	1.191	3.475	4.351	4.281	2.892	3.297	3.429	3.587	3.361	4.324	4.256	2.859	2.576	1.16	1.276	4.137	4.31	1.574
	906	1.661	1.366	2.841	1.274	1.132	3.841	2.849	1.3	3.081	1.737	3.892	1.238	1.063	1.62	1.021	1.249	1.189	1.532	3.565	2.729	4.199	0.843	4.575	3.33	2.805	2.556	2.23	4.123	1.019	1.005	1.153	3.446	4.418	4.379	2.888	3.33	3.405	3.632	3.393	4.367	4.235	2.876	2.592	1.087	1.227	4.154	4.277	1.525
	912	1.584	1.27	2.801	1.173	1.075	3.692	2.75	1.232	3.034	1.547	3.804	1.176	0.989	1.571	0.967	1.161	1.117	1.48	3.65	2.605	4.221	0.817	4.575	3.388	2.874	2.58	2.255	4.164	1.01	0.991	1.115	3.414	4.404	4.304	2.893	3.35	3.461	3.654	3.341	4.421	4.289	2.89	2.607	1.039	1.182	4.152	4.313	1.458
	918	1.463	1.235	2.683	1.099	1.032	3.63	2.729	1.228	2.93	1.331	3.683	1.112	0.928	1.544	0.922	1.123	1.047	1.407	3.624	2.414	4.217	0.802	4.559	3.45	2.881	2.598	2.255	4.185	0.983	0.965	1.099	3.439	4.391	4.441	2.855	3.328	3.474	3.629	3.463	4.386	4.305	2.894	2.601	1.001	1.135	4.218	4.31	1.401
	924	1.549	1.255	2.81	1.098	1.036	3.725	2.814	1.212	3.084	1.229	3.838	1.119	0.927	1.617	0.933	1.159	1.062	1.353	3.548	2.092	4.146	0.772	4.521	3.349	2.848	2.578	2.212	4.095	0.964	0.93	1.039	3.431	4.343	4.333	2.787	3.289	3.391	3.645	3.321	4.188	4.201	2.842	2.514	0.944	1.091	4.097	4.212	1.316
	930	1.471	1.21	2.814	1.084	1.045	3.777	2.871	1.156	3.163	1.156	3.92	1.113	0.897	1.628	0.924	1.189	1.041	1.307	3.616	1.825	4.147	0.755	4.505	3.415	2.827	2.571	2.178	4.109	0.949	0.91	1.043	3.447	4.346	4.295	2.83	3.277	3.417	3.578	3.299	3.822	4.238	2.884	2.574	0.925	1.062	4.185	4.308	1.308
	936	1.564	1.171	2.844	1.047	1.036	3.739	2.875	1.143	3.086	1.089	3.842	1.091	0.867	1.615	0.902	1.163	1.019	1.262	3.568	1.656	4.113	0.737	4.469	3.379	2.842	2.54	2.168	4.096	0.916	0.883	1.01	3.418	4.305	4.293	2.864	3.276	3.429	3.591	3.379	3.798	4.313	2.923	2.586	0.903	1.035	4.235	4.399	1.303
	942	1.544	1.19	2.891	1.009	1.021	3.747	2.894	1.096	3.092	1.051	3.83	1.075	0.845	1.618	0.876	1.103	0.996	1.244	3.574	1.549	4.114	0.726	4.459	3.427	2.798	2.548	2.187	4.112	0.913	0.872	1.011	3.42	4.313	4.283	2.84	3.279	3.433	3.599	3.349	3.774	4.301	2.913	2.563	0.869	0.995	4.245	4.331	1.249
	948	1.409	1.088	2.774	0.955	0.989	3.651	2.815	1.045	3.041	0.994	3.738	1.03	0.788	1.582	0.854	1.045	0.947	1.223	3.601	1.484	4.081	0.711	4.419	3.397	2.751	2.571	2.17	4.107	0.897	0.866	0.976	3.421	4.328	4.282	2.804	3.286	3.358	3.609	3.329	3.682	4.293	2.872	2.58	0.831	0.954	4.178	4.288	1.202
	954	1.361	1.123	2.819	0.971	0.987	3.738	2.851	1.04	3.141	0.992	3.829	1.018	0.784	1.594	0.838	1.091	0.948	1.201	3.576	1.428	4.06	0.684	4.451	3.408	2.76	2.536	2.139	4.07	0.872	0.842	0.949	3.344	4.248	4.222	2.826	3.241	3.367	3.543	3.309	3.703	4.233	2.894	2.551	0.797	0.922	4.119	4.294	1.177
	960	1.335	1.135	2.866	0.952	0.96	3.771	2.938	1.098	3.1	0.971	3.809	1.03	0.756	1.621	0.824	1.084	0.945	0	0	0	0	0	0	0	0	0	0	0	0	0	0	0	0	0	0	0	0	0	0	0	4.281	2.88	2.569	0.779	0.908	4.165	4.358	1.166
	0	0	0	0	0	0	0	0	0	0	0	0	0	0	0	0	0	0	0	0	0	0	0	0	0	0	0	0	0	0	0	0	0	0	0	0	0	0	0	0	0	0	0	0	0	0	0	0	0
	0	0	0	0	0	0	0	0	0	0	0	0	0	0	0	0	0	0	0	0	0	0	0	0	0	0	0	0	0	0	0	0	0	0	0	0	0	0	0	0	0	0	0	0	0	0	0	0	0
	0	0	0	0	0	0	0	0	0	0	0	0	0	0	0	0	0	0	0	0	0	0	0	0	0	0	0	0	0	0	0	0	0	0	0	0	0	0	0	0	0	0	0	0	0	0	0	0	0
	Max	2.222	2.292	2.891	1.898	1.892	3.841	2.938	1.627	3.163	1.879	3.92	1.46	1.601	1.628	1.801	1.672	1.871	2.048	3.65	2.818	4.221	1.745	4.599	3.45	2.881	2.598	2.309	4.185	1.769	2.166	2.263	3.485	4.418	4.441	2.893	3.35	3.474	3.656	3.463	4.489	4.366	2.923	2.648	1.865	1.847	4.269	4.399	1.729
	30% Max	1.34504	1.27339	1.28614	0.995	1.15697	1.58826	1.40812	0.88997	1.44142	0.989335	1.68563	0.89419	0.848955	0.817995	1.00888	1.04172	0.99887	1.01546	1.5123	1.21731	1.68241	0.92012	1.77047	1.40786	1.38268	1.32438	1.17864	1.64652	0.923785	1.00074	1.03748	1.47726	1.68853	2.01263	1.47126	1.40243	1.47662	1.55085	1.55834	1.99465	1.73176	1.33085	1.33053	0.90397	0.9734	1.72506	1.69466	1.01371
AntA	AntA Baseline	0.9692	0.83685	0.59835	0.608	0.84195	0.6228	0.75245	0.5741	0.7036	0.60805	0.72805	0.6517	0.52665	0.47085	0.6694	0.7716	0.6251	0.57295	0.59615	0.5313	0.59445	0.5666	0.55825	0.53265	0.74055	0.77855	0.6942	0.5586	0.56155	0.50135	0.51225	0.6168	0.51875	0.9719	0.86195	0.56775	0.6206	0.64865	0.74205	0.92565	0.6028	0.6485	0.7659	0.4921	0.599	0.6348	0.53565	0.70715
0.14	AntA threshold	1.16252	1.01628	0.768523	0.810236	1.08559	0.793302	0.928802	0.748059	0.974582	0.843431	0.985755	0.848939	0.701177	0.629206	0.866263	0.98573	0.821795	0.731582	0.83669	0.692939	0.756583	0.737052	0.72405	0.694359	0.939005	0.963867	0.86466	0.718667	0.723241	0.660204	0.678655	0.807174	0.68521	1.16279	1.16344	0.729887	0.787918	0.824393	0.941774	1.11594	0.770759	0.817617	0.940867	0.647712	0.755733	0.883336	0.684506	0.869224
	AntA response	1.4713	1.4225	0.751333	0.6404	1.18367	0.846033	0.8558	0.8237	0.8619	0.817367	1.45757	0.7367	0.614133	0.571733	0.776133	0.868933	0.705067	0.691933	0.890967	0.6769	0.829867	0.630633	3.27223	0.6263	1.1026	0.844933	0.870833	0.615633	0.6328	0.572267	0.8228	0.998933	1.62597	1.44133	1.2947	0.835433	0.854867	1.10093	1.33603	2.4419	0.768767	0.783667	1.04963	0.600633	0.725933	1.36347	0.646733	0.786
AITC/Caps	AITC/Caps Baseline	1.2158	1.0686	0.679	0.5636	0.9068	0.7086	0.8086	0.672	0.6418	0.6288	0.8658	0.603	0.509	0.6078	0.6552	0.7222	0.5842	0.6174	0.8398	0.6824	0.8908	0.5804	3.842	0.5826	0.9322	0.889	0.824	0.6248	0.5806	0.5454	0.6082	0.7068	1.9462	1.147	1.035	0.6492	0.6844	0.927	0.8388	3.1258	0.6628	0.772	0.9114	0.5294	0.6502	1.0266	0.771	0.799
0.025	AITC/Caps threshold	1.28131	1.11962	0.715916	0.607394	0.959992	0.759001	0.857956	0.72965	0.692892	0.66384	0.974267	0.650672	0.54641	0.650486	0.70017	0.766089	0.627552	0.659229	1.52815	1.12298	0.93587	0.616941	4.02742	0.628074	1.07462	0.941313	0.870119	0.661237	0.619355	0.583712	0.716271	0.806759	2.13684	1.20797	1.11982	0.686561	0.721283	0.991472	0.889545	3.25395	0.712676	0.941921	0.954654	0.589174	0.716875	1.43401	1.31619	0.869033
	AITC/Caps response	1.2561	1.0783	1.4871	0.6182	1.7596	1.367	1.3407	0.7546	1.4142	1.1439	2.396	0.7851	0.976	0.6563	0.8899	1.0171	0.6891	0.7522	2.2772	1.8701	1.9259	0.7714	3.889	1.5989	1.6873	0.9529	1.0442	2.0568	0.9201	0.618	1.8068	2.2792	3.2706	2.9906	1.5846	2.2771	1.516	1.5978	1.6849	3.2385	2.6828	1.4192	1.7092	1.0707	1.2589	2.4071	3.0467	1.0964
	KCl Response	2.0309	2.0584	1.8727	1.4354	1.2959	2.0497	1.449	1.4051	1.8386	1.0538	3.0518	1.2406	1.265	1.0804	1.563	1.2201	1.3463	1.2067	2.0564	1.5387	2.3805	1.5269	3.981	1.1051	1.5532	1.5622	1.2185	1.2088	1.3652	1.6411	1.8128	1.358	3.8114	1.924	1.9633	2.6484	1.2001	2.3128	2.11	3.5656	3.1251	1.3466	1.3308	1.5284	1.5614	3.0376	1.5849	1.1186
	0
	Adj Max	1.2528	1.45515	2.29265	1.29	1.05005	3.2182	2.18555	1.0529	2.4594	1.27095	3.19195	0.8083	1.07435	1.15715	1.1316	0.9004	1.2459	1.47505	3.05385	2.2867	3.62655	1.1784	4.04075	2.91735	2.14045	1.81945	1.6148	3.6264	1.20745	1.66465	1.75075	2.8682	3.89925	3.4691	2.03105	2.78225	2.8534	3.00735	2.72095	3.56335	3.7632	2.2745	1.8821	1.3729	1.248	3.6342	3.86335	1.02185
		146.526	32.483	67.906	269.804	97.5035	910.546	740.421	17.129	26.381	56.6425	229.762	792.93	98.5135	1382.89	43.8105	390.199	147.551	375.747	304.844	517.184	803.121	1651.44	1338.13	406.255	235.827	4898.84	313.656	960.784	1778.77	1156.09	405.716	563.781	529.405	2378.76	294.553	381.523	284.654	3494.93	627.914	3529.67	582.826	436.119	262.419	373.195	437.101	331.217	1532.08	5368.27
	DeltaMax	0.7838	0.83215	0.21965	0.074	0.44505	0.3442	0.13655	0.3549	0.2484	0.32395	1.39695	0.1253	0.13635	0.14315	0.2666	0.1634	0.1139	0.15805	0.50585	0.2117	0.41555	0.0954	3.02475	0.12735	0.45745	0.10045	0.2428	0.1714	0.11045	0.10965	0.64375	0.7252	2.55525	0.9781	0.59305	0.36625	0.3154	0.92035	1.04495	2.11035	0.2312	0.3315	0.3601	0.1479	0.167	1.2682	0.19435	0.10585
	Baseline	0.9692	0.83685	0.59835	0.608	0.84195	0.6228	0.75245	0.5741	0.7036	0.60805	0.72805	0.6517	0.52665	0.47085	0.6694	0.7716	0.6251	0.57295	0.59615	0.5313	0.59445	0.5666	0.55825	0.53265	0.74055	0.77855	0.6942	0.5586	0.56155	0.50135	0.51225	0.6168	0.51875	0.9719	0.86195	0.56775	0.6206	0.64865	0.74205	0.92565	0.6028	0.6485	0.7659	0.4921	0.599	0.6348	0.53565	0.70715
	SoxMax	1.83776	1.19476	1.00313	2.47468	0.997112	1.68097	1.31259	1.14778	1.23278	1.14498	1.30553	1.75007	0.983316	0.975089	0.960578	3.5991	1.28854	2.29246	1.1227	1.52165	2.59776	2.16082	3.4055	2.53505	1.11381	1.14865	1.10411	2.03381	2.63282	3.10157	1.12017	1.02464	1.64026	1.69873	1.11657	1.01873	1.20078	1.37608	1.06616	2.07476	1.08698	1.00258	1.09122	1.02207	0.970169	1.07426	3.39437	1.36988
		1.33613	32.4966	71.4467	282.85	102.39	927.784	754.748	17.0142	27.6756	61.9596	243.074	879.486	108.13	1442.47	46.4451	425.441	163.006	398.75	317.424	542.628	911.939	1727.53	1478.51	429.958	241.197	5058.97	324.847	1108.41	2131.36	1238.31	427.581	629.648	565.413	2490.99	301.687	412.147	297.875	3703.92	668.561	3910.51	632.049	472.616	267.151	387.474	492.052	357.206	1725.91	5500.05
	0	1	2	3	4	5	6	7	8	9	10	11	12	13	14	15	16	17	18	19	20	21	22	23	24	25	26	27	28	29	30	31	32	33	34	35	36	37	38	39	40	41	42	43	44	45	46	47	48
	0	0	0	0	0	0	0	0	0	0	0	0	0	0	0	0	0	0	314.15	263.14	442.37	511.22	1300.02	972.17	319.73	217.95	4373.38	286.8	543.34	1134.63	924.47	311.23	343.99	403.29	2040.64	254.2	266.55	254.78	3062.82	463.41	2586.26	0	0	0	0	0	0	0	0
	0	84.06	25.35	52.7	236.7	84.99	766.77	582.24	12.63	16.75	35.1	186.94	622.27	59.12	1146.98	37.74	305.48	107.28	304.09	262.07	439.08	509.71	1306	982.16	319.01	218.65	4343.63	288.89	562.17	1142.61	925.77	319.02	346.62	398.09	2037.48	255.11	264.19	250.84	3065.8	474.17	2618.31	0	0	0	0	0	0	0	0
	6	89.22	26.66	52.39	233.36	84.36	770.06	593.51	13.82	18.85	37.86	187.1	618.97	61.8	1165.93	37.08	309.48	106.18	308.61	265.97	434.6	517.43	1336.23	993.68	326.05	213.76	4391.76	285.61	578.68	1193.24	926.42	317.88	357.6	402.14	2056.83	259.68	269.28	253.98	3022.32	477.9	2622.42	416.5	275.24	245.7	297.75	295.02	271.38	1055.24	4634.53
	12	93.24	24.4	54.89	232.29	86.91	786.61	604.03	12.16	19.21	37.66	186.68	624.56	62.8	1179.38	34.96	314.18	108.19	315.9	264.78	443.82	544.65	1370.66	1005.68	325.48	215.75	4421.6	296.16	594.29	1195.31	956.98	322.7	377.44	417.79	2095.46	268.4	271.66	252.69	3088.64	493.41	2704.69	414.9	290.62	247.1	303.72	303.44	263.38	1061.38	4666
	18	94.22	27.52	58.85	235.16	85.84	798.96	608.54	13.83	19.67	41.04	190.44	629.25	64.62	1197.76	37.66	317.34	112.23	320.16	269.2	455.75	556.92	1403.63	1038.54	340.22	220.6	4548.09	289.69	624.2	1246.63	980.19	336.57	384.72	427.03	2137.6	266.09	288.87	264.19	3124.35	506.92	2766.3	422.28	296.79	248.72	300.28	320.02	279.61	1096.92	4701.13
	24	99.31	26.62	56.82	238.34	86.49	797.99	609.81	14.11	18.64	40.12	191.57	630.11	67.71	1202.67	38.01	313.27	111.55	320.06	274.59	450.08	566.85	1409.77	1064.08	342.41	216.5	4535.62	294.56	646.06	1273.58	993.57	341.15	403.32	421.34	2159.86	270.61	295.91	258.84	3131.07	516.22	2798.28	424.55	301.31	248.25	311.46	315.84	274.77	1116.9	4771.2
	30	103.5	25.52	55.79	246.61	88.62	817.72	626.66	11.78	20.54	40.48	196.14	643.28	71.57	1225.82	37.8	322.89	117.35	325.2	274.8	461.95	580.14	1420.17	1069.62	339.75	219.17	4527.94	298.04	653.81	1278.74	994.22	339.28	400.71	435.86	2149.17	267.39	297.86	257.22	3104.7	523.22	2854.02	431.57	312.73	248.8	309.91	322.14	276.38	1126.92	4761.1
	36	104.17	26.07	59.31	246.66	88.63	818.68	619.26	14.04	20.23	44.1	196.17	647.94	69.94	1238.22	38.15	325.01	118.19	329.86	275.97	461.78	590.59	1436.27	1071.08	344.76	226.86	4547.54	296.74	667.17	1309.89	1001.47	341.79	419.54	436.13	2178.82	274.74	301.47	253.24	3113.39	537.59	2877.98	436.82	323.69	249.84	314.78	340.74	281.65	1126.46	4798.78
	42	111.01	29.99	59.07	246.86	89.24	826.13	632.83	14.81	20.05	45.62	199.46	660.52	71.85	1246.94	39.09	322.27	120.37	327.76	271.31	459.26	597.85	1449.13	1094.84	347.08	221.01	4553.28	295.66	687.09	1309.76	1015.03	344.47	421.53	438.87	2154.03	264.7	304.79	257.53	3147.24	543.74	2889.55	443.09	333.66	248.87	326.47	342.81	282.48	1172.96	4849.77
	48	110.11	29.43	59.72	249.12	88.2	842.53	647.86	14.62	21.31	45.37	202.34	665.21	74.18	1265.85	38.93	333.4	119.41	341.69	277.54	471.91	615.36	1471.88	1110.27	358.95	225.75	4635.28	300.18	707.4	1355.84	1040.21	360.3	430.67	456.78	2233.49	278.16	318.8	270.11	3211.02	562.5	2986.6	443.89	339.93	254.33	322.65	337.37	296.3	1194.7	4886.71
	54	118.18	31.26	60.69	245.63	89.7	841.51	643.28	15.49	21.41	44.34	200.96	671.67	77.84	1265.28	40.11	333.15	120.84	337.6	279.93	471.18	624.25	1469.4	1128.68	356.44	222.55	4600.26	297.86	714.81	1355.18	1033.81	355.61	443.79	445.34	2213.48	272.27	318.93	260.84	3153.01	553.89	2960.48	457.66	341.26	258.06	334.8	352	291.5	1207.48	4953.52
	60	117.49	28.03	59.83	255.29	92.62	851.57	652.64	15.48	21.77	46.88	208.12	677.03	80.4	1285.01	40.95	341.62	126.3	334.04	273.82	477.77	634.41	1469.33	1131.06	352.93	224.93	4613.93	296.79	728.61	1373.69	1033.6	351.49	456.73	458.94	2203.87	276.27	325.15	267.34	3200.55	553.98	3017.31	461.57	352.25	252.5	330.59	353.88	290.62	1231.02	4925.48
	66	120.79	30.44	62.53	254.08	91.99	859.24	655.32	16.01	22.25	46.64	207.77	680.67	80.71	1290.54	41.81	340.72	127.11	334.04	281.21	473.78	655.05	1498.3	1144.43	364.79	224.1	4662.01	303.86	760.29	1410	1046.66	359.16	465.99	471.86	2227.75	282.7	325.57	268.43	3236.84	565.56	3054.59	470.18	350.52	251.73	338.99	370.72	294.93	1249.86	4930.05
	72	124.18	32.03	62.22	252.34	91.43	869.81	668.4	14.71	22.51	47.68	211.27	700.79	82.69	1303.17	41.08	351.76	130.98	345.7	280.36	487.89	653.79	1525.76	1165.13	369.5	222.92	4680.04	306.59	772.36	1405.15	1054.51	359.48	478.77	484.14	2237.34	282.17	334.7	266.11	3262.96	570.44	3075.94	483.35	367.06	254.07	342.1	379.02	300.11	1304.6	4919.29
	78	126.63	30.97	63.38	253.69	93.62	879.51	675.06	14.83	23.86	49.3	210.54	708.61	84.69	1318.62	38.33	354.57	130.41	353.21	285.24	487.18	675.42	1572.4	1200.54	374.58	231.73	4770.33	305.11	800.96	1462.44	1101.71	381.05	502.92	480.17	2305.58	283.51	344.65	271.81	3318.86	589.8	3157.32	478.27	368	256.86	334.27	374.88	306.17	1336.28	4913.66
	84	127.77	29.26	62.51	260.83	93.45	857.75	681.14	15.43	23.99	50.79	216.46	723.05	87.56	1324.4	42.42	355.36	132.84	356.55	291.27	482.09	702.03	1563.83	1203.67	377.64	225.31	4732.71	308.97	813.19	1496.05	1073.53	372.3	483.67	481.56	2274.77	288.7	346.97	273.22	3308.44	585.64	3175.64	490.71	375.09	260.53	345.54	394.72	303.85	1365.64	5267.92
	90	134.56	31.99	63.06	260.47	95.3	874.46	693.04	16.95	24.14	51.05	220.49	726.47	88.4	1336.99	44.13	362.52	133.78	351.97	293.94	484.75	714.53	1592.65	1221.63	385.99	229.1	4762.16	301.18	827.25	1505.31	1098.09	384.78	507.33	500.23	2288.64	286.07	348.76	278.23	3311.8	599.59	3226.41	511.69	385.42	259.06	351.95	402.47	306.46	1386.48	5326.77
	96	129.5	29.84	64.17	255.1	95.56	873.37	689.33	15.35	24.87	53.59	217.62	732.82	87.69	1338.25	41.37	361	139.14	364.49	299.22	500.4	738.88	1618.39	1254.13	391.47	231.73	4846.63	306.62	860.69	1579.82	1119.11	385.84	527.28	509.29	2330.96	286.43	361.05	279.11	3377.18	613.68	3279.28	555.41	392.8	253.63	356.14	413.47	317.45	1407.94	5284.35
	102	136.94	31.83	68.2	259.6	93.57	884.15	697.18	16.85	26.69	53.29	226.65	744.42	89.82	1342.4	41.71	366.9	138.35	354.7	300.22	500.68	736.42	1615.63	1270.62	385.08	230.8	4804.97	300.95	873.62	1596.76	1102.98	389.1	526.11	499.1	2326.52	286.04	361.1	276.23	3365.64	601.02	3310.29	555.69	407.86	255.24	354.98	424.58	322.07	1424.02	5313.78
	108	135.18	28.17	66.15	259.13	94.72	889.38	702.15	18.62	25.04	54.03	223.44	748.01	93.56	1346.83	41.12	375.04	142.01	358.99	299.01	499.37	759.09	1625.91	1268.68	390.1	229.87	4835.11	300.71	890.09	1628.92	1112.69	388.52	528.15	503	2326.72	290.45	362.07	278.83	3368.74	607.85	3349.34	571.29	407.16	260.3	361.62	396.35	318.48	1426.78	5373.97
	114	139.23	33.22	62.85	262.51	95.47	894.49	744.87	17.5	25.1	54.54	221.56	756.96	94.6	1369.36	43.86	381.97	141.49	357.7	300.8	502.28	745.02	1639.23	1267.16	389.87	234.64	4883.69	303.51	913.95	1664.84	1128.68	392.63	547.52	514.26	2352.63	295.11	369.94	284.79	3393.73	614.17	3395.09	577.01	418.23	258.25	369.72	419.63	315.46	1456.88	5340.37
	120	143.8	32.35	66.3	267.5	95.09	896.02	749.63	15.9	25.1	52.29	224.21	770.87	94.44	1369.39	42.77	387.05	145.23	373.16	295.97	509.17	777.24	1609.46	1302.14	397.94	237.79	4818.06	310.31	929.4	1703.4	1126.58	390.56	542.46	510.7	2340.36	287	372.14	275.41	3420.85	611.46	3407.04	573.24	425.57	265.67	369.35	413.58	322.44	1477.26	5352.25
	126	145.87	32.19	67.54	268.8	95.24	903.34	750.94	17.48	25.02	54.04	228.2	780.16	97.29	1376.73	44.43	384	149.4	362.95	296.8	515.31	787.13	1644.99	1310.68	402.07	236.57	4841.52	314.77	929.09	1724.89	1137.19	398.35	556.04	523.17	2354.28	294.66	377.76	279.8	3426.84	623.53	3463.58	584.6	428.34	267.67	376.12	420	329.3	1488.98	5321.3
	132	150.54	34.65	69.57	270.23	95.13	915.26	764.26	18.08	24.07	56.98	231.08	780.07	98.94	1384.66	41.93	390.65	149.22	376.1	298.85	521.98	792.07	1660.48	1325.92	405.78	232.38	4886.15	318.43	953.32	1767.84	1151.42	406.16	566.03	523.21	2367.02	288.34	380.27	284.71	3490.52	626.45	3488.72	594.41	439.26	265.18	373.38	441.09	327.71	1526.64	5375.92
	138	155.96	34.35	65.97	275.37	101.45	928.18	771.73	17.89	27.43	56.93	231.76	804.13	101.07	1393.26	44.34	391.53	152.27	383.83	302.41	515.4	799.96	1653.96	1326.05	403.73	233.46	4865.45	315.37	962.19	1791.13	1139.61	408.84	566.98	530.13	2363.49	291.83	379.81	277.69	3492.88	625	3514.31	599.34	445.36	256.81	375.12	443.4	339.44	1541.26	5277.63
	144	148.42	32.66	67.3	272.28	96.9	923.82	770.19	17.73	28.77	58.37	229.87	799.8	100.79	1387.5	44.36	395.37	149.18	377.35	303.63	517.82	822.71	1637.54	1361.7	408.61	237.96	4913.97	321.37	977.83	1814.27	1166.62	411.66	581.93	540.16	2385.56	296.35	387.05	291.89	3547.94	624.4	3574.31	611.91	446.07	263.04	383.4	443.33	336.05	1580.32	5404.61
	150	151.82	33.94	69.11	275.3	99.55	941.75	781.22	16.28	25.68	58.23	233.08	812.05	103.19	1406.41	42.86	398.63	152.41	384.24	306.95	518.58	827.43	1635.56	1367.3	414.99	232.47	4913.99	320.75	993.64	1844.97	1174.44	421.43	578.15	534.65	2400.31	298.66	383.36	284.38	3540.1	639.49	3620.79	608.44	449.67	264.25	387.89	442.07	345.76	1598.96	5476.53
	156	153	33.18	69.2	275.76	98.88	942.21	781.94	16.01	28.08	60.42	239.1	822.98	105.08	1412.84	45.01	403.48	150.09	384.49	314.23	536.92	853.27	1669.22	1395.22	424.44	243.4	4969.37	313.93	1018.28	1891.19	1185.24	416.75	596.63	557.86	2394.72	306.95	398.56	292.06	3608.64	641.57	3696.03	615.38	459.63	266.28	378.6	458.33	337.44	1600.56	5428.15
	162	157.34	32.98	69.73	275.28	100.48	950.84	778.54	18.13	28.26	59.8	235.45	832.33	105.5	1413.26	42.81	405.2	156.31	382.58	312.57	528.45	860.58	1691.5	1400.68	426.9	236.18	4956.24	313.7	1039.06	1929.24	1203.23	421.32	587.69	552.64	2417.37	299.51	398.21	285.03	3598.38	650.05	3673.42	611.16	466.82	263.33	392.22	468.23	342.52	1614.38	5424.58
	168	156.5	32.44	72.56	281.42	99.75	953.82	750.8	17.88	27.68	59.82	242.55	846.45	107.82	1423.12	47.08	410.56	155.41	388.8	314.16	538.42	874.67	1691.93	1422.87	424.44	245.54	4965.9	320.39	1051.87	1955.03	1210.54	418.92	596.94	556.08	2432.92	298.62	404.52	294.82	3625.02	649.74	3749.94	614.24	485.25	267.78	389.49	477.14	343.82	1637.5	5459.34
	174	155.46	32.9	71.24	278.16	99.84	948.13	752.33	18.9	27.55	59.62	235.17	859.12	104.64	1411.39	47.71	408.72	153.87	397.43	323.38	535.38	878.16	1716	1453.1	425.59	244.05	5029.32	324.44	1081.18	2005.89	1205.63	428.66	617.05	563.3	2445.24	299.2	407.28	295.58	3627.01	657.48	3826.28	614.15	480.34	256.8	392.57	469.33	346.64	1668.46	5442.43
	180	157.55	35.02	72.44	278.42	99.21	906.52	752.83	17.1	29.35	62.98	240.36	852.65	107.07	1423.62	46.71	419.54	155.71	402.96	318.96	547.85	903.32	1732.45	1463	432.13	240.54	5073.57	327.86	1083.42	2026.84	1230.07	437.16	607.2	567.05	2494.41	305.94	419.1	294.95	3680.31	663.85	3892.21	626.13	476.98	271.69	392.01	478.88	351.64	1681.4	5549.77
	186	163.26	34.27	74.46	282.43	103.51	919.17	765.58	17.79	28.36	63.95	243.66	877.27	109.13	1435.41	45.94	425.53	160.01	403.76	320.92	558.08	901.7	1729.23	1468.03	432.88	240.83	5047.72	318.93	1107.42	2054.34	1215.11	431.78	625	575.22	2481.75	305.04	414.8	295.72	3690.78	664.02	3882.07	630.58	491.07	267.88	391.15	467.63	353.5	1695.08	5531.05
	192	161.2	33.45	72.38	283.79	103.35	928.75	755.66	17.88	28.58	62.83	243.99	880.38	108.99	1443.42	47.32	426.35	163.89	399.69	318.36	543.57	912.78	1728.48	1479.41	430.88	242.18	5059.94	325.82	1109.24	2132.18	1239.26	428.52	630.54	566.32	2491.96	302.65	413.05	298.83	3704.87	669.5	3911.4	632.87	473.46	268.13	388.37	492.91	358.13	1726.78	5500.97
	198	165.01	35.04	72.08	274.81	98.91	917.35	691.01	18.67	29.32	62.81	227.4	892.07	109.82	1415.44	43.41	428.15	164.52	409.13	333.05	558.85	937.17	1769.23	1553.19	439.86	247.7	5108.9	326.89	1139.3	2143.61	1254.12	438.85	635.92	580.65	2546.69	299.32	423.97	302.22	3721.02	676.01	4044.58	638.54	477.35	270.05	391.85	487.7	358.95	1729.82	5466.78
	204	164.85	36.12	71.48	267.8	102.83	897.68	666.19	19.42	29.01	65.03	226.13	879.97	110.26	1393.51	47	442.74	166.8	411.2	326.42	555.15	958.04	1803.61	1645.7	446.44	247.76	5092.08	327.99	1154.65	2228.35	1272.6	430.47	649.56	589.87	2557.14	308.06	422.34	293.28	3789.5	677.25	4186.75	647.46	492.71	276.13	400.36	484.65	372.62	1815.56	5495.65
	210	164.62	35.12	72.89	261.37	98.41	880.21	650.19	19.54	27.96	64.63	223.06	883.12	111.04	1357.15	46.48	445.97	165.79	417.67	324.41	547.42	959.61	1861.6	1769.37	446.31	243.42	5091.91	326.89	1173.07	2255.5	1303.82	437.8	643.86	583.35	2593.1	321.84	422.02	304.12	3765.1	682.41	4445.07	645.87	490.49	269.99	404.43	483.81	366.52	1825.9	5551.71
	216	172.17	36.86	72.57	258.54	99.48	901.63	662.83	20.74	28.3	63.55	226.4	905.23	111.39	1349.44	48.32	458.04	170.87	416.8	327.03	556.26	954.8	1929.93	1972.25	450.56	253.1	5115	330.25	1205.37	2325.69	1352.16	436.77	631.21	586.23	2660.24	305.68	422.6	309.84	3865.7	675.7	4759.52	648.31	503.05	274.11	417.38	488.3	368.19	1925.38	5645.87
	222	164.67	32.67	73.17	261.99	101.54	928.46	678.19	20.1	30.85	67.29	233.72	913.97	112.31	1338.87	43	472.22	176.3	442.78	340.08	594.55	1021.12	2083.45	2231.75	463.19	253.24	5237.03	349.19	1268.73	2442.37	1448.31	449.88	650.95	601.97	2770.2	317.21	436.28	315.68	3961.81	699.11	5180.1	653.46	507.48	275.26	403.11	505.33	368.91	2015.34	5712.23
	228	170.47	37.03	71.9	267.16	99.98	958.25	707.9	20.32	29.48	68.29	233.95	939.6	114.25	1332.11	47.13	492.68	171.83	438.47	334.49	594.31	1054.89	2165.3	2398.29	476	247.22	5180.7	342.23	1284.86	2506.06	1493.6	439.31	642.23	599.14	2819.48	312.2	428	311.18	3941.85	685.2	5416.34	663.22	517.27	278.54	410.93	496.05	379.36	2230.42	5894.62
	234	173.55	34.74	73.98	277.31	96.74	1003.29	724.32	21.3	28.72	64.58	240.54	960.19	114.01	1322.83	44.62	518.26	177.69	455.39	341.69	609.78	1099.05	2313.16	2621.16	492.04	248.15	5284.19	343.81	1335.03	2601.61	1604.71	454.9	663.11	631.74	2968.18	321.01	440.89	315.53	4104.43	704.19	5782.6	673.69	524.12	276.61	406.86	512.86	379.42	2434.36	5963.23
	240	182.12	35.52	71.28	283.23	97.76	1044.34	744.09	21.85	30.86	69.71	243.82	992.63	114.64	1323.98	45.63	531.45	175.64	476.3	344.35	613.55	1181.71	2440.6	2837.13	506.73	254.43	5300.46	349.79	1388.32	2747.58	1712.35	459.76	673.96	630.81	3095.08	325.85	441.6	323.49	4165.29	706.71	6055.01	672.27	520.86	281.86	413.73	517.33	383.41	2696.54	6488.62
	246	183.68	37.86	74.69	298.9	99.03	1087.4	771.11	20.35	34.58	75.55	250.22	1031.32	115.31	1344.12	46.23	561.8	182.5	480.74	343.3	622.91	1231.45	2595.68	3014.48	531.15	252.36	5370.28	351.04	1433.11	2845.56	1818.25	449.11	675.18	640.97	3224.92	330.44	439.53	330.08	4279.41	723.11	6254.62	678.34	526.03	275.85	413.17	522.44	393.15	2962.5	6626.68
	252	186.4	34.43	72.11	313.97	100.85	1112.6	796.05	21.35	31.28	72.72	256.34	1060.89	117.12	1345.98	45.82	589.29	183.89	503.34	344.76	645.92	1295.86	2764.85	3182.98	557.44	254.47	5433.12	354.68	1466.62	2991.85	1976.35	458.73	685.75	661.38	3346.35	346.49	450.42	336.1	4410.58	723.21	6500.41	683.86	538.86	272.96	425.21	517.44	388.39	3213.34	6747.57
	258	190.26	36.53	74.77	334.11	101.78	1168.5	822.83	21.01	33.29	74.55	265.3	1117.01	118.83	1359.53	47.26	626.74	189.63	526.18	353.6	644.46	1348.51	2918.32	3331.35	580.12	254.92	5472.22	361.73	1529.04	3076.76	2111.76	472.49	682.31	670.79	3458.44	332.96	457.14	330.58	4476.34	721.91	6608.74	692.6	531.62	283.95	417	522.37	399.61	3404.28	6819.77
	264	198.09	36.04	72.9	347.9	102.08	1189.64	833.92	21.72	35.22	75.73	264.28	1149.55	119.21	1357.82	45.8	664.03	185.24	549.79	349.92	654.71	1400.16	2979.56	3437.51	599.74	265.29	5467.56	349.94	1541.34	3200.5	2263.02	465.76	686.34	683.34	3533.51	336.91	456.22	339.02	4534.98	725.54	6736.98	700.67	530.75	282.4	436.7	531.35	405.38	3628.76	6926.39
	270	209.09	41.37	77.47	379.02	99.59	1223.16	854.73	17.76	33.25	75.56	273.12	1201.59	119.51	1367.74	45.81	718.64	191.6	577.61	359.95	659.4	1468.02	3140.48	3584.02	628.69	264.27	5605.75	357.32	1624.21	3346.19	2431.75	477.18	696.41	700.97	3645.16	332.74	463.05	336.91	4636.4	734.59	6941.73	786.41	543.63	285.48	430.91	541.16	406.05	3787.08	7033.04
	276	208.04	36.95	73.14	401.81	104.1	1255.03	880.65	20.9	33.47	76.24	278.13	1246.47	119.56	1375.53	46.11	765.69	192.45	600.88	368.2	677.66	1511.82	3225.23	3726.75	653.1	259.97	5611.14	361.5	1644.95	3430.03	2547.13	476.86	698.2	727.73	3728.74	344.17	458.56	346.76	4705.84	734.96	7055.84	808.79	553.68	292.82	427.52	548.91	412.85	3934.54	7172.82
	282	221.91	38.7	77.76	426.14	103.71	1260.59	895.45	20.55	37.64	79.38	282.42	1309.03	122.87	1390.63	47.8	830.37	190.31	630.51	370.17	707	1579.02	3291.91	3823.35	684.49	268.15	5680.51	365.87	1725.52	3658.16	2690.3	483.86	703.16	750.17	3803.96	349.6	464.77	350.49	4856.58	747.98	7236.07	803.71	554.07	289.87	426.8	525.95	417.63	4089.4	7157.16
	288	223.32	36.82	73.08	441.77	105.73	1294.86	925.47	21.29	34.39	77.73	291.46	1346.71	124.12	1380.32	47.65	880.98	198.68	631.71	369.63	697.71	1608.64	3316.13	3864.94	691.95	254.2	5607.11	357.1	1736.31	3668	2756.11	482.76	702.32	741.14	3792.74	332.68	461.06	341.27	4830.63	733.95	7202.42	810.52	548.09	286.64	434.14	500.23	398.07	4155.8	7159.14
	294	228.87	40.86	75.71	457.51	104.02	1313.04	932.81	21.34	36.14	81.85	295.15	1385.13	123.84	1391.68	48.52	936.6	198.83	648.9	367.73	698.29	1662.89	3358.7	3958.02	717.55	263.55	5647.24	360.31	1780.81	3798	2882.51	482.75	703.11	765.88	3836.58	333.2	459.2	345.34	4902.02	758.12	7282.93	803.69	557.27	286.88	433.23	536.51	395.15	4351.08	7717.41
	300	239.41	38.42	77.21	487.88	106.34	1347.89	963.42	21.99	38.49	81.42	304.68	1426.56	125.55	1399.18	49.39	997.85	206.71	687.68	376.48	742.38	1743.64	3478.99	4112.14	757.85	270.01	5816.43	367.02	1863.88	4020.45	3014.43	501.11	700.73	802.21	3944.16	347.39	475	356.78	5047.5	765.1	7539.25	812.78	565.03	295.25	438.74	532.65	397.34	4432.24	7765.86
	306	251.76	40.77	78.22	509.56	106.43	1367.07	966.95	20.31	35.34	80.01	306.17	1460.21	127	1407.07	48.67	1047.27	211.8	700.31	377.26	737.34	1769.98	3487.26	4113.78	778.19	259.42	5750.2	354.88	1862.86	4079.02	3047.74	501.93	705.31	800.4	3944.72	341.78	468.01	349.85	5035.53	755.51	7504.78	838.94	567.95	294.79	445.23	528.33	404.26	4555.04	7849.16
	312	257.53	41.2	77.97	521.64	107.54	1382.07	971.44	21.58	35.26	78.21	309.46	1477.99	127.81	1397.49	47.48	1082.79	215.03	723.86	375.42	761.92	1837.92	3544.32	4267.08	814.23	265.96	5849.85	354.35	1925.03	4267.97	3181	505.34	722.66	834.01	4021.84	344.94	482.62	356.43	5154.28	768.62	7656.36	847.07	556.99	295.53	434.68	535.37	408.72	4710.34	7943.68
	318	263.78	39.94	80.49	554.87	109.57	1417.13	997.03	23.64	37.07	81.65	318.42	1510.1	131.98	1420.02	50.52	1129.66	219.49	740.29	381.06	765.88	1879.55	3531.51	4295.9	825.35	271.61	5869.87	363.42	1971.59	4402.66	3236.53	508.16	733.93	847.4	4035.51	345.78	477.05	353.53	5139.94	775.8	7707.96	839.03	579.5	288.57	439.54	532.95	410.23	4776.94	7998.78
	324	264.36	40.92	80.38	563.39	108.57	1433.23	1008.34	21.92	35.36	80.99	328.13	1516.83	132.08	1412.33	49.41	1165.39	221.86	750.94	377.77	775.85	1942.97	3582.18	4346.14	868.18	276.38	5876.4	361.94	2017.61	4485.69	3256.93	508.64	714.32	853.18	4073.43	340.89	479.34	358.47	5202.67	778.39	7815.31	849.1	571.29	303.07	436.15	540.12	419.01	4911.98	8096.85
	330	271.64	38.38	79.15	590.53	109.87	1454.2	1016.42	20.03	36.1	80.59	332.76	1542.96	131.03	1411.07	49.86	1204.03	223.19	790.29	394.14	810.92	2003.08	3670.38	4489.08	908.3	274.02	5987.15	378.94	2111.37	4677.06	3397.3	516.85	740.28	887.01	4181.92	350.23	481.01	369.39	5302.31	786.67	7986.88	864.96	581.25	299.87	447	552.88	419.16	5053.32	8154.48
	336	285.9	40.87	83.11	607.94	111.65	1489.59	1041.98	23.51	36.08	82.02	335.64	1582.28	137.03	1432.28	51.26	1262.8	226.84	798.33	388.69	793.25	2059.09	3628.68	4494.87	932.63	269.61	5927.64	368.3	2109.09	4757.71	3407.59	513.3	740.22	897.68	4161.57	349.35	485.34	369.67	5272.15	784.31	7984.68	848.33	586.5	294.85	440.67	540.33	419.44	5066.2	8111.03
	342	286	40.9	80.97	616.22	108.62	1487.48	1014.69	23.6	38.12	81.32	339.93	1576.64	135.21	1409.42	51.31	1291.07	230.46	814.39	387.86	818.86	2072.34	3654.88	4509.08	947.07	275.58	5930.94	365.23	2159	4862.5	3455.56	509.63	728.38	904.71	4191.3	340.61	473.36	366.63	5232.68	778.65	8011.08	852.82	573.39	305.31	437.42	544.23	414.17	5177.78	8178.99
	348	290.1	38.55	84.08	641.31	110.61	1524.27	1062.15	20.86	38.54	81.35	341.41	1610.32	138.06	1421.35	50.04	1323.36	232.08	852.86	395.85	841.88	2193.65	3759.45	4698.52	1018.5	280.65	6120.65	372.31	2266.52	5130.1	3621.69	536.02	758.69	967.34	4306.59	352.98	493.47	387.19	5425.51	808.42	8276.74	864.21	591.16	301.66	437.32	544.49	420.79	5309.04	8293.18
	354	301.15	41.12	78.66	660.43	114.79	1542.22	1062.27	21.06	36.87	81.91	344.12	1605.14	136.8	1415.52	50.9	1355.01	236.28	857.36	391.57	831.38	2170.47	3679.27	4627.54	1007.13	271.73	5995.28	358.92	2249.39	5089.81	3571.36	518.51	747.72	941.62	4245.63	351.39	489.47	371.13	5281.75	785.59	8146.79	861.97	586.65	295.51	448.69	546.77	432.32	5317.52	8225.62
	360	305.88	39.21	81.44	672.51	113.69	1574.5	1081.38	24.77	40.74	85.17	353.71	1644.99	140.83	1439.06	53.5	1395.32	243.04	879.66	394.46	845.58	2270.29	3670.32	4661.43	1041.9	277.69	5989.22	353.78	2317.61	5243.31	3627.99	528.12	759.19	970.52	4258.4	345.72	480.32	374.08	5324.88	807.06	8195.56	873.13	587.6	298.31	444.21	560.42	428.51	5416.68	8279.97
	366	310.42	42.77	81.64	683.66	113.66	1589.06	1102.42	23.4	39.78	85.69	358.05	1641.96	139.46	1415.96	51.75	1419.58	247.85	899.4	396.17	878.02	2348.59	3730.1	4775.17	1077.91	281.82	6068.66	371.27	2384.69	5416.24	3697.58	537.16	764.99	1008	4337.79	352.46	490.29	378.23	5400.5	815.23	8324.76	864.71	605.8	306.34	457.85	566.77	432.03	5466.9	8348.8
	372	323.8	42.48	83.9	706.04	114.74	1611.92	1119.09	25.47	39.15	85.96	361.17	1665.73	141.71	1435.28	52.75	1457.51	251.66	924.65	404.11	884.37	2374.96	3701.06	4784.03	1100.02	281.44	6011.78	368.59	2411.52	5486.47	3720.04	522	760.61	1008.92	4344.92	340.12	484.9	378.28	5326.69	806.75	8309.92	873.72	594.6	301.45	441.52	550.05	436.87	5527.56	8346.2
	378	329.85	42.3	85.86	723.77	116.41	1718.17	1158.62	24.18	39.57	83.5	374.61	1687.88	142.95	1438.98	50.33	1492.33	255.55	946.19	411.86	874.97	2439.62	3779.12	4835.89	1137.36	284.3	6079.23	364.61	2467.11	5599.35	3796.7	532.78	763.77	1037.01	4385	350.41	490.39	382.67	5390.36	812.62	8434.56	865.22	604.63	298.71	436.2	569.37	432.82	5561.9	8299.33
	384	338	42.76	83.81	757.29	117.13	1795.32	1225.09	23.6	40.02	87.13	397.09	1744.15	146.21	1440.69	54.66	1526.05	255.23	964.39	417.68	881.65	2495.49	3853.15	4957.02	1183.1	286.59	6113.97	372.49	2537.53	5773.24	3863.69	541.57	781.4	1053.26	4450.19	353.94	503.58	394.1	5438	825.02	8542.89	893.05	606.75	304.47	450.12	561.47	440.65	5684.98	8409.23
	390	342.64	45.13	84.62	807.48	120.01	1828.95	1262.2	20.77	40.17	85.38	413.28	1830.92	152.42	1468.78	53.9	1565.24	266.97	990.01	417.88	885.83	2567.07	3862.87	5004.84	1214.44	285.8	6163.92	366.69	2623.48	5891.65	3907.91	547.68	771.87	1081.25	4499.68	355.27	510.01	386.13	5446.88	834.56	8643.75	894.04	614.08	308.6	454.37	561.16	446.79	5780.06	8567.77
	396	364.65	43.35	86.7	879.89	123.18	1840.02	1292.63	27.01	39.23	89.23	417.89	1896.79	153.39	1507.96	56.11	1624.61	271.13	1005.49	420.6	911.23	2633.39	3851.85	5071.43	1233.81	286.09	6102.73	369.25	2640.98	6007.31	3903.35	542.63	775.48	1087.27	4507	350.54	496.51	390.4	5481.74	829.71	8661.64	891.88	616.64	306.43	456.89	553.4	441.91	5775.68	8643.96
	402	363.29	44.15	89.71	911.36	126.06	1920.77	1288.87	26.07	41.31	89.02	419.03	1944.94	157.6	1517.26	52.99	1643.73	269.95	1023.83	414.95	903.68	2644.15	3911.78	5084.05	1249.78	284.2	6108.19	365.81	2684.12	6099.89	3958.8	558.08	770.51	1101.97	4501.07	355.4	502.94	382.61	5416.88	824.81	8694.84	897.5	608.75	312.96	455.26	575	451.79	5858.46	9210.49
	408	377.29	44.44	91.78	937.66	126.64	1928.03	1300.62	24.49	43.05	90.71	421.7	1997.31	163.2	1558.32	53.65	1685.07	275.87	1038.27	417.19	910.55	2701.63	3889.98	5084.14	1276.39	288.05	6094.06	360.06	2718.62	6154.18	3990.62	557.89	780.83	1111.95	4493.48	358.28	503.35	389.02	5454.69	832.85	8751.38	892.12	603.67	315.76	448.3	566.05	451.18	5883.42	9203.81
	414	383.33	47.01	86.85	949.35	124.03	1913.17	1296.09	24.22	41.91	89.9	414.46	2039.5	163.44	1570.38	52.55	1691.58	275.91	1065.65	425.8	914.62	2751.64	3913.24	5219.03	1311.77	288.67	6140.32	364.25	2788.34	6323	4029.39	567.52	781.51	1138.61	4557.97	355.4	504.26	385.7	5466.35	830.5	8826.98	911.22	605.91	305.16	460.43	578.74	455.42	5959.92	9247.44
	420	391.19	44.1	88.48	963.79	127.23	1914.16	1304.3	23.39	40.37	91.89	417.68	2075.06	166.96	1583	57.28	1717.48	283.17	1071.55	423.48	932.46	2793.33	3909.84	5207.57	1324.56	291.22	6082.48	363.14	2823.86	6406	4070.63	560.89	781.29	1154.96	4562.22	357.5	501.34	383.97	5476.64	832.2	8874.84	898.73	621.34	311.17	461.69	573.81	454.28	5954.94	9308.71
	426	398.52	45.36	92.35	988.59	126.45	2044.75	1317.33	26.81	38.99	90.8	423.51	2102.71	167.98	1615.04	55.64	1752.33	283.96	1081.46	414.56	926.71	2816.51	3818.32	5175.21	1334.12	292.92	6031.13	366.88	2841.11	6400.42	4048.55	564.92	781.21	1129.14	4507.78	348.67	494.63	389.09	5395.55	820.38	8747.76	908.76	611.79	308.38	453.74	575.81	464.45	5993.26	9311.3
	432	404.49	44.68	88.15	1002.54	126.42	2046.87	1320.99	22.58	42.37	92.61	423.91	2124.21	165.68	1598.65	56.68	1760.13	291.14	1078.42	421.47	935.63	2868.07	3847.1	5200.19	1357.66	290.75	6010.55	361.1	2871.14	6467.31	4074.36	553.39	780.95	1159.81	4536.03	353.18	504.64	390.28	5446.64	823.23	8820.93	896.57	622.95	311.3	456.47	571.77	457.82	6098.84	9291.01
	438	410.32	47.69	89.69	1018.63	128.38	2066.64	1333.33	26.84	41.77	91.91	427.53	2157.48	167	1634.27	56.1	1781.14	296.61	1107.12	424.39	969.89	2930.76	3873.7	5289.9	1399.8	287.08	6070.4	362.42	2953.33	6627.03	4100.46	552.16	790.97	1165.66	4621.72	352.99	501.55	393.71	5427.89	829.41	8917.84	910.73	619.84	310.5	458.31	577.02	455.77	6128.72	9305.01
	444	413.46	43.69	91.17	1023.64	128.69	2062.28	1325.38	25.04	41.12	87.77	431.8	2142.08	166.83	1619.75	55.57	1780.79	294.72	1126.98	424.53	971.51	2969.95	3859.3	5309.43	1408.49	285.27	6052.35	363.93	2972.93	6857.31	4134.64	560.43	801.27	1187.87	4597.23	358.02	502.54	387.51	5496.36	827.58	8950.97	907.81	620.55	312	458.4	586.72	469.54	6106.34	9304.86
	450	418.01	43.83	92.92	1047.75	130.44	2157.93	1336.75	27.51	42.86	92.71	433.03	2156.74	172.36	1623.93	56.63	1792.46	296.19	1150.01	426.6	986.58	3014.63	3936.68	5336.24	1422.47	291.94	6097.16	361.63	3044.71	7049.08	4225.49	570.24	802.26	1200.1	4671.63	375.7	514.61	399.02	5519.07	836.62	9028.91	893.68	610.58	312.73	457.14	578.86	457.83	6110.46	9273.54
	456	419.24	45.26	88.2	1050.71	126.81	2160.56	1349.38	25.76	40.4	91.29	436.05	2177.09	169.73	1620.2	54.4	1806.91	301.93	1137.28	425.34	981.2	3013.74	3889.71	5297.02	1427.11	283.47	6034.17	355.7	3027.7	7030.15	4202.03	560.89	788.31	1196.96	4611.63	361.9	501.82	399.7	5442.79	823.96	8919.08	916.45	623.34	317.27	460.85	568.19	467.45	6197.96	9411.59
	462	425.98	47.13	89.41	1065.56	130.45	2183.06	1379.85	27.56	40.42	93.09	443.91	2205.14	177.19	1635.05	54.45	1825.48	305.46	1146.5	428.78	984.91	3053.7	3955.02	5250.81	1428.77	291.46	6016.64	349.38	3087.36	7124.37	4242.16	571.54	781.86	1205.25	4618.36	356.46	502.3	399.93	5434.85	850.94	8964.58	889.87	622.06	311.21	455.41	576.65	460.65	6122.9	9237.24
	468	429.45	45.38	88.54	1066.5	128.63	2184.58	1375.62	25.07	42.3	92.83	438.31	2204.02	173.96	1625	58.45	1830.38	305.55	1177.7	430.16	1006.29	3119.83	3982.29	5361.94	1460.67	295.38	6066.79	359.79	3167.13	7215.65	4292.64	570.13	811.15	1219.23	4698.31	366.74	506.85	406.94	5517.09	849.82	9066.18	894.1	620.68	312.35	461.43	598.65	465.37	6197.3	9221.15
	474	426.23	46.19	90.47	1072.58	130.04	2265.22	1385.31	25.97	41.78	91.57	439.42	2210.49	173.78	1629.58	57.09	1839.64	309.65	1191.57	436.38	1012.98	3160.87	3773.7	5369.1	1467.48	293.3	6061.41	366.67	3204.56	7259.05	4301.98	573.36	802.52	1211.01	4681.03	354.6	508.54	400.77	5494.53	845.34	9115.98	909.84	621.92	321.27	474.58	594.51	471.15	6289.68	9333.71
	480	433.96	47	87.44	1085.05	128.84	2284.07	1391.03	27.87	42.1	92.17	436.23	2217	175.61	1627.98	57.97	1839.17	303.79	1173.37	420.03	993.32	3135.43	3713.02	5248.57	1464.75	286.86	5937.47	360.31	3190.46	7215.9	4239.73	565.93	792.87	1220.68	4594.13	350.84	502.28	400	5410.74	827.03	8950.01	901.38	631.87	316.83	463.52	577.05	468.75	6263.52	9313.16
	486	440.5	45.44	88.55	1084.14	128.73	2252.72	1370.1	25.98	41.38	93.35	441.09	2192.26	173.91	1615.67	56.32	1829.4	307.6	1209.37	436.52	995.37	3205.29	3765.07	5323.54	1498.12	293.33	6007.31	367.73	3272.44	7445.66	4270.95	578.93	799.2	1248.36	4684.24	364.85	505.9	399.41	5455.79	838.46	9089.22	905.76	633.31	316.07	458.06	586.42	477.36	6382.04	9330.33
	492	442.01	47.13	90.78	1090.23	128.57	2280.83	1384.63	28.74	43.03	89.72	446.04	2221.31	178.05	1623.45	56.25	1859.83	309.93	1214.66	427.72	1000.12	3205.27	3746.65	5296.57	1505.37	293.6	5989.26	361.8	3301.54	7438.1	4304.64	573.4	788.05	1251.1	4660.32	360.6	502.12	399.63	5396.21	826.47	8804.48	901.51	620.87	315.58	454.51	568.63	469.7	6271.96	9154.1
	498	440.55	45.89	89.67	1101.15	126.28	2347.99	1396.14	26.67	41.62	89.95	440.64	2211.27	171.8	1634.6	55.6	1856.09	309.76	1216.82	436.58	994.66	3209.97	3741.38	5247.56	1504.36	296.14	5940.43	350.93	3317.25	7442.68	4288.96	562.57	785.45	1234.29	4649.72	354.18	496.55	399.69	5352.48	831.56	8750.97	899.61	627.42	317.42	462.9	584.63	487.84	6320.64	9288.51
	504	446.96	42.71	87.71	1117.89	127.35	2360.66	1410.81	23.68	42.22	93.36	446.07	2229.76	177.51	1629.29	56.15	1865.28	311.15	1215.47	428.8	994.49	3255.22	3690.45	5186.16	1497.92	288.5	5898.58	349.94	3347.87	7468.37	4287.73	567.08	797.22	1236.73	4633.19	348.22	497.73	400.86	5326.32	832.15	8749.53	905.31	640	319.78	450.12	581.86	482.7	6374.9	9278.58
	510	447.88	43.99	91.35	1119.41	129.92	2369.14	1403.74	24.14	41.35	92.76	442.42	2218.54	176.44	1635.18	57.73	1862.5	314.36	1222.95	432.65	1017.25	3289.39	3756.72	5222.05	1514.36	292.67	5884.51	348.33	3401.1	7590.48	4359.12	565.45	796.32	1244.56	4662.63	349.27	503.43	404.19	5323.68	820.05	8826.26	885.6	627.94	316.44	455.98	571.84	479.59	6246.04	9220.96
	516	447.86	45.69	89.79	1130.23	130.96	2368.18	1369.64	25.47	39.82	89.13	443.16	2207.66	177.83	1628.49	54.14	1864.11	311.84	1242.2	435.52	1014.71	3291.78	3742.29	5182.81	1514.62	289.22	5866.22	346.96	3410.69	7570.94	4110.11	559.34	789.97	1260.04	4631.53	356.77	498.04	397.4	5299.56	824.12	8736.08	900.54	598.96	315.04	471.62	589.21	490.7	6427.8	9346.43
	522	446.53	42.84	91.23	1119.11	124.57	2399.87	1373.14	25.97	41.33	90.76	440.54	2213.31	174.57	1617.39	56.09	1866.35	317.62	1256.53	436.63	1039.22	3376.67	3839.12	5219.02	1553	291.54	5945.8	357.08	3492.53	7726.45	4231.6	582.19	782.37	1269.68	4713.19	360.39	505.67	410.27	5370.05	838.83	8906.07	895.87	614.31	317.02	450.36	575.47	481.53	6434.28	9283.86
	528	447.33	44.22	89.32	1129.63	126.96	2405.86	1367.46	26.34	40.24	91.25	445.85	2219.79	177.31	1612.87	56.51	1886.74	318.19	1274.36	435.55	1003.72	3359.75	3723.11	5149.83	1534.82	289.59	5872.39	352.19	3487.06	7686.16	4154.98	570.42	790.21	1269.69	4644.41	350.6	490.11	400.86	5285.68	818.47	8768.02	894.53	602.5	315	451.88	594.49	483.59	6446.18	9297.66
	534	449.63	43.42	89.27	1134.73	129.44	2414	1375.05	25.73	39.54	92.36	449.15	2223.22	176.75	1606.43	55.59	1882.57	315.56	1268.34	432.6	1042.62	3364.67	3708.13	5219.7	1557.12	282.9	5805.19	343.89	3502.2	7645.29	4166.15	562.14	791.06	1292.97	4657.96	348.99	496.27	411.31	5323.05	836.77	8785.81	915.99	620.24	324.79	470.72	582.63	482.52	6442	9275.37
	540	459.75	43.2	88.98	1136.29	128.37	2438.97	1391.82	25.53	42.25	92.14	455.07	2235.31	177.54	1617.1	59.19	1895.41	324.92	1277.43	434.38	1019.35	3424.34	3709.84	5238.25	1569.18	287.03	5838.99	347.8	3539.06	7786.29	4193.54	575.34	795.19	1274.01	4654.51	352.59	501.21	409.47	5338.4	837.44	8858.52	892.57	594.96	328.57	463.93	585.63	481.78	6481	9297.49
	546	461.67	43.63	89.25	1129.94	126.85	2447.77	1379.84	26.91	40.27	92.87	445.27	2225.42	174.85	1603.97	54.15	1876.99	320.08	1302.07	430.38	1044.74	3455.91	3731.67	5265.59	1586.58	294.17	5880.42	350.06	3608.91	7896	4231.84	579.13	799.95	1302	4726.51	360.33	503.39	409.91	5363.98	843.47	8908.02	896.78	571.45	317.58	457.4	576.23	485.33	6445.38	9076.15
	552	455.45	44.08	93.21	1132.78	126.35	2457.44	1380.52	24.33	42.86	90.47	447.94	2217.95	178.47	1605.99	53.52	1877.15	326.8	1295.64	433.35	1031.34	3493.85	3738.37	5210.14	1596.76	296.35	5861.97	344.65	3642.51	7909.82	4203.23	567.41	797.84	1303.47	4708.6	354.66	503.42	411.6	5365.35	841.6	8862.2	893.41	583.48	323.5	464.93	585.91	489.66	6540.58	9132.86
	558	457.45	44.17	90.71	1149.34	123.71	2468.65	1397.76	24.37	41.19	90.32	450.09	2223.37	176.33	1611.41	56.14	1888.42	319.14	1311.54	435.32	1034.29	3555.7	3745.67	5244.24	1585.18	291.21	5886.18	349.69	3679.04	7993.08	4236.68	573.94	798.18	1309.52	4737.95	356.74	501.82	409.56	5373.48	830.27	8896.65	895.69	588.27	330.34	459.42	583.6	488.68	6530.2	9674.82
	564	458.66	42.64	91.19	1133.69	124.96	2433.98	1385.78	23.06	40.07	90.81	442.28	2207.04	176.23	1581.07	55.52	1865.3	315.28	1303.9	439.22	1032.23	3551.62	3757.93	5231.33	1595.18	294.27	5893.95	348.86	3690.13	7962.03	4233.38	568.77	816.95	1317.29	4720.19	358.35	495.98	413.15	5338.29	839.9	8901.72	897.46	585.42	319.71	462.88	570.44	499.21	6469.82	9639.22
	570	466.25	44.7	92.93	1144.32	123.18	2445.34	1396.45	25.62	41.18	89.61	444.28	2210.03	176.75	1596.52	57.12	1873.54	323.01	1308.83	427.89	1032.54	3548.3	3709.61	5228.98	1597.52	293.99	5840.21	346.75	3706.8	7972.37	4205.8	561.46	798.58	1296.64	4680.28	357.77	492.92	402.25	5315.57	834.62	8848.41	893.15	582.89	324.99	456.4	577.33	498.57	6474.2	9762.11
	576	461.77	42.95	88.4	1146.23	124.53	2444.34	1421.23	26.14	40.87	89.81	437.81	2220.48	173.07	1595.62	55.39	1882.47	320.17	1313.6	436.85	1017.29	3580.74	3720.2	5218.4	1622.56	295.67	5864.42	343.84	3761.49	8065.19	4215	570.52	788.24	1321.45	4708.07	350.63	498.63	409.15	5302.78	826.53	8859.38	900.69	585.63	324.72	470.83	574.47	502.52	6571.28	9728.78
	582	467.4	46.18	89.65	1158.69	124.08	2465.23	1414.53	23.21	40.96	89.88	437.28	2209.46	174.9	1591.86	54.56	1881.48	321.45	1326.81	439.59	1031.42	3600.24	3746.48	5260.9	1613.69	292.88	5838.92	348.64	3781.47	8065.68	4200.33	570.88	791.36	1338.03	4697.36	358.11	494.59	404.31	5351.07	819.65	8863.58	893.72	581.47	323.27	455.37	570.49	489.85	6477.96	9632.61
	588	468.88	44.55	90.12	1153.45	120.99	2450.92	1404.75	24.62	39.9	87.93	426.2	2199.38	176.24	1591.86	54.25	1877.02	319.44	1319.47	432.01	1037.91	3613.29	3698.16	5253.62	1622.82	292.09	5842.83	344.25	3830.14	8083.4	4195.01	573.89	794.24	1345.35	4727.49	356.07	496.91	405.05	5326.79	831.21	8859.69	886.94	604.97	329.15	454.9	551.09	502.59	6516.18	9666.22
	594	468.88	45.55	90.98	1169.29	127.25	2522.97	1424.53	26.17	42.2	92.13	432.45	2214.97	180.19	1605	54.66	1888.57	325.58	1333.44	434.24	1038.08	3652.67	3684.91	5240.21	1631.48	295.58	5845.35	341.73	3849.23	8081.02	4185.94	567.13	798.55	1322.17	4707.89	355.84	497.56	399.84	5317.93	828.66	8784.09	892.94	590.39	319.95	458.75	567.77	499.79	6537.9	9633.9
	600	464.42	42.28	93.38	1171.8	123.18	2530.6	1440.99	28.8	40.43	91.08	428.78	2210.37	176.32	1597.95	55.2	1881.97	325.72	1331.43	438.71	1042.88	3693.6	3676.17	5254.02	1639.61	292.16	5849.88	341.56	3890.41	8139.31	4186.37	569.73	798.65	1332.69	4703.05	353.12	496.2	399.14	5338.76	831.51	8761.98	889.98	606.4	326.43	453.57	577.6	505.87	6505.32	9676.16
	606	473.42	44.81	93.12	1177.65	122.85	2540.63	1457.24	25.36	40.18	93.72	424.6	2233.5	178.09	1598.04	56.11	1890.67	327.46	1329.28	431.61	1045.54	3692.49	3674.85	5218.94	1651.02	296.45	5814.53	349.2	3884.74	8239.35	4167.18	573.97	799.97	1321.56	4720.81	357.29	490.11	408.19	5360.18	831.77	8778.27	884.49	612.25	318.78	451.85	574.3	500.27	6529.84	9646.71
	612	471.12	44.58	92.35	1172.08	122.02	2527.49	1459.38	24.62	40.42	91.68	413.38	2220.08	179.23	1585.63	55.36	1878.93	326.72	1363.83	428.94	1067.52	3781.9	3755.46	5311.81	1672.42	299.29	5947.63	357.31	3947.5	8341.87	4245.14	576.23	817.74	1358.39	4781.83	360.41	499.49	403.8	5445.7	846.55	8908.69	873.85	618.92	324.89	461.09	575.91	502.1	6658.98	9700.78
	618	472.07	45.38	92.43	1183.34	123.16	2509.32	1470.05	24.54	39.08	88.46	415.22	2216.14	177.23	1592	56.13	1872.56	322.22	1349.26	423.78	1042.48	3714.54	3695.17	5187.11	1651.78	299.24	5804.47	346.38	3891.92	8205.55	4190.26	570.87	805.29	1303.79	4666.56	355.01	495.92	394.38	5348.44	832.42	8689.59	865.59	622.11	320.23	453.79	554.16	493.01	6609.04	9623.16
	624	468.45	41.63	91.31	1192.37	122.81	2528.04	1490.09	27.57	42.21	88.29	409.07	2220.56	180.56	1594.13	54.37	1901.88	322.41	1361.22	431.45	1062.75	3757.3	3681.45	5225.83	1664.56	294.01	5858.69	344.13	3926.61	8251.13	4199.77	564.75	799.08	1343.69	4730.02	347.26	491.05	407.93	5361.36	835.14	8767.8	851.25	619.43	327.32	439.64	576.35	498.62	6547.66	9534.68
	630	468.58	43.07	88.16	1181.37	124.04	2523.35	1485.42	23.03	39.58	90.76	414.63	2225.33	176.79	1582.92	55.87	1891.78	325.43	1358.86	432.59	1050.23	3753	3705.39	5198.13	1652.82	295.82	5787.88	348.06	3937.24	8293.82	4157.24	572.25	813.38	1321.31	4686.04	350.88	500.81	406.86	5315.9	824.62	8643.74	867	619.92	321.86	455.02	570.6	503.4	6602.66	9648.82
	636	465.68	40.79	88.67	1188.64	121.07	2532.37	1483.21	26.03	38.83	86.19	415.19	2211.91	173.68	1583.36	56.83	1904.5	332.59	1376.35	434.34	1062.52	3795.05	3704.17	5208.32	1665.93	290.88	5820.67	348.06	3961.44	8360.89	4210.35	570.75	803.65	1316.78	4711.02	343.79	494.9	399.78	5331.3	838.15	8701.76	852.03	624.72	327.8	456.73	563.33	501.2	6550.18	9650.46
	0	0	0	0	0	0	0	0	0	0	0	0	0	0	0	0	0	0	0	0	0	0	0	0	0	0	0	0	0	0	0	0	0	0	0	0	0	0	0	0	0	859.4	614.71	327.55	449.12	559.4	497.2	6513.62	9604.65
	642	473.22	39.94	86.51	1184.87	123.12	2548.85	1486.77	25.19	39.04	87.25	411.66	2226.27	176.04	1583.18	55.13	1893.33	330.05	1379.39	433.53	1080.37	3843.98	3720.09	5238.43	1692.32	295.3	5890.85	352.28	4013.56	8404.31	4233.22	570.21	808.45	1333.32	4744.06	346.35	499.92	403.91	5360.7	855.77	8734.46	856.23	620.61	328.71	454.7	544.26	501.48	6551.22	9629.94
	648	474.06	42.98	87.97	1191.52	122.16	2548.09	1488.05	24.53	39.09	88.45	410.7	2242.9	175.75	1577.04	55.65	1892.8	327.64	1365.51	426.82	1047.68	3779.09	3678.22	5155.65	1670.59	290.54	5733.97	343.31	3988.96	8325.61	4163.4	558.89	791.31	1318.23	4636.38	339.39	491	400.78	5267.37	828.95	8543.11	847.1	619.01	323.29	447.93	548.02	498.83	6552.46	9679.35
	654	470.14	41.8	89.87	1186.32	121.29	2561.98	1489.01	24.12	39.96	89.57	408.7	2242.48	177.59	1588.08	55.76	1904.06	328.92	1373.09	425.44	1043.45	3779.86	3669.94	5099.76	1659.84	293.3	5745.06	335.81	3856.9	8296.82	4157.3	562.9	790.04	1306.71	4626.86	336.3	490.8	397.91	5255.88	822.99	8501.13	856.9	608.93	328.79	455.83	564.47	500.05	6568.92	9638.8
	660	469.1	39.87	86.95	1171.68	121.61	2538.44	1477.96	24.92	38.04	89.06	413.26	2218.38	174.73	1578.64	54.72	1890.64	329.63	1405.45	434.32	1079.06	3865.9	3757.29	5207.97	1704.11	297.55	5840.81	356.03	3944.87	8493.56	4269.13	568.18	800.47	1334.19	4705.61	354.38	503.51	413.01	5356.81	835.61	8686.35	840.78	614.72	318.49	458.81	541.77	497.35	6475.7	9504.43
	666	468.42	41.78	87.43	1180.62	119.06	2473.34	1483.24	25.83	39.52	89.74	408.48	2232.55	176.61	1576.61	55.76	1899.78	331.64	1411.36	433.32	1074.71	3871.27	3737.96	5200.54	1692.45	295.19	5805.26	342.31	3913.85	8496.06	4217.98	571.11	810.96	1350.88	4705.13	345.43	496.74	413.09	5334.91	833.83	8612.91	839.06	613.38	323.19	453.49	546.88	503.02	6551.24	9600
	672	470.65	42.13	90.7	1167.08	119.23	2458.77	1494.45	25.42	39.59	87.83	405.28	2226.83	176.06	1572.2	54.48	1896.2	333.12	1383.83	441.29	1050.51	3851.05	3718.51	5152.73	1682.92	294	5783.83	337.68	3923.29	8461.79	4200.35	572.9	799.38	1332.91	4669.05	339.82	489.85	399.63	5262.6	828.17	8522.75	839.03	612.3	324.29	447.48	541.49	495.86	6564.5	9600.84
	678	466.71	40.89	92.02	1169.44	117.33	2447.9	1488.69	27.47	38.68	87.14	401.28	2232.29	175.26	1564.32	54.52	1883.56	329.02	1385.19	424.74	1067.72	3889.27	3730.34	5334.16	1694.76	295.16	5746.11	347.58	3950.58	8487.92	4161.45	550.57	792.32	1347.42	4648.22	348.68	488.59	402.78	5316.27	824.41	8780.07	832.47	608.57	324.51	453.26	550.58	499.03	6563.86	9672.71
	684	473.76	40.41	92.02	1185.46	120.5	2466.11	1605.85	26.12	39.56	86.05	407.34	2262.03	178.63	1583.18	53.88	1894.91	336.38	1438.74	444.99	1074.6	4129.35	3861.6	5772.17	1770.21	298.09	5896.23	352.11	4143.78	8576.35	4368.86	571.64	829.51	1405.12	4769.01	356.18	509.48	410.29	5551.13	855.8	9538.6	827.8	604.96	322.14	448.8	548.19	493.46	6727.14	9658.42
	690	475.83	41.55	90.03	1237.77	120.47	2458.29	1705.47	27.47	39.24	89.45	414.73	2316.26	176.98	1613.34	55.98	1941.24	335.63	1417.78	434.48	1073.43	4188.01	3870.02	5974.54	1759.95	289.76	5858.26	350.92	4119.2	8675.02	4432.23	568.16	807.31	1380.88	4711.5	346.28	499.56	412.76	5588.44	847.44	9970.81	839.45	614.58	331.24	459.26	570.21	508.28	7126.7	9788.16
	696	491.01	39.6	91.8	1288.44	122.36	2468.65	1797.33	25.05	39.44	89.81	413.94	2380.32	184.03	1684.87	56.85	1987.26	344.54	1443.93	428.07	1065.66	4316.86	4007.61	6071.67	1779.48	299.13	5914.01	359.77	4171.14	8956.37	4563.26	581.18	829.78	1388.96	4775.37	352.95	502.94	415.11	5689.77	847.47	10202.4	834.76	626.81	325.44	455.81	558.63	497.83	7361.72	9935.42
	702	488.4	41.9	90.2	1318.39	124.02	2531.54	1809.43	26.62	38.71	87.51	404.36	2444.92	185.5	1750.71	57.85	2017.67	346.77	1466.01	433.02	1072.68	4344.42	4023.73	6142.03	1778.22	297.24	5953.04	353.36	4195.24	9090.35	4631.53	578.77	840.51	1400.6	4753.49	350.35	504.26	411.28	5742.07	843.35	10255.3	834.22	637.89	331.01	451.63	574.56	516.99	7255.8	10227.2
	708	497.46	44.7	92.28	1337.44	124.29	2555.78	1826.03	25.13	43.29	93.32	399.76	2479.32	187.88	1807.29	57.7	2043.43	345.56	1485.48	442.87	1060.63	4442.93	4103.1	6202.54	1803.93	295.1	6051.19	363.82	4287.48	9250.32	4742.63	589.6	846.03	1431.03	4809.69	345.18	506.59	415.48	5763.29	852.46	10294.7	828.92	641.98	334.03	459.9	590.95	521.93	7387.8	10403.7
	714	491.06	40.19	93.35	1352.54	124.33	2573.59	1803.01	26.38	40.47	92.33	396.39	2510.79	189.49	1828.07	57.55	2061.6	343.24	1483.45	440.21	1070.75	4448.18	4129.96	6220.25	1825.42	300.28	6073.81	360.25	4324.81	9400.55	4787.45	586.14	843.41	1417.92	4827.93	343.43	504.39	423.95	5805.13	856.5	10327.8	834.11	652.84	334.48	463.32	580.91	512.7	7459.4	10747.2
	720	502.02	43.02	94.35	1359.87	129.13	2602.2	1812.88	26.72	40.32	90.83	397.04	2531.84	190.08	1848.49	57.89	2066.92	349.64	1504.52	433.14	1077.49	4499.11	4161.98	6196.03	1817.09	304.5	6040.73	365.86	4339.85	9425.5	4832.22	584.71	831.56	1419.83	4827.68	348.79	506.8	420.14	5779.92	868.43	10180.3	837.48	645.35	330.46	452.44	579.26	510.86	7415.66	10842.8
	726	498.37	44.55	91.63	1354.8	124.02	2649.12	1775.05	26.67	39.62	93.01	394.24	2523.48	188.09	1848.93	56.81	2060.74	353.1	1516.94	444.65	1079.85	4536.25	4228	6165.49	1826.71	297.17	6085.99	362.91	4387.63	9462.68	4846.52	585.25	854.96	1429.77	4839.34	352.72	506.25	417.33	5721.17	858.48	10053.1	820.47	643.26	331.45	458.93	583.02	517.24	7465.58	10851.3
	732	499.7	41.82	92.45	1357.99	125.34	2685.17	1781.1	26.78	39.95	90.78	392.68	2536.14	191.14	1857.87	56.22	2082.78	351.27	1518.33	446.14	1082.74	4554.92	4229.49	6221.54	1829.22	304.84	6094.33	365.09	4427.52	9538.4	4833.06	595.22	849.15	1427.55	4880.98	351.7	501.67	416.22	5758.53	862.84	9911.27	825.88	647.62	331.44	454.05	570.14	511.6	7435.54	10860.6
	738	493.27	43.03	92.61	1353.08	123.51	2659.93	1763.27	26.66	38.82	89.17	387.08	2525.68	191.23	1845.38	56.93	2078.99	352.25	1510.78	447.41	1061.32	4461.11	4154.6	5789.3	1816.83	301.91	6045.94	364.36	4362.48	9422.24	4728.95	576.08	841.79	1382.99	4836.07	350.55	496.27	416.26	5630.66	849.02	9093.27	820.52	653.68	333.3	459.37	569.33	510.4	7488.58	10853.7
	744	496.62	38.81	90.09	1358.47	123.18	2516.81	1660.01	26.03	39.39	90.88	384.81	2499.32	187.37	1792.29	54.89	2054.84	349.3	1481.65	437.44	1037.37	4278.25	4036.29	5429.43	1765.76	290.17	5945.19	353.44	4252.7	9123.1	4561.95	565.26	819.49	1336.58	4798.48	345.52	488.94	408.37	5453.28	839.31	8364.4	809.99	641	335.46	447.59	578.28	515.11	7196.18	10817.6
	750	490.75	41.09	87.87	1303.32	122.97	2288.17	1552.43	26.23	41.81	89.23	374.82	2438.39	184.46	1722.77	55.29	2008.84	341.03	1497.75	438.3	1048.49	4238.52	3973.59	5282.89	1771.92	294.56	5957.2	352.46	4247.99	9021.69	4464.76	580.61	814.19	1340.79	4799.72	352.62	489.96	404.54	5367.49	830.31	8220.03	815.45	637.51	323.93	453.06	570.05	500.26	6782.62	10638.4
	756	495.06	43.72	87.08	1273.63	117.54	2236.06	1513.84	27.21	38.75	87.48	372.8	2395.78	183.26	1682.94	55.02	1995.08	341.38	1460.08	434.23	1045.43	4098.96	3881.04	5115.33	1726.6	289.51	5826.7	336.55	4149.05	8773.08	4293.49	569.5	789.59	1304.74	4704.77	339.12	487.22	393.32	5198.79	816.07	7963.05	800.53	622.76	318.1	446.32	557.14	498.08	6563.96	10281.8
	762	486.5	42.12	88.97	1257.48	121.63	2238.27	1511.9	27.17	39.3	88.41	371.19	2349.35	184.32	1648.16	55.35	1961.46	341.78	1447.64	425.59	1045.86	4104.76	3812.21	5074.06	1730.59	288.63	5825.19	336.4	4123.5	8613.58	4304.48	553.86	804.12	1303.97	4678.81	340.48	478.76	398.99	5148.79	824.28	7549.95	815.55	627.1	323.03	451.31	555.95	473.87	6392.58	10166.2
	768	482.52	40.51	88.58	1224.9	116.03	2303.81	1484.58	27.52	36.85	83.44	367.74	2283.26	177.11	1609.17	55.23	1933.42	334.94	1456.81	429.72	1042.95	4100.29	3822.4	5090.89	1727.39	283.26	5846.09	342.32	4185.37	8651.35	4328.42	554.02	804.06	1305.09	4698.66	342.89	486.35	403.53	5130.71	818.55	7515.66	802.55	613.18	317.94	450.95	542.19	465.5	6306.36	10378.1
	774	476.28	39.46	89.61	1221.97	116.53	2360.93	1493.45	27.23	38.72	86.41	371.93	2300.09	177.34	1590.07	54.7	1909.36	333.08	1441.72	418.74	1023.68	4086.76	3766.1	5013.56	1718.36	284.12	5792.88	326.03	4156.65	8560.21	4251.22	547.33	793.99	1285.78	4662.54	343.22	481.15	399.27	5085.04	801.56	7379.85	809.38	603.2	317.41	451.2	538.88	464.85	6325.86	10271.4
	780	474.26	39.33	88.43	1207.04	116.25	2409.52	1478.85	26.88	38.25	87.18	368.43	2248.11	174.85	1561.85	52.42	1879.45	328.54	1466.04	428.84	1064.32	4132.78	3768.43	5085.79	1747.51	283.65	5837.2	332.7	4179.09	8602.44	4283.73	558.59	807.25	1328.75	4721.66	344.43	486.36	405.67	5156.53	823.98	7422.47	807.62	609.6	320.58	448.72	537.07	457.35	6293.3	10185.2
	786	479.81	42.2	85.8	1198.93	115.07	2425.1	1486.87	25.75	40.12	84.25	371.11	2248.78	177.4	1552.99	53.17	1900.25	330.64	1439.81	413.69	1053.74	4070.25	3690.35	5022.62	1709.24	278.26	5761.13	324.51	4138.66	8453.27	4239.6	546.76	781.21	1288.48	4629.2	341.63	471.97	403.7	5064.57	797.67	7277.72	789.33	591.6	320.34	443.53	526	465.48	6259.56	10111.2
	792	473.02	38.13	91.28	1199.82	112.88	2430.14	1491.35	26.8	37.71	86.64	368.18	2259.11	173.06	1553.29	52.73	1900.61	326.75	1430.35	414.98	1032.82	4085.86	3691.85	5038.83	1712.24	279.5	5760.4	324.72	4147.94	8474.05	4220.38	542.5	779.16	1298.21	4608.58	334.91	471.5	392.31	5072.5	803.69	7226.61	799.09	601.99	319.9	449.46	536.51	465.48	6248.76	10087
	798	465.37	39.64	88.85	1187.04	110.84	2426.27	1482.27	27.29	37.59	85.28	370.82	2241.26	170.17	1538.96	54.07	1885.29	332.99	1430.59	426.41	1044.94	4065.33	3666.71	5009.22	1708.41	278.27	5761.99	331.49	4178.81	8493.71	4244.23	536.41	790.31	1292.16	4611.79	335.33	475.95	392.97	5039.99	801.53	7181.71	790.68	600.35	318.73	443.16	536.6	466.26	6248.48	10030.3
	804	471.04	37.24	84.04	1183.26	109.86	2432.14	1494.04	26.03	39.8	86.65	365.69	2246.75	173.78	1525.79	52.05	1888.37	333.37	1459.34	427.57	1060.02	4127.92	3729.46	5067.17	1737.68	283.79	5825.52	327.05	4257.44	8632.95	4267.46	549.5	805.99	1308.91	4678.3	342.68	485.01	408.62	5098.7	816.28	6965.74	798.28	592.78	321.75	445.4	542.12	468.96	6320.2	10059
	810	472.77	43.85	86.19	1201.88	110.08	2451.38	1507.92	26.64	38.91	87.77	366.36	2257.85	173.75	1540.56	53.53	1884.42	334.88	1447.36	420.04	1057.02	4105.36	3679.54	4966.59	1714.19	277.02	5776.88	328.09	4220.46	8544.87	4245.16	548.17	795.88	1281.43	4605.04	345.6	478.93	393.76	5024.47	800.41	6864.62	792.47	605.67	316.91	432.53	532.77	470.35	6238.84	9940.9
	816	465.32	38.5	86.21	1193.94	109.78	2434.09	1494.63	24.67	38.69	83.18	357.79	2236.67	172.39	1539.76	54.06	1874.22	332.8	1473.35	415.01	1040.02	4148.79	3722.38	4964.08	1742.07	279.17	5768.67	327.94	4249.57	8505.34	4279.21	543.3	802	1272.45	4628.46	335.54	479.65	409.29	4992.02	811.38	6918.51	787.88	597.25	316.4	440.26	534.26	469.13	6252.68	9935.54
	822	473.06	41.55	87.44	1197	112.41	2441.84	1531.26	23.08	38.3	84.46	362.92	2234.37	170.27	1526.69	53.83	1883.82	333.96	1455.46	412.35	1029.51	4122.4	3664.72	4921.76	1731.77	271.41	5773.51	329.89	4193.95	8491.97	4216.66	547.9	789.95	1287.52	4623.4	345.87	474.82	399.63	4952.3	807.48	6900.71	767.52	606.94	317.25	439.15	523.53	466.87	6222.16	9927.3
	828	463.47	43.47	87.34	1193.94	108.46	2404.83	1543.85	27.57	36.6	85.02	357.76	2221.2	171.32	1491.15	52.33	1878.9	334.96	1459.82	416.27	1056.74	4096.85	3648.15	4910.33	1755.33	279.31	5776.86	327.72	4187.31	8530.4	4215.21	537.64	779.41	1285.64	4596.2	342.16	472.73	403.95	4947.75	803.74	6932.41	761.28	574	320.47	448.93	525	475.09	6238.56	9947.03
	834	457.79	42.52	83.59	1198.43	109.4	2384.98	1544.19	26.8	37.84	79.54	355.31	2227.23	171.95	1470.27	52.38	1873.1	331.31	1487.91	406.84	1072.88	4139	3670.84	4921.08	1777.84	278.29	5776.01	339.27	4215.94	8546.68	4238.51	541.82	796.11	1297.23	4611.84	337.18	476.66	408.91	5019.45	804.75	6991.04	756.31	575.33	315.62	432.8	528.44	473.74	6266.7	9933.42
	840	464.66	39.76	79.26	1185.47	108.77	2374.03	1562.47	28.56	35.59	80.44	353.56	2244.63	169.46	1457.8	51.22	1869.98	331.51	1495.39	397.69	1074.29	4116.93	3587.8	4824.75	1779.04	270.31	5729.69	327.97	4164.21	8469.63	4177.82	539.65	775.44	1265.21	4566.01	328.99	471.55	397.83	4991.92	797.11	6651.95	752.03	582.01	316.03	434.09	524.14	457.38	6235.1	9861.67
	846	467.18	42.09	75.56	1192.92	112.01	2372.53	1586.32	26.57	36	82.57	353.98	2244.2	172.78	1454.73	51.62	1876.68	338.67	1522.52	402.36	1110.46	4186.17	3634.65	4886.92	1844.54	283.76	5833.94	336.6	4224.64	8663.27	4250.3	543.61	788.8	1293.01	4615.08	335.45	474.56	419.49	5134.78	811.49	6802.69	750.12	592.18	325.04	433.78	532.12	459.42	6259.92	9887.51
	852	465.86	42.07	73.86	1194.37	110.82	2361.43	1594.2	26.37	37.08	82.13	351.89	2252.13	172.61	1449.99	50.76	1859.98	332.29	1524.53	396.7	1097.4	4119.7	3572.63	4782.43	1787.22	279.35	5707.74	324.44	4176.36	8509.42	4226.67	531.97	780.81	1264.82	4546.72	336.39	470.36	407.59	5095.48	788.21	6497.78	738.79	599.25	317.3	447.53	529.79	449.23	6252.04	9855.8
	858	462.01	41.1	68.02	1193.11	109.56	2345.92	1590.37	25.27	34.57	79	351.29	2238.12	174.45	1443.15	51.08	1869.5	334.22	1555.56	392.87	1112.46	4200.61	3652.15	4815.32	1801.73	286.48	5772.94	339.7	4193.86	8628.48	4242.42	541.7	788.78	1276.22	4576.19	344.04	470.28	409.47	5167.16	805.67	6597.92	750.15	612.62	317.09	433.68	532.07	451.3	6303.86	9906.42
	864	463.19	43.41	66.55	1192.53	110.74	2350.46	1621.97	25.78	35.39	78.97	351.47	2247.96	175.42	1448.9	53.58	1888.41	333.95	1569.32	401.12	1119.63	4232.63	3651.66	4816	1820.98	285.43	5848.2	332.97	4242.97	8713.61	4289.28	546.04	790.8	1276.65	4595.75	347.56	475.29	430.62	5222.41	813.6	6472.27	741.1	606.35	320.63	427.68	527.23	456.16	6234.6	9838.43
	870	458.36	39.51	63.32	1186.69	109.38	2338.15	1647.46	26.88	35.27	78.66	348.41	2245.66	173.14	1439.46	50.83	1874.98	333.42	1562.17	395.17	1113.77	4207.3	3622.82	4798.43	1797.55	286.69	5812.17	341.43	4222.91	8688.13	4250.35	539.21	785.13	1279.45	4531.84	350.7	471.27	418.33	5200.11	803.79	6539.38	755.97	612.69	319.33	437.86	510.7	455.47	6258.28	10021
	876	462.64	39.32	66.39	1194.97	111.44	2386.11	1672.87	24.55	36.81	79.95	357.37	2267.23	174.21	1460.21	52.98	1892.26	338.19	1568.65	400.85	1106.05	4199.43	3629.95	4769.6	1803.58	282.69	5818.19	327.58	4251.94	8616.4	4277.42	532.52	780.74	1279.03	4525.52	340.18	470.89	414.42	5220.43	806.74	6482.66	732.64	589.87	307.47	416.88	506.16	443.36	6035.94	9831.28
	882	469.67	41.62	65.2	1184.49	109.75	2419.67	1669.2	27.2	36.56	82.67	351.1	2256.28	175.64	1458.97	50.68	1889.07	338.55	1557.64	392.98	1077.85	4177.14	3613.37	4722.75	1777.63	283.97	5744.01	327.07	4179.79	8529.53	4208.25	533.28	770.14	1277.71	4463.85	340.3	473.05	412.4	5175.8	796.23	6691.53	747.29	601.2	313.95	429.89	534.19	446.98	6182.22	9966.15
	888	464.19	41.39	65.16	1185.8	107.59	2427.79	1662.22	26.38	35.95	82.52	354.07	2252.21	174.04	1453.32	51.82	1896.98	337.34	1583.71	394.14	1082.38	4207.95	3600.17	4710.11	1788.41	282.88	5808.58	327.77	4212.16	8627.34	4242.07	537.13	762.76	1293.7	4456.46	349.71	469.8	412.34	5171.91	799.79	6693.84	750.8	590.63	317.1	424.25	503.49	446.51	6087.44	9927.57
	894	461.37	40.17	62.8	1177.96	109.65	2445.82	1665.13	26.78	33.12	80.59	352.85	2253.17	174.03	1448.04	51.27	1893.34	336.12	1587.11	395.18	1105.95	4265.87	3644.3	4729.05	1811.56	283.86	5854.58	334.55	4229.59	8679.18	4281.97	540.7	787.81	1290.75	4518	347.22	472.43	432.97	5249.74	812.35	7136.93	752.97	602.48	318.31	415.74	515.86	445.28	6162.6	9979.33
	900	462.27	40.52	62.62	1161.4	110.41	2442.83	1678.78	24.48	34.62	78.88	350.76	2240.58	171.97	1441.12	51.82	1880.23	332.11	1566.05	396.74	1082.05	4201.97	3591.04	4592.83	1792.39	287.62	5736.5	333.74	4198.6	8613.29	4236.98	526.94	768.85	1283.6	4460.6	338.82	468.69	416.19	5130.45	804.59	7826.35	754.78	604.55	318.44	431.02	519.19	455.91	6199.6	9990.28
	906	462.79	41.42	67.35	1167.71	110.65	2520.94	1769.01	24.34	34.48	79.28	354.23	2269.57	172.13	1455.81	52.97	1897.04	335.95	1595.76	404.12	1099.91	4289.83	3682.04	4653.25	1802.32	286.54	5814.27	337.19	4267.58	8730.26	4306.14	541.42	773.83	1283.44	4509.37	351.99	469.22	424.48	5189.66	796.1	9020.93	751.92	602.05	322.06	429	528.63	455.12	6171.28	10033.1
	912	463.47	41.19	59.03	1164.56	107.91	2549	1742.04	23.58	36.83	81.52	348.19	2246.69	173.88	1456.68	51.07	1899.93	335	1619.5	402.7	1084.12	4297.64	3656.93	4672.38	1800.55	286.44	5817.88	333.24	4289.45	8810.77	4321.99	543.11	786.18	1277.87	4513.34	348.83	469.9	418.49	5207.07	808.85	8975.83	745.9	606.46	321.83	438.01	516.09	445.99	6151.06	9962.35
	918	456.54	44.59	61.35	1151.86	107.41	2555.37	1767.54	22.06	37.01	81.4	347.5	2236.67	171.26	1441.01	50.77	1888.57	336.7	1600.55	400.62	1077.97	4287.71	3615.15	4673.33	1806.1	277.86	5783.68	342.93	4249.25	8707.19	4301.18	536.81	769.49	1292.58	4459.28	343.17	465.84	423.02	5184.11	794.05	8522.16	739.56	593.04	313.25	428.16	512.56	449.78	6139.56	9912.8
	924	456.78	38.35	63.33	1150.42	108.54	2614.2	1780.35	25.23	35.79	78.92	349.01	2260.91	167.91	1448.59	50.92	1904.84	337.34	1597.82	392.26	1086.49	4233.88	3582.1	4582.98	1778.96	286.39	5724.24	336.18	4270.09	8660.82	4280.85	533.32	774.2	1261.92	4413.71	346.44	468.79	421.64	5137.36	788.34	8250.41	747.38	604.27	316.65	439.6	529.95	449.94	6115.96	9943.9
	930	456.4	38.81	65.56	1147.36	108.83	2624.12	1814.8	24.08	36.84	77.48	346.11	2257.58	169.23	1447.19	50.84	1897.74	334.45	1622.03	393.88	1113.03	4334.21	3641.67	4636.83	1812.47	281.64	5785.34	341.52	4316.87	8770.5	4313.93	537.65	780.49	1308.17	4465.57	348.09	475.17	429.02	5229.58	790.89	7400.69	749.62	593.57	313.74	428.69	517.19	446.15	6168.06	9977.19
	936	449.72	38.12	63.95	1150.07	107.91	2632.82	1824.64	24.62	37.01	79.36	341.14	2258.48	168.17	1452.92	51.9	1910.7	340.41	1615.08	391.21	1089.71	4275.41	3581.11	4569.06	1784.96	277.99	5735.59	334.05	4301.43	8691.84	4271.94	528.11	773.24	1267.87	4420.13	351.74	467.7	417.73	5135.14	795.9	7280.3	742.2	607.31	315.78	424.6	510.49	454.91	6110.54	9890.84
	942	447.54	41.21	64.49	1137.9	106.53	2633.51	1834.11	24.3	35.24	77.31	341.07	2244.33	165.92	1444.57	50.76	1914.02	337.69	1622.85	400.96	1101.49	4355.28	3671.95	4622.59	1817.08	280.92	5799.31	337.48	4360.74	8834.31	4315.18	528.51	783.35	1284.78	4448.19	345.24	470.91	416.11	5181.28	801.5	7427.12	733.34	597.42	311.08	433.47	513.35	442.24	6142.3	9844.66
	948	451.16	42.99	63.55	1147.14	108.79	2633.51	1836.92	24.99	36.71	78.42	343.96	2259.5	170	1452.41	52.66	1911.83	339.69	1648.99	388.94	1116.48	4394.29	3667.13	4621.03	1831.98	283.8	5796.77	341.26	4400.52	8853.61	4303.25	536.98	775.06	1285.83	4448.92	349.09	471.07	412.74	5204.78	786.28	7023.84	746.71	611.28	318.36	439.15	524.72	443.48	6134.78	9907.3
	954	448.35	41.9	63.3	1149.39	108.94	2659.26	1925.99	25.88	36.06	78.43	335.71	2261.18	171.44	1453.84	51.46	1924.88	338.34	1636.29	393.32	1108.88	4375.17	3623.52	4606.02	1810.19	284.68	5758.01	340.97	4361.25	8800.03	4298.11	534.48	780.17	1269.48	4445.57	357.35	467.19	421.47	5208.74	798.24	6933.47	739.9	610.47	320.69	439.14	516.56	455.5	6161.14	9932.06
	960	455.25	40.38	63.27	1140.08	109.78	2654.44	1951.77	25.84	38.2	78.8	342.9	2279.29	167.43	1450.38	51.22	1918.94	336.66	0	0	0	0	0	0	0	0	0	0	0	0	0	0	0	0	0	0	0	0	0	0	0	734.5	593.38	312.93	444.17	535.44	445.6	6095.12	9799.47
[truncated: 246 more columns]

## Sheet: AntA_norm
0	0	1	2	3	4	5	6	7	8	9	10	11	12	13	14	15	16	17	18	19	20	21	22	23	24	25	26	27	28	29	30	31	32	33	34	35	36	37	38	39	40	41	42	43	44	45	46	47	48
0	0	-0.9692	-0.83685	-0.59835	-0.608	-0.84195	-0.6228	-0.75245	-0.5741	-0.7036	-0.60805	-0.72805	-0.6517	-0.52665	-0.47085	-0.6694	-0.7716	-0.6251	-0.00895	-0.04115	-0.0303	-0.02345	-0.0006	-0.02625	-0.02865	-0.06755	-0.05755	0.0148	-0.0056	-0.00855	-0.00335	-0.02125	-0.0558	-0.03275	-0.1089	-0.05895	-0.03075	-0.0306	-0.04365	-0.08905	-0.09565	-0.6028	-0.6485	-0.7659	-0.4921	-0.599	-0.6348	-0.53565	-0.70715
0	0	-0.1102	-0.08785	-0.05435	-0.052	-0.04095	-0.0648	-0.05845	0.0089	-0.0636	-0.04105	-0.18205	-0.0487	-0.02765	-0.00485	-0.0414	-0.1086	-0.0661	0.01205	-0.01915	-0.0123	-0.00345	0.0244	-0.00725	-0.00965	-0.04355	-0.03255	0.0408	0.0154	0.01745	0.01065	-0.00025	-0.0338	-0.01375	-0.0759	-0.04095	-0.01275	-0.0056	-0.01965	-0.06505	-0.06065	-0.6028	-0.6485	-0.7659	-0.4921	-0.599	-0.6348	-0.53565	-0.70715
0	6	-0.0902	-0.06085	-0.04535	-0.041	0.03305	-0.0538	-0.04245	-0.0171	-0.0476	-0.01605	-0.17705	-0.0407	-0.02365	0.00115	-0.0274	-0.0966	-0.0611	-0.01095	-0.04315	-0.0363	-0.02645	-0.0016	-0.03225	-0.02865	-0.05955	-0.05355	0.0288	-0.0066	-0.00555	-0.01135	-0.01925	-0.0588	-0.03075	-0.1059	-0.06495	-0.03375	-0.0286	-0.04165	-0.07505	-0.09865	-0.0418	-0.0545	-0.0539	-0.0241	-0.025	-0.1298	-0.01665	0.00185
0	12	-0.1012	-0.06385	-0.05235	-0.051	-0.01895	-0.0608	-0.05245	-0.0291	-0.0646	-0.02305	-0.18905	-0.0557	-0.03365	-0.01085	-0.0464	-0.1116	-0.0741	0.00905	-0.02415	-0.0133	-0.01045	0.0084	-0.01225	-0.01465	-0.03755	-0.03255	0.0578	0.0074	0.00645	0.00965	-0.00825	-0.0368	-0.02175	-0.0759	-0.07395	-0.01575	-0.0166	-0.01865	-0.05305	-0.06665	-0.0388	-0.0425	-0.0489	-0.0201	-0.022	-0.1228	-0.01665	0.00685
0	18	-0.1252	-0.08685	-0.06435	-0.066	-0.02095	-0.0708	-0.06945	-0.0381	-0.0586	-0.02705	-0.20205	-0.0737	-0.04365	-0.01985	-0.0644	-0.1236	-0.0811	0.00605	-0.03315	-0.0223	-0.01445	0.0004	-0.01225	-0.01765	-0.05255	-0.03755	0.0408	0.0004	-0.00855	0.00265	-0.01225	-0.0508	-0.02575	-0.0859	-0.06695	-0.01775	-0.0176	-0.02965	-0.06505	-0.07865	-0.0408	-0.0445	-0.0489	-0.0211	-0.021	-0.1248	-0.01765	0.00085
0	24	-0.1032	-0.07185	-0.05535	-0.059	-0.05095	-0.0608	-0.05345	-0.0251	-0.0446	-0.02805	-0.16805	-0.0617	-0.03365	-0.01185	-0.0524	-0.0956	-0.0721	-0.01495	-0.04915	-0.0343	-0.03445	-0.0136	-0.03425	-0.03265	-0.06855	-0.06055	0.0188	-0.0176	-0.01755	-0.01235	-0.02425	-0.0698	-0.03975	-0.1059	-0.05595	-0.03675	-0.0316	-0.04965	-0.08005	-0.10065	-0.0458	-0.0545	-0.0559	-0.0251	-0.03	-0.1308	-0.02265	-0.00815
0	30	-0.1082	-0.06685	-0.06135	-0.07	-0.04995	-0.0698	-0.06445	-0.0451	-0.0346	-0.01505	-0.16105	-0.0557	-0.04065	-0.01885	-0.0554	-0.0986	-0.0761	-0.00495	-0.03815	-0.0273	-0.02945	-0.0066	-0.02225	-0.02865	-0.06055	-0.05255	0.0288	-0.0126	-0.00955	-0.00735	-0.02125	-0.0578	-0.03375	-0.0899	-0.03895	-0.02975	-0.0326	-0.03865	-0.06905	-0.08965	-0.0468	-0.0445	-0.0549	-0.0241	-0.021	-0.1308	-0.02365	-0.00815
0	36	-0.1042	-0.07785	-0.06335	-0.063	-0.05495	-0.0718	-0.06645	-0.0431	-0.0286	-0.03305	-0.16905	-0.0587	-0.04165	-0.01585	-0.0494	-0.0976	-0.0741	-0.00095	-0.03215	-0.0183	-0.01945	-0.0076	-0.02025	-0.01765	-0.03755	-0.03755	0.0408	-0.0086	-0.00455	-0.00335	-0.01825	-0.0508	-0.02775	-0.0859	-0.08895	-0.02175	-0.0206	-0.02765	-0.07005	-0.07565	-0.0398	-0.0485	-0.0419	-0.0211	-0.015	-0.1298	-0.02165	-0.00515
0	42	-0.1022	-0.06585	-0.05335	-0.07	-0.01795	-0.0678	-0.06045	-0.0321	-0.0336	-0.02305	-0.16805	-0.0467	-0.03565	-0.02185	-0.0524	-0.0996	-0.0661	0.00505	-0.03515	-0.0193	-0.01845	-0.0026	-0.02325	-0.02065	-0.03755	-0.03655	0.0348	-0.0086	-0.01255	-0.00135	-0.01825	-0.0548	-0.02875	-0.0799	-0.05295	-0.01675	-0.0186	-0.02065	-0.06005	-0.07765	-0.0438	-0.0455	-0.0429	-0.0191	-0.016	-0.1158	-0.02265	-0.00815
0	48	-0.0532	-0.04385	-0.03235	-0.045	0.01405	-0.0388	-0.02845	-0.0171	-0.0056	0.00895	-0.13205	-0.0397	-0.01665	0.00015	-0.0284	-0.0716	-0.0481	0.01605	-0.02415	-0.0063	-0.00745	0.0024	-0.00625	-0.01165	-0.02755	-0.02255	0.0358	0.0034	0.00245	0.00865	-0.00525	-0.0418	-0.01775	-0.0369	-0.06695	-0.00375	-0.0056	-0.00865	-0.04605	-0.05965	-0.0408	-0.0375	-0.0479	-0.0211	-0.017	-0.0798	-0.02365	-0.00915
0	54	-0.0862	-0.04985	-0.05035	-0.035	-0.02695	-0.0628	-0.04845	-0.0391	-0.0046	-0.00405	-0.13405	-0.0557	-0.03465	-0.01485	-0.0464	-0.0796	-0.0671	0.00405	-0.03015	-0.0253	-0.01745	-0.0016	-0.02425	-0.01365	-0.03955	-0.03755	0.0148	-0.0106	-0.00255	-0.00435	-0.01225	-0.0468	-0.02575	-0.0489	-0.05095	-0.01975	-0.0226	-0.02365	-0.05305	-0.07465	-0.0438	-0.0395	-0.0399	-0.0171	-0.025	-0.0958	-0.02165	-0.01415
0	60	-0.0402	-0.01885	-0.02635	-0.017	0.01805	-0.0368	-0.01245	-0.0041	0.0314	0.01895	-0.06105	-0.0107	-0.00965	0.00915	-0.0094	-0.0506	-0.0371	0.01705	-0.01615	-0.0023	-0.00445	0.0104	-0.00525	-0.00265	-0.00955	-0.01655	0.0348	0.0084	0.01245	0.00265	-0.00225	-0.0258	-0.01275	-0.0249	-0.00995	-0.00375	-0.0076	-0.00965	-0.04005	-0.04465	-0.0468	-0.0435	-0.0389	-0.0221	-0.027	-0.0938	-0.01865	-0.02015
0	66	-0.0622	-0.04785	0.04065	-0.025	0.46105	-0.0548	-0.04145	-0.0041	0.2824	0.29695	0.13295	-0.0247	-0.02565	-0.01585	-0.0164	-0.0436	-0.0381	0.00905	-0.02515	-0.0083	-0.00945	-0.0006	-0.01125	-0.00865	-0.01855	-0.02155	0.0268	0.0014	0.00245	0.00165	-0.00825	-0.0318	-0.01875	-0.0269	-0.04695	-0.00775	-0.0196	-0.01165	-0.04705	-0.04765	-0.0438	-0.0385	-0.0379	-0.0141	-0.014	-0.0828	-0.01165	-0.00715
0	72	-0.0292	-0.00885	0.02065	0.031	0.31605	-0.0328	-0.02345	0.0179	0.2604	0.20195	0.23095	0.0223	0.00735	0.00315	0.0386	0.0444	0.0099	-0.00095	-0.02515	-0.0073	-0.01845	-0.0126	-0.01625	-0.01565	-0.03755	-0.03555	0.0138	-0.0096	-0.00555	-0.00635	-0.01525	0.0152	-0.01675	-0.0359	-0.01995	-0.01675	-0.0186	-0.02065	-0.04605	-0.05565	-0.0258	-0.0235	-0.0169	-0.0061	-0.011	-0.0818	0.00235	0.00885
0	78	-0.0402	-0.00685	0.01865	0.043	0.13305	-0.0338	-0.02245	0.0189	0.1854	0.12895	0.11695	0.0423	0.01035	-0.00785	0.0426	0.0574	0.0249	0.00105	-0.02115	-0.0013	-0.01445	-0.0106	-0.01325	-0.00665	-0.02655	-0.02855	0.0238	-0.0056	0.00245	-0.00435	-0.01125	0.0332	-0.01675	-0.0309	-0.04395	-0.00775	-0.0166	-0.01965	-0.03905	-0.03365	-0.0318	-0.0265	-0.0359	-0.0121	-0.015	-0.0918	-0.00565	0.00085
0	84	-0.0422	-0.03085	0.01565	0.045	0.09705	-0.0268	-0.02545	0.0279	0.1244	0.09295	0.10195	0.0453	0.02335	-0.00585	0.0406	0.0544	0.0399	0.00205	-0.01615	-0.0023	-0.01045	-0.0096	-0.01025	-0.01065	-0.03255	-0.02755	0.0128	-0.0066	0.00045	-0.00435	-0.00625	0.0292	-0.01575	-0.0229	-0.03895	-0.00375	-0.0096	-0.01565	-0.04205	-0.03565	-0.0378	-0.0375	-0.0379	-0.0201	-0.019	-0.1078	-0.00765	-0.02815
0	90	0.0018	-0.00285	0.02765	0.062	0.09005	-0.0118	-0.00045	0.0229	0.1074	0.07995	0.11295	0.0573	0.03435	0.00815	0.0546	0.0694	0.0549	-0.00395	-0.03115	-0.0103	-0.01445	-0.0226	-0.01725	-0.01565	-0.03655	-0.03555	0.0068	-0.0136	-0.00855	-0.01435	-0.01725	0.0322	-0.02075	-0.0329	-0.05395	-0.01775	-0.0266	-0.02065	-0.02805	-0.04265	0.0072	-0.0235	0.0051	-0.0111	-0.013	-0.0658	-0.00665	-0.02015
0	96	-0.0292	-0.01785	0.00665	0.033	0.04305	0.0232	-0.00945	0.0119	0.0394	0.03795	0.07595	0.0273	0.01435	-0.00385	0.0266	0.0414	0.0249	0.00605	-0.01215	-0.0013	-0.00145	-0.0036	-0.00425	-0.00065	-0.01655	-0.01155	0.0128	-0.0016	0.01745	-0.00335	-0.00125	0.0212	-0.00875	-0.0129	-0.01295	0.00025	-0.0076	-0.01565	-0.01205	-0.01665	0.0162	0.0205	-0.0089	-0.0001	0.004	-0.0498	0.00235	-0.00615
0	102	-0.0322	-0.02385	-0.01135	0.011	0.00205	0.0162	-0.03145	0.0099	0.0114	0.00095	0.03195	0.0103	0.00335	-0.01585	0.0106	0.0164	0.0129	-0.00395	-0.02315	-0.0073	-0.01345	-0.0156	-0.01425	-0.01365	-0.02955	-0.02755	0.0048	-0.0126	-0.00355	-0.01035	-0.01225	0.0002	-0.01675	-0.0279	-0.03895	-0.01075	0.0004	-0.01865	-0.03405	-0.02465	0.0182	0.0105	-0.0019	0.0029	0.006	0.0152	0.00835	-0.00215
0	108	-0.0192	-0.01385	0.00565	0.02	0.00705	0.0102	-0.00745	0.0139	-0.0016	0.00495	0.02595	0.0223	0.01335	0.00015	0.0256	0.0204	0.0239	-0.01095	-0.02115	-0.0183	-0.01445	-0.0186	-0.01525	-0.01165	-0.03055	-0.02555	-0.0092	-0.0126	0.00745	-0.00735	-0.01525	-0.0078	-0.01275	-0.0229	-0.06095	-0.01075	-0.0116	-0.01565	-0.03905	-0.02965	0.0162	0.0095	-0.0099	0.0039	0.004	0.0692	0.00335	-0.00815
0	114	-0.0202	-0.03185	-0.01535	-0.01	-0.01895	-0.0108	-0.01545	-0.0091	-0.0306	-0.01005	-0.01305	-0.0087	-0.00465	-0.01285	-0.0064	-0.0116	0.0019	0.01105	-0.00515	0.0037	0.01155	-0.0016	0.00675	0.00835	0.01145	0.00745	0.0108	0.0094	0.01545	0.00765	0.00275	0.0252	0.00625	0.0031	-0.02695	0.00625	0.0194	0.01735	0.00995	0.01135	0.0102	-0.0015	-0.0049	0.0019	0.008	0.0742	-0.00265	-0.00515
0	120	-0.0232	0.00015	-0.00935	0.003	-0.01595	-0.0068	-0.01045	-0.0011	-0.0246	-0.02205	-0.03205	-0.0047	0.00235	-0.00985	0.0036	-0.0026	0.0099	-0.00395	-0.01415	-0.0073	-0.00545	-0.0136	-0.00925	-0.00565	-0.00955	-0.00655	-0.0052	-0.0076	-0.01455	-0.00535	-0.01125	-0.0028	0.00025	-0.0199	-0.02895	-0.00575	-0.0046	-0.01465	-0.02105	-0.01065	0.0092	0.0005	-0.0079	0.0069	-0.003	0.0772	0.00635	-0.00415
0	126	0.0148	0.02515	0.02265	0.017	0.00605	0.0102	0.01755	0.0269	-0.0056	-0.01105	-0.02405	0.0233	0.01935	0.01015	0.0226	0.0294	0.0279	-0.00695	-0.01215	-0.0073	0.00055	-0.0116	-0.00225	-0.00265	-0.00855	-0.00755	-0.0042	-0.0036	-0.00755	-0.00535	-0.01025	-0.0088	0.00225	-0.0159	-0.05395	-0.00275	-0.0026	-0.00965	-0.00805	-0.00265	0.0072	0.0055	-0.0039	0.0049	0.006	0.0352	0.00035	0.00285
0	132	0.0048	0.01715	0.00965	0.009	-0.01195	0.0072	0.01355	0.0069	-0.0256	-0.01705	-0.05705	0.0053	0.00735	0.00315	0.0026	0.0044	0.0079	0.01305	-0.00115	0.0057	0.01355	-0.0016	0.00675	0.00735	0.00645	0.01345	0.0088	0.0084	0.00645	0.00965	0.00675	-0.0018	0.01225	0.0151	0.02205	0.00425	0.0094	0.00735	0.01195	0.01935	0.0042	0.0045	0.0011	0.0029	-0.001	0.0252	0.00135	0.00085
0	138	0.0078	0.00615	0.01065	0.007	-0.01195	0.0112	0.02855	-0.0121	-0.0266	-0.01705	-0.05205	0.0013	0.00935	0.00615	-0.0054	0.0044	-0.0001	-0.00895	-0.01315	-0.0103	-0.00545	-0.0146	-0.00425	-0.01065	-0.01055	-0.00555	-0.0222	-0.0046	-0.01155	-0.00335	-0.01225	-0.0228	-0.00475	-0.0159	-0.05895	-0.00775	-0.0066	-0.01165	-0.00805	-0.00365	-0.0068	-0.0105	-0.0149	-0.0061	-0.011	-0.0108	-0.00465	-0.00315
0	144	0.0048	-0.00985	-0.01335	-0.018	-0.04895	-0.0088	-0.00845	-0.0071	-0.0506	-0.03905	-0.06205	-0.0277	-0.01465	-0.00685	-0.0294	-0.0326	-0.0231	-0.00795	-0.02315	-0.0063	-0.00945	-0.0016	-0.00925	-0.00765	-0.01355	-0.01155	-0.0212	-0.0106	-0.01355	-0.01135	-0.01225	-0.0288	-0.00775	-0.0179	0.04105	-0.01375	-0.0166	-0.01665	-0.00405	-0.00565	-0.0048	-0.0015	-0.0049	-0.0051	0.002	-0.0098	-0.00165	0.00085
0	150	0.0288	0.02515	0.00465	-0.003	-0.02195	0.0142	0.02455	-0.0021	-0.0226	-0.01805	-0.03105	-0.0027	0.00235	0.01115	-0.0024	-0.0056	-0.0011	0.01105	0.00485	0.0117	0.01855	0.0224	0.01575	0.01535	0.01245	0.02645	0.0118	0.0164	0.00645	0.01265	0.00975	-0.0048	0.01225	0.0281	0.00105	0.01225	0.0154	0.01735	0.02195	0.03735	-0.0048	-0.0045	0.0051	-0.0031	-0.005	-0.0178	-0.00465	-0.00315
0	156	0.0028	-0.01485	-0.01935	-0.03	-0.04895	-0.0128	-0.00845	-0.0241	-0.0516	-0.04005	-0.04105	-0.0327	-0.01965	-0.00285	-0.0284	-0.0386	-0.0211	0.00305	-0.00315	0.0057	0.00855	0.0184	0.00875	0.00735	0.01445	0.01445	-0.0032	0.0084	-0.00055	0.00665	0.00175	-0.0148	0.01025	0.0231	-0.01495	0.00725	0.0094	0.00635	0.01095	0.01935	0.0012	0.0075	0.0171	0.0009	0.008	0.0052	0.00235	0.00685
0	162	0.0288	0.01215	-0.00535	-0.015	-0.02795	0.0032	0.01955	-0.0081	-0.0366	-0.02605	-0.00405	-0.0217	-0.00665	0.00715	-0.0154	-0.0256	-0.0181	0.00205	-0.00015	0.0097	0.01155	0.0164	0.01075	0.00735	0.02545	0.01945	-0.0092	0.0104	0.00245	0.00965	0.02375	-0.0148	0.01125	0.0241	0.00905	0.00725	0.0094	0.02035	0.02695	0.02635	0.0002	0.0085	0.0141	0.0039	0.005	0.0002	0.00335	0.00585
0	168	0.0438	0.02815	0.00265	-0.013	-0.02595	0.0122	0.01955	-0.0101	-0.0346	-0.02205	-0.02105	-0.0157	-0.00465	0.01515	-0.0114	-0.0046	-0.0121	-0.01795	-0.01815	-0.0103	-0.00745	-0.0026	-0.01025	-0.00865	0.00945	-0.00555	-0.0242	-0.0106	-0.01655	-0.00735	-0.00025	-0.0308	-0.00875	-0.0089	0.02805	-0.00675	-0.0066	-0.00365	-0.00605	-0.00765	0.0002	0.0165	0.0151	0.0029	0.002	-0.0218	0.00135	0.01285
0	174	-0.0122	-0.01385	-0.02335	-0.045	-0.05295	-0.0148	-0.00945	-0.0211	-0.0616	-0.04005	-0.05405	-0.0397	-0.02665	-0.00685	-0.0404	-0.0546	-0.0371	-0.00595	-0.00615	-0.0013	0.00455	0.0174	0.00675	0.00635	0.00345	0.01945	-0.0092	0.0054	-0.00655	-0.00035	0.01075	-0.0218	0.00425	0.0261	0.00905	0.00425	0.0014	0.01635	0.02495	0.01635	-0.0018	0.0105	0.0051	0.0049	0.005	-0.0128	-0.00265	0.00885
0	180	0.0088	0.00615	-0.02335	-0.055	-0.04995	-0.0028	-0.00945	-0.0301	-0.0456	-0.04105	-0.05505	-0.0347	-0.03165	-0.00785	-0.0474	-0.0566	-0.0541	-0.00595	-0.00215	0.0057	0.00355	0.0074	0.00775	0.00535	0.00845	0.01645	-0.0162	0.0044	-0.00655	0.00065	0.01175	-0.0318	0.00925	0.0271	-0.00895	0.00325	0.0034	0.01835	0.01795	0.01535	-0.0008	0.0035	0.0191	0.0079	0.002	-0.0158	0.00435	0.01385
0	186	0.0458	0.01515	0.00065	-0.032	-0.02295	0.0132	0.01355	0.0009	-0.0186	-0.02005	-0.02805	-0.0237	-0.01265	0.01115	-0.0214	-0.0296	-0.0261	0.00805	0.00985	0.0117	0.00955	0.0194	0.01575	0.01535	0.03245	0.03445	-0.0002	0.0144	0.01145	0.00765	0.01575	-0.0088	0.01925	0.0371	0.01505	0.01325	0.0114	0.02835	0.05295	0.02935	-0.0028	0.0055	0.0151	-0.0001	0.005	0.0062	-0.00065	0.00785
0	192	0.0258	0.03115	-0.00435	-0.029	-0.01995	0.0082	0.02155	-0.0151	-0.0316	-0.02205	0.00895	-0.0227	-0.01865	0.00815	-0.0214	-0.0356	-0.0361	0.01905	0.20885	0.0297	0.01455	0.0264	0.03075	0.02135	0.09045	0.04145	0.0318	0.0124	0.01945	0.02265	0.02675	0.0592	0.02525	0.0451	0.31705	0.02925	0.0294	0.03035	0.06395	0.03835	0.0012	0.0025	0.0341	0.0139	0.01	0.0962	0.00335	0.01885
0	198	0.0698	0.04115	0.01165	-0.024	0.04505	0.0002	0.03755	0.0389	0.0184	0.02995	0.00195	0.0103	-0.00665	0.01215	0.0046	-0.0156	-0.0121	0.03405	0.46885	0.0597	0.02655	0.0344	0.63075	0.04635	0.19645	0.05445	0.1538	0.0184	0.02645	0.02265	0.05675	0.3512	0.03825	0.0741	0.28805	0.05725	0.0654	0.05035	0.11595	0.06935	-0.0028	0.0035	0.0381	0.0069	0.005	0.1302	0.00435	0.01785
0	204	0.0938	0.08315	0.05065	0.047	0.31305	0.0392	0.06555	0.0899	0.1014	0.13495	0.06195	0.0563	0.01735	0.02315	0.0476	0.0254	0.0219	0.04805	0.50585	0.0667	0.02455	0.0344	1.33275	0.04835	0.29145	0.04645	0.1188	0.0124	0.02245	0.02565	0.31075	0.5792	0.04725	0.1621	0.20305	0.08025	0.0774	0.03735	0.12195	0.09835	0.0162	0.0125	0.1321	0.0209	0.021	0.0932	0.00435	0.02685
0	210	0.2958	0.17715	0.06565	0.042	0.37305	0.0912	0.04855	0.0899	0.1224	0.26895	0.64595	0.0353	0.01435	0.01615	0.0476	0.0394	0.0289	0.07105	0.38385	0.0927	0.04555	0.0424	2.64275	0.07135	0.26145	0.04545	0.1078	0.0264	0.03245	0.03065	0.59475	0.6752	0.08725	0.2701	0.21705	0.11325	0.2784	0.05835	0.15595	0.15535	0.0352	0.0215	0.1451	0.0349	0.046	0.1012	0.00835	0.02785
0	216	0.6178	0.44715	0.11065	0.074	0.44505	0.2982	0.11255	0.1419	0.2064	0.30495	1.33695	0.0933	0.06035	0.08015	0.0836	0.1224	0.0829	0.07305	0.34285	0.1017	0.06855	0.0464	2.52975	0.07635	0.27745	0.04045	0.1048	0.0364	0.03845	0.03065	0.64375	0.6942	0.12025	0.3611	0.38605	0.14025	0.1534	0.07035	0.18595	0.18835	0.0682	0.0415	0.1831	0.0549	0.065	1.2342	0.02735	0.04985
0	222	0.6738	0.58015	0.10565	0.056	0.44205	0.3162	0.08955	0.1619	0.2024	0.25795	1.36695	0.0803	0.06135	0.06915	0.0716	0.1324	0.0759	0.08405	0.33585	0.1237	0.08855	0.0574	2.56175	0.09135	0.27445	0.05245	0.1098	0.0434	0.04745	0.03965	0.49575	0.7252	0.19525	0.5071	0.38805	0.17225	0.1874	0.10235	0.25395	0.24835	0.0962	0.0495	0.1881	0.0699	0.086	1.2682	0.04535	0.05885
0	228	0.6418	0.67915	0.10965	0.042	0.37605	0.3082	0.09355	0.1479	0.2024	0.27495	1.26195	0.0743	0.07035	0.05615	0.0606	0.1244	0.0739	0.09805	0.32085	0.1337	0.10155	0.0734	2.58375	0.09335	0.30545	0.04545	0.1108	0.0414	0.04545	0.04665	0.39675	0.7252	0.24925	0.5381	0.36505	0.19925	0.1924	0.10735	0.31395	0.33535	0.1212	0.0775	0.2311	0.0829	0.097	1.2582	0.07735	0.06485
0	234	0.7378	0.72915	0.13565	0.06	0.34805	0.3442	0.11255	0.1719	0.2284	0.28395	1.30595	0.0873	0.09935	0.07615	0.0796	0.1554	0.0949	0.11605	0.33585	0.1577	0.11155	0.0924	2.75675	0.10935	0.32545	0.05845	0.1408	0.0564	0.06945	0.06565	0.39175	0.6702	0.42525	0.7791	0.29705	0.24125	0.2264	0.13135	0.39795	0.48035	0.1442	0.0785	0.2461	0.0929	0.113	1.1892	0.10535	0.07585
0	240	0.6998	0.66515	0.10965	0.038	0.34605	0.2972	0.08655	0.1729	0.1824	0.23895	1.22995	0.0733	0.07635	0.07015	0.0546	0.1314	0.0809	0.12305	0.32485	0.1677	0.23655	0.0894	2.73275	0.10435	0.34545	0.05845	0.1408	0.0514	0.07045	0.06665	0.37075	0.5592	0.49925	0.9021	0.41205	0.26325	0.2274	0.13435	0.47295	0.90835	0.1582	0.0665	0.2501	0.1009	0.117	1.0342	0.11735	0.06385
0	246	0.7718	0.76315	0.13865	0.066	0.38505	0.2872	0.11555	0.1929	0.2114	0.32395	1.31095	0.0993	0.10435	0.08315	0.0846	0.1564	0.0959	0.13805	0.31885	0.1767	0.22755	0.0954	2.82475	0.11135	0.36945	0.06345	0.1468	0.0514	0.08745	0.07565	0.36975	0.5152	0.62725	0.9781	0.45205	0.28525	0.2544	0.16535	0.57295	1.25035	0.1622	0.0755	0.2461	0.1029	0.118	0.9482	0.11635	0.05885
0	252	0.7698	0.75915	0.12765	0.048	0.39105	0.2452	0.10455	0.2339	0.2164	0.29795	1.24795	0.0953	0.10235	0.07715	0.0776	0.1574	0.0809	0.13605	0.31185	0.1807	0.22055	0.0884	2.83375	0.09835	0.35545	0.06245	0.1628	0.0444	0.08045	0.07765	0.35175	0.4452	0.83725	0.9411	0.42105	0.29225	0.2634	0.17635	0.68695	1.77135	0.2072	0.0945	0.2881	0.1269	0.14	0.8902	0.19435	0.09285
0	258	0.7838	0.73515	0.14665	0.046	0.39405	0.2472	0.11255	0.2319	0.2374	0.28195	1.31295	0.0903	0.11235	0.08515	0.0886	0.1634	0.0939	0.13005	0.30985	0.1837	0.19155	0.0814	2.82075	0.09335	0.36645	0.06845	0.1528	0.0384	0.08845	0.07365	0.33275	0.3972	2.33225	0.7471	0.43205	0.31025	0.2724	0.20735	0.87295	1.84935	0.2122	0.0995	0.2901	0.1249	0.145	0.8042	0.17035	0.08485
0	264	0.6968	0.81415	0.14365	0.043	0.39305	0.2232	0.09355	0.2419	0.2404	0.28595	1.32395	0.0793	0.12235	0.08315	0.0816	0.1414	0.0929	0.10705	0.28585	0.1687	0.17755	0.0734	2.77975	0.08135	0.36645	0.04245	0.1558	0.0244	0.07745	0.06965	0.31475	0.3662	2.22925	0.5721	0.42405	0.30025	0.2604	0.24935	0.89895	1.83235	0.2202	0.1085	0.2891	0.1279	0.16	0.7452	0.15835	0.08385
0	270	0.6868	0.75315	0.15865	0.044	0.40105	0.2242	0.10455	0.2649	0.2294	0.26595	1.35295	0.0983	0.12435	0.09715	0.0996	0.1544	0.1019	0.13305	0.30185	0.1887	0.19055	0.0804	2.86675	0.09035	0.40845	0.06545	0.1588	0.0374	0.09445	0.07065	0.33075	0.3582	2.39025	0.6101	0.47105	0.33425	0.2904	0.31535	0.93995	1.93035	0.2142	0.1015	0.3121	0.1279	0.154	0.6692	0.14035	0.07085
0	276	0.6778	0.83215	0.18865	0.048	0.42105	0.2332	0.12355	0.3109	0.2484	0.28995	1.39695	0.1183	0.13635	0.13015	0.1246	0.1464	0.1139	0.15205	0.31885	0.2117	0.23555	0.0844	2.96175	0.11335	0.42045	0.08045	0.1978	0.0514	0.11045	0.08965	0.34575	0.3682	2.55525	0.5681	0.51205	0.36025	0.3154	0.38035	0.99795	2.05935	0.2102	0.1215	0.3091	0.1379	0.148	0.6422	0.13935	0.08485
0	282	0.5588	0.77415	0.16765	0.016	0.38505	0.2142	0.08455	0.2949	0.1704	0.22395	1.20395	0.0703	0.09835	0.11315	0.0946	0.0914	0.0899	0.12905	0.28685	0.1867	0.18855	0.0664	2.84975	0.09135	0.41345	0.05845	0.1688	0.0344	0.08645	0.07465	0.31775	0.3312	2.47625	0.4811	0.49305	0.33525	0.2934	0.38835	0.97595	1.97435	0.2202	0.1345	0.3051	0.1379	0.155	0.6792	0.13535	0.08985
0	288	0.5358	0.75215	0.18565	0.027	0.40205	0.2132	0.11255	0.3119	0.1804	0.22295	1.01795	0.0893	0.10435	0.12915	0.2666	0.1094	0.0939	0.11405	0.27985	0.1667	0.17355	0.0584	2.79775	0.08535	0.43545	0.04545	0.1728	0.0294	0.07345	0.06665	0.29275	0.3112	2.34825	0.4561	0.49805	0.34325	0.2764	0.40335	0.99495	1.95235	0.2242	0.1405	0.3291	0.1429	0.163	0.7092	0.13035	0.09385
0	294	0.4908	0.73915	0.16565	0.008	0.38105	0.2292	0.10155	0.3169	0.1224	0.20095	0.68895	0.0763	0.09835	0.12115	0.1646	0.0674	0.0809	0.14805	0.29785	0.1817	0.19155	0.0724	2.90275	0.10735	0.45745	0.10045	0.1898	0.0494	0.09745	0.08765	0.30775	0.3292	2.29025	0.4631	0.56605	0.35825	0.2874	0.50835	1.04495	2.04635	0.2312	0.1485	0.3381	0.1439	0.154	0.6632	0.14135	0.08285
0	300	0.5428	0.77215	0.21465	0.034	0.41905	0.2792	0.13355	0.3549	0.1694	0.22795	0.50995	0.1253	0.11135	0.14315	0.1776	0.1024	0.1079	0.14705	0.28785	0.1747	0.25355	0.0724	2.91175	0.10635	0.44545	0.08345	0.2048	0.0484	0.09845	0.08765	0.29875	0.3162	2.07725	0.4421	0.53505	0.36625	0.2794	0.57535	1.01195	2.06035	0.2212	0.1545	0.3191	0.1459	0.159	0.9092	0.12635	0.08385
0	306	0.4758	0.69415	0.17465	0.017	0.37505	0.2242	0.10055	0.3169	0.1524	0.19695	0.35295	0.0953	0.09435	0.12015	0.1406	0.0764	0.0729	0.13605	0.27985	0.1617	0.27255	0.0714	2.91675	0.10735	0.45245	0.07245	0.2028	0.0444	0.09545	0.08565	0.27575	0.2902	1.83025	0.4101	0.53705	0.33025	0.2624	0.62335	0.99695	2.03835	0.2302	0.1625	0.3381	0.1479	0.167	0.9282	0.12235	0.09285
0	312	0.3978	0.64715	0.17265	0.019	0.33305	0.1862	0.09155	0.3039	0.1374	0.17595	0.27595	0.0843	0.08935	0.12415	0.1286	0.0724	0.0699	0.14305	0.27385	0.1687	0.30255	0.0774	2.93175	0.11735	0.42745	0.08245	0.2128	0.0504	0.09145	0.10165	0.26875	0.2852	1.52325	0.3991	0.55405	0.34025	0.2634	0.65735	1.00295	2.05235	0.2232	0.1735	0.3471	0.1369	0.164	1.0142	0.12035	0.09085
0	318	0.4198	0.60415	0.17865	0.013	0.32305	0.1932	0.09355	0.2969	0.1164	0.15295	0.24295	0.0943	0.09535	0.13215	0.1326	0.0504	0.0729	0.14605	0.26385	0.1607	0.29555	0.0724	2.97875	0.11435	0.41345	0.08345	0.2268	0.0574	0.09045	0.09665	0.26275	0.2712	1.28325	0.4201	0.59305	0.32525	0.2634	0.68335	0.95795	2.06435	0.2202	0.1855	0.3501	0.1339	0.163	0.9562	0.12135	0.09885
0	324	0.4288	0.58215	0.18865	0.036	0.35005	0.2032	0.11455	0.3469	0.1484	0.16995	0.26495	0.1073	0.10935	0.14215	0.1416	0.0864	0.0849	0.15805	0.27185	0.1667	0.38855	0.0804	3.02475	0.12735	0.43245	0.09245	0.2338	0.0674	0.09745	0.10965	0.26675	0.2692	1.03625	0.4091	0.56005	0.33725	0.2704	0.73635	0.80995	2.11035	0.1992	0.1765	0.3481	0.1269	0.15	0.9612	0.10735	0.09285
0	330	0.4168	0.57215	0.19665	0.027	0.32305	0.2132	0.11855	0.3359	0.1334	0.15895	0.23995	0.0953	0.09135	0.13815	0.1256	0.0754	0.0859	0.13405	0.23785	0.1377	0.36955	0.0644	2.89675	0.10135	0.38345	0.07245	0.2108	0.0434	0.06845	0.08265	0.23575	0.2312	0.88525	0.3941	0.54005	0.29325	0.2384	0.75435	0.57595	2.01035	0.1882	0.1755	0.3451	0.1179	0.143	0.8812	0.12335	0.08885
0	336	0.4088	0.49015	0.19565	0.025	0.30405	0.1922	0.11855	0.3189	0.1264	0.15795	0.22795	0.0863	0.09935	0.13715	0.1326	0.0814	0.0859	0.13005	0.22285	0.1287	0.37555	0.0464	2.88175	0.09335	0.37045	0.06745	0.2068	0.0574	0.06045	0.08065	0.22775	0.2132	0.78625	0.3571	0.50405	0.27725	0.2284	0.77935	0.46495	1.99035	0.1922	0.3315	0.3601	0.1249	0.158	0.7532	0.12235	0.10585
0	342	0.3858	0.51515	0.17565	0.018	0.27805	0.2352	0.10955	0.3089	0.1164	0.14395	0.28695	0.0793	0.08735	0.12715	0.1096	0.0574	0.0769	0.12405	0.21685	0.1227	0.36655	0.0414	2.85175	0.08635	0.34445	0.05545	0.2148	0.0524	0.06245	0.07765	0.21675	0.2022	0.70925	0.3291	0.49605	0.26825	0.2164	0.81035	0.39195	1.94335	0.1772	0.2445	0.3421	0.1189	0.141	0.6142	0.13535	0.10085
0	348	0.3468	0.46015	0.16665	0.016	0.25505	0.2322	0.09955	0.2719	0.0894	0.13295	0.25195	0.0753	0.07735	0.11415	0.1016	0.0594	0.0739	0.14005	0.22585	0.1287	0.39355	0.0544	2.92875	0.09835	0.36845	0.08145	0.2428	0.1064	0.07745	0.08865	0.22875	0.2162	0.70725	0.3431	0.50405	0.28525	0.2374	0.87035	0.38095	2.02335	0.1622	0.2195	0.3191	0.1089	0.132	0.4662	0.11235	0.08985
0	354	0.3308	0.45815	0.17265	0.006	0.24205	0.2382	0.11755	0.2969	0.0964	0.12995	0.30395	0.0823	0.08535	0.11615	0.1016	0.0734	0.0819	0.12505	0.21685	0.1247	0.37355	0.0464	2.90175	0.08935	0.35045	0.07745	0.2148	0.1714	0.05745	0.07765	0.21075	0.2072	0.66525	0.3081	0.37205	0.26525	0.2254	0.87635	0.33195	2.00935	0.1652	0.2185	0.3211	0.1119	0.137	0.3972	0.15435	0.09385
0	360	0.3698	0.49915	0.19465	0.029	0.27905	0.2452	0.13555	0.3169	0.1194	0.14895	0.29195	0.1083	0.10035	0.14215	0.1226	0.0964	0.0989	0.13905	0.21885	0.1227	0.36255	0.0544	2.95875	0.09835	0.38145	0.09645	0.2338	0.1324	0.07645	0.08265	0.21575	0.1982	0.67325	0.3171	0.37005	0.27225	0.2314	0.90635	0.32895	2.05035	0.1602	0.2235	0.3321	0.1169	0.136	0.3312	0.13335	0.09985
0	366	0.3778	0.47715	0.21665	0.02	0.26605	0.2212	0.13155	0.3189	0.1064	0.15095	0.26195	0.0973	0.09635	0.13415	0.1266	0.0914	0.0979	0.12005	0.21385	0.1237	0.41555	0.0464	2.94875	0.09235	0.33945	0.08645	0.2258	0.1184	0.06445	0.08165	0.20675	0.2022	0.65825	0.2961	0.31905	0.25525	0.2084	0.92035	0.30895	2.03135	0.1532	0.2065	0.3361	0.1149	0.132	0.2952	0.11935	0.09685
0	372	0.3588	0.47315	0.21965	0.031	0.26205	0.2222	0.13655	0.2849	0.1164	0.14395	0.30595	0.0923	0.09135	0.13315	0.1286	0.0944	0.0979	0.09205	0.18385	0.0977	0.39255	0.0224	2.87875	0.06435	0.28145	0.05145	0.1748	0.1144	0.04845	0.06065	0.17675	0.1602	0.63325	0.2471	0.27205	0.22825	0.1814	0.88935	0.25195	1.95335	0.1482	0.2075	0.3331	0.1129	0.139	0.2932	0.11835	0.10185
0	378	0.3698	0.45715	0.20065	0.024	0.23205	0.2342	0.12055	0.2629	0.0974	0.12695	0.25195	0.0783	0.08135	0.12415	0.1046	0.0804	0.0699	0.11005	0.19685	0.1187	0.43555	0.0384	3.00675	0.07735	0.30545	0.08445	0.1988	0.1494	0.06245	0.07965	0.18175	0.1732	0.69925	0.2771	0.28005	0.24325	0.1944	0.96735	0.26795	2.08235	0.1582	0.2205	0.3521	0.1279	0.153	0.2742	0.12635	0.12285
0	384	0.3308	0.38715	0.18165	0.01	0.20705	0.2522	0.09355	0.2039	0.0684	0.09595	0.21895	0.0463	0.06335	0.11415	0.0876	0.0594	0.0669	0.07905	0.16085	0.0867	0.37055	0.0114	2.88875	0.05435	0.26545	0.04345	0.1598	0.1254	0.03845	0.05065	0.15475	0.1482	0.66925	0.2231	0.23605	0.21325	0.1544	0.89335	0.21795	1.96735	0.1472	0.1825	0.2941	0.1199	0.14	0.2392	0.11235	0.11085
0	390	0.2758	0.33515	0.15165	-0.02	0.14905	0.2342	0.05955	0.1519	0.0234	0.06695	0.21095	0.0123	0.03535	0.08215	0.0546	0.0254	0.0159	0.08905	0.16285	0.0857	0.37755	0.0154	2.93575	0.05535	0.26345	0.06545	0.1748	0.1444	0.04845	0.06365	0.15075	0.1482	0.68025	0.2231	0.23105	0.21825	0.1634	0.91435	0.22095	2.01935	0.1332	0.1635	0.2701	0.1029	0.109	0.2062	0.12535	0.09185
0	396	0.3078	0.39215	0.17765	-0.018	0.17505	0.2472	0.09255	0.1619	0.0624	0.08595	0.29895	0.0333	0.04235	0.09915	0.0886	0.0444	0.0479	0.07305	0.14785	0.0767	0.32155	0.0094	2.93575	0.04735	0.24245	0.05345	0.1578	0.1374	0.03545	0.04665	0.13975	0.1252	0.68125	0.1951	0.20505	0.21025	0.1404	0.89035	0.18995	2.00135	0.1162	0.1525	0.2551	0.1019	0.113	0.1862	0.11035	0.08985
0	402	0.2808	0.32515	0.14265	-0.033	0.16305	0.2152	0.07355	0.1269	0.0244	0.06895	0.24795	0.0003	0.03635	0.08215	0.0606	0.0174	0.0309	0.07305	0.14485	0.0697	0.32855	0.0054	2.96975	0.04635	0.22745	0.05845	0.1468	0.1424	0.03345	0.04665	0.13275	0.1202	0.70425	0.1961	0.22105	0.21425	0.1334	0.90335	0.18495	2.01235	0.1142	0.1505	0.2561	0.1049	0.113	0.1822	0.11035	0.08885
0	408	0.2518	0.30315	0.13065	-0.039	0.14905	0.1872	0.05155	0.1209	0.0124	0.05295	0.18495	0.1643	0.01635	0.06415	0.0426	0.0004	0.0129	0.06505	0.13485	0.0647	0.31155	-0.0056	2.94575	0.03635	0.21445	0.05545	0.1408	0.1594	0.03245	0.04165	0.12475	0.1152	0.83725	0.1691	0.20705	0.19825	0.1204	0.88035	0.16395	1.99535	0.1162	0.1565	0.2561	0.1049	0.126	0.1622	0.10835	0.09485
0	414	0.2568	0.31415	0.14365	-0.036	0.15905	0.2012	0.06455	0.1419	0.0154	0.06095	0.18495	0.0333	0.02035	0.09215	0.0646	0.0134	0.0299	0.06005	0.12385	0.0527	0.27855	0.0004	2.95275	0.03235	0.21645	0.05345	0.1348	0.1484	0.02345	0.03665	0.12075	0.0922	0.88425	0.1641	0.19505	0.19025	0.1094	0.86335	0.14495	1.99935	0.0962	0.1285	0.2421	0.0929	0.102	0.1482	0.09135	0.06785
0	420	0.2588	0.29615	0.12265	-0.043	0.12905	0.1702	0.06355	0.1219	0.0124	0.05695	0.14695	0.0113	0.01735	0.09515	0.0456	-0.0156	0.0139	0.07705	0.13585	0.0647	0.29255	0.0084	3.02075	0.04635	0.22745	0.07445	0.1638	0.1404	0.03645	0.04765	0.12375	0.1112	1.01425	0.1771	0.20105	0.20125	0.1194	0.85835	0.15795	2.06535	0.0892	0.1295	0.2171	0.0949	0.102	0.2022	0.08935	0.06585
0	426	0.2408	0.28815	0.12265	-0.043	0.11805	0.1472	0.05655	0.1169	0.0174	0.04395	0.14395	0.0133	0.01135	0.10215	0.0466	-0.0096	0.0089	0.06005	0.11785	0.0547	0.26755	-0.0026	2.98875	0.02535	0.20245	0.05945	0.1358	0.1054	0.02545	0.03865	0.10575	0.0902	0.99425	0.1481	0.17205	0.17425	0.0964	0.83635	0.13595	2.04735	0.0872	0.1145	0.2201	0.0909	0.096	0.2632	0.08735	0.07585
0	432	0.2758	0.32615	0.14965	-0.026	0.14705	0.1712	0.07655	0.1209	0.0164	0.06895	0.14895	0.0213	0.01935	0.12515	0.0556	0.0154	0.0119	0.07505	0.13285	0.0707	0.29255	0.0144	3.10075	0.04735	0.21345	0.08145	0.1558	0.1744	0.04045	0.05665	0.11575	0.1062	1.08025	0.1851	0.19805	0.17825	0.1284	0.83835	0.15495	2.12135	0.0662	0.1005	0.2101	0.0739	0.078	0.1822	0.07435	0.06185
0	438	0.2578	0.27215	0.13765	-0.036	0.12805	0.1622	0.06655	0.1099	0.0084	0.05895	0.12695	-0.0017	0.00635	0.14115	0.0436	-0.0016	0.0079	0.07505	0.12885	0.0647	0.26755	0.0104	3.14875	0.04935	0.23445	0.09345	0.1568	0.1344	0.03445	0.05165	0.12075	0.1112	1.10725	0.1791	0.21705	0.17325	0.1164	0.78935	0.14595	2.13035	0.0702	0.1065	0.2101	0.0789	0.081	0.2572	0.07435	0.06985
0	444	0.2738	0.25715	0.12765	-0.04	0.13205	0.1472	0.06255	0.1109	-0.0186	0.04795	0.09795	-0.0037	0.00635	0.15215	0.0396	-0.0186	0.0059	0.05505	0.09685	0.0557	0.23155	-0.0116	3.02675	0.02335	0.18845	0.05545	0.1258	0.1254	-0.00655	0.03065	0.09275	0.0762	1.09125	0.1321	0.17205	0.13025	0.0864	0.70435	0.12795	2.04335	0.0682	0.1195	0.2061	0.0729	0.077	0.3192	0.09335	0.07385
0	450	0.2468	0.24715	0.11565	-0.045	0.10805	0.1332	0.05255	0.1049	-0.0366	0.04495	0.07695	-0.0177	-0.00765	0.15015	0.0256	-0.0176	-0.0081	0.06705	0.11485	0.0637	0.23455	0.0034	3.11675	0.03635	0.19445	0.08745	0.1478	0.3254	0.00845	0.04165	0.10875	0.0852	1.18325	0.1471	0.19005	0.13925	0.0944	0.68635	0.11995	2.12035	0.0692	0.1035	0.2151	0.0729	0.077	0.3262	0.08435	0.06885
0	456	0.2598	0.27015	0.13365	-0.035	0.14605	0.1442	0.07955	0.1039	-0.0176	0.05595	0.06795	0.0013	0.00435	0.16615	0.0446	-0.0086	-0.0001	0.04905	0.09185	0.0437	0.19155	-0.0136	3.05175	0.01935	0.16545	0.05845	0.1178	0.1934	-0.00655	0.02265	0.08675	0.0692	1.17325	0.1131	0.14905	0.10625	0.0644	0.60935	0.08195	2.04035	0.0622	0.1085	0.2011	0.0689	0.066	0.2302	0.07635	0.06485
0	462	0.2718	0.27015	0.11665	-0.034	0.14205	0.1542	0.08055	0.1129	-0.0156	0.04795	0.05895	0.0073	0.01435	0.17315	0.0376	-0.0046	-0.0081	0.06805	0.12385	0.0717	0.22755	0.0174	3.22075	0.05035	0.19445	0.10345	0.1478	0.1894	0.01345	0.04265	0.10575	0.1082	1.25925	0.1511	0.22005	0.13825	0.0984	0.63035	0.11895	2.17135	0.0562	0.0975	0.1951	0.0619	0.065	0.2292	0.07235	0.06885
0	468	0.2428	0.23915	0.09965	-0.048	0.10405	0.1372	0.05955	0.0719	-0.0196	0.03695	0.02195	-0.0187	-0.00465	0.15215	0.0186	-0.0356	-0.0131	0.05605	0.10285	0.0537	0.21555	-0.0006	3.12475	0.02935	0.18445	0.08345	0.1318	0.1444	0.00845	0.02965	0.09175	0.0912	1.19425	0.1361	0.15805	0.11325	0.0814	0.57035	0.09795	2.13435	0.0592	0.1095	0.1961	0.0659	0.073	0.2532	0.06835	0.07785
0	474	0.2198	0.24015	0.09365	-0.058	0.08905	0.1082	0.05655	0.0969	-0.0346	0.03795	0.00095	-0.0317	-0.00765	0.14815	0.0076	-0.0436	-0.0241	0.05205	0.09485	0.0587	0.20255	0.0134	3.11875	0.02835	0.16845	0.07745	0.1218	0.1284	0.00145	0.03365	0.08075	0.0882	1.18325	0.1291	0.16705	0.10825	0.0784	0.51435	0.09395	2.11035	0.0462	0.0885	0.1671	0.0479	0.054	0.2282	0.06335	0.06585
0	480	0.2368	0.25515	0.08565	-0.049	0.10705	0.1042	0.06655	0.1009	-0.0166	0.03695	0.03395	-0.0247	-0.01065	0.15315	0.0066	-0.0356	-0.0291	0.05705	0.10585	0.0697	0.19955	0.0274	3.15375	0.03735	0.19145	0.10145	0.1338	0.1254	0.01245	0.03565	0.09775	0.1042	1.21425	0.1501	0.17805	0.11325	0.0854	0.48335	0.09795	2.17335	0.0552	0.1105	0.1991	0.0559	0.054	0.2212	0.06435	0.07885
0	486	0.2318	0.24215	0.08765	-0.05	0.07805	0.0972	0.05555	0.0689	-0.0206	0.02995	0.06795	-0.0347	-0.01665	0.14015	0.0026	-0.0376	-0.0281	0.06105	0.10485	0.0707	0.21355	0.0204	3.16375	0.03235	0.18245	0.09745	0.1128	0.1194	0.01245	0.03865	0.09675	0.0942	1.25225	0.1391	0.19105	0.10925	0.0834	0.46235	0.10395	2.17335	0.0442	0.1065	0.1691	0.0469	0.053	0.2142	0.07535	0.07085
0	492	0.2498	0.23715	0.09465	-0.042	0.10905	0.1132	0.07255	0.1079	-0.0166	0.04495	0.04295	-0.0237	-0.00365	0.15115	0.0116	-0.0306	-0.0091	0.06705	0.11985	0.0777	0.20955	0.0364	3.27675	0.04935	0.17945	0.12045	0.1458	0.1204	0.02645	0.04665	0.10175	0.1042	1.30725	0.1651	0.20705	0.11725	0.0904	0.48235	0.13095	2.23235	0.0472	0.1065	0.1751	0.0539	0.045	0.2322	0.12335	0.08985
0	498	0.2758	0.24915	0.09865	-0.037	0.10305	0.1012	0.07755	0.0819	-0.0266	0.04295	0.01695	-0.0237	-0.01065	0.15115	0.0106	-0.0346	-0.0171	0.04205	0.09785	0.0657	0.17055	0.0134	3.11575	0.03135	0.16945	0.08245	0.1058	0.0864	-0.00355	0.02765	0.08275	0.0762	1.26525	0.1351	0.15705	0.09725	0.0664	0.40635	0.09095	2.11335	0.0392	0.0885	0.1781	0.0469	0.046	0.2872	0.11335	0.07985
0	504	0.2678	0.24815	0.09665	-0.046	0.09105	0.1002	0.07155	0.0759	-0.0556	0.03995	0.03295	-0.0347	-0.01165	0.14615	-0.0054	-0.0346	-0.0301	0.06105	0.11985	0.0767	0.18155	0.0264	3.26375	0.04035	0.19445	0.10745	0.1258	0.0984	0.03045	0.04365	0.09575	0.0952	1.34725	0.1671	0.20505	0.10925	0.0854	0.40235	0.12995	2.24135	0.0602	0.0845	0.1531	0.0359	0.042	0.3762	0.09335	0.06685
0	510	0.2698	0.22015	0.08265	-0.047	0.09005	0.1052	0.07155	0.0789	-0.0596	0.03195	0.13695	-0.0387	-0.01065	0.14315	-0.0104	-0.0376	-0.0211	0.04305	0.09285	0.0647	0.16055	0.0134	3.17575	0.02735	0.16045	0.09245	0.1218	0.0764	0.01145	0.02565	0.08375	0.0742	1.30825	0.1371	0.17905	0.08825	0.0634	0.35535	0.09795	2.13835	0.0672	0.1145	0.1611	0.0459	0.055	0.3212	0.09135	0.07885
0	516	0.2718	0.24515	0.08565	-0.035	0.09905	0.0932	0.06855	0.0959	-0.0506	0.03495	0.05095	-0.0257	-0.00765	0.15615	0.0006	-0.0386	-0.0181	0.05405	0.11385	0.0707	0.16555	0.0254	3.27675	0.04235	0.17945	0.11945	0.1228	0.0844	0.01645	0.04665	0.09575	0.0982	1.35225	0.1741	0.20005	0.09725	0.0824	0.35235	0.11195	2.21935	0.0632	0.0735	0.1491	0.0319	0.032	0.2642	0.09435	0.06585
0	522	0.2618	0.24415	0.08865	-0.035	0.08905	0.0852	0.06655	0.0859	-0.0696	0.03295	0.04295	-0.0237	-0.00965	0.14815	-0.0024	-0.0406	-0.0291	0.03905	0.08885	0.0637	0.15855	0.0164	3.22875	0.04235	0.16445	0.10045	0.1238	0.0674	0.01645	0.03965	0.08375	0.0712	1.33225	0.1591	0.17805	0.08425	0.0574	0.30635	0.10395	2.17335	0.0712	0.0725	0.1491	0.0349	0.051	0.2722	0.09335	0.07385
0	528	0.2228	0.22915	0.07165	-0.051	0.06005	0.0712	0.04455	0.0699	-0.0496	0.01895	0.10395	-0.0507	-0.01965	0.13315	-0.0224	-0.0556	-0.0451	0.05005	0.09785	0.0647	0.29455	0.0144	3.23775	0.04235	0.16745	0.10345	0.1238	0.0704	0.01745	0.04165	0.08275	0.0692	1.35625	0.1671	0.15905	0.08225	0.0614	0.31235	0.10695	2.19135	0.0602	0.0675	0.1391	0.0249	0.043	0.2042	0.09935	0.06385
0	534	0.2648	0.25015	0.08765	-0.028	0.08905	0.1042	0.07255	0.1109	-0.0546	0.02895	0.19295	-0.0317	-0.00765	0.14915	-0.0004	-0.0336	-0.0271	0.03605	0.08785	0.0507	0.28155	0.0054	3.21675	0.04135	0.16045	0.09245	0.1208	0.0594	0.01045	0.03565	0.06975	0.0652	1.35625	0.1751	0.14605	0.07525	0.0554	0.26935	0.07795	2.12835	0.0802	0.0865	0.1581	0.0439	0.057	0.2482	0.10435	0.09085
0	540	0.2328	0.21815	0.07865	-0.046	0.06105	0.0902	0.05955	0.1079	-0.0596	0.01695	0.09095	-0.0457	-0.01765	0.13715	-0.0114	-0.0556	-0.0391	0.03805	0.09085	0.0577	0.30355	0.0124	3.23175	0.04535	0.17045	0.11045	0.1288	0.0624	0.01745	0.04165	0.07775	0.0722	1.40825	0.1621	0.16705	0.08125	0.0644	0.26135	0.09995	2.18435	0.0592	0.0715	0.1521	0.0239	0.035	0.3172	0.08535	0.07685
0	546	0.2428	0.23915	0.08265	-0.047	0.06205	0.0862	0.06055	0.0999	-0.0616	0.01695	0.13895	-0.0527	-0.01865	0.14015	-0.0114	-0.0476	-0.0411	0.04205	0.10485	0.0597	0.30755	0.0154	3.32875	0.05535	0.16345	0.11745	0.1278	0.0654	0.02045	0.04865	0.07975	0.0882	1.46425	0.1651	0.16905	0.07725	0.0664	0.27435	0.08995	2.23235	0.0532	0.1555	0.1371	0.0289	0.036	0.6302	0.19335	0.11885
0	552	0.2698	0.22215	0.08265	-0.05	0.05205	0.0772	0.04355	0.1009	-0.0836	0.02195	0.16195	-0.0627	-0.02465	0.12515	-0.0254	-0.0546	-0.0521	0.05605	0.83685	0.5227	0.29455	0.0214	3.40375	0.06535	0.29645	0.12845	0.1478	0.0734	0.02945	0.05265	0.16975	0.1552	1.55225	0.2061	0.22405	0.09125	0.0714	0.27435	0.10895	2.26435	0.0472	0.2365	0.1411	0.0649	0.085	0.5592	0.69435	0.10885
0	558	0.3138	0.26015	0.11465	-0.029	0.47805	0.1072	0.09855	0.1309	0.0514	0.21895	0.13595	-0.0067	0.00635	0.15315	0.0156	-0.0176	-0.0201	0.11705	1.35785	1.0697	0.24855	0.0274	3.26875	0.06835	0.71745	0.11245	0.3028	0.0694	0.01745	0.04165	1.65475	1.3282	1.64925	2.0221	0.57605	1.35525	0.7224	0.27535	0.13495	2.20035	0.1002	0.2085	0.4411	0.0659	0.082	0.4102	0.67235	0.07485
0	564	0.2538	0.22315	0.28765	-0.041	0.89305	0.1112	0.05155	0.1139	0.2824	0.37695	0.97095	-0.0217	-0.01165	0.15115	0.0256	0.0274	-0.0331	0.14805	1.46185	1.0767	0.35455	0.0194	3.23275	0.10835	0.81345	0.09245	0.2878	0.8074	0.02345	0.08365	1.62075	1.5342	2.03125	1.9021	0.64605	1.47225	0.7804	0.27635	0.60895	2.15735	2.0932	0.2145	0.7651	0.1909	0.287	1.0692	2.18935	0.39385
0	570	0.2918	0.25215	0.90165	0.003	1.05005	0.4042	0.35955	0.1599	0.7074	0.54395	1.55995	-0.0037	0.14035	0.20415	0.1226	0.2684	0.0059	0.13005	1.57885	1.2407	0.89655	0.0574	3.29875	1.11835	0.86645	0.11345	0.3208	0.8324	0.15045	0.11065	1.61675	1.5832	2.65825	1.8911	0.66905	1.60625	0.8124	0.35835	0.94395	2.18535	2.2072	0.5425	0.9211	0.3899	0.571	1.6702	2.56735	0.51185
0	576	0.2608	0.22615	0.99265	0.005	0.97005	0.6932	0.52155	0.1629	0.7994	0.56495	1.80195	0.0533	0.98235	0.19415	0.1686	0.2164	0.0189	0.16005	1.70785	1.3717	1.41255	0.1594	3.35175	1.31935	0.97745	0.15945	0.3518	0.9874	0.37745	0.13065	1.67275	1.6892	2.92725	1.9811	0.72705	1.72325	0.9344	0.63535	1.05895	2.31335	2.2362	0.8085	0.9571	0.5719	0.715	1.9212	2.69435	0.41685
0	582	0.2788	0.22515	1.03865	0.018	1.01805	0.8872	0.72555	0.1819	0.8314	0.60395	1.92695	0.1383	0.92835	0.19315	0.2266	0.3164	0.0729	0.18105	1.72985	1.4127	1.62155	0.2514	3.41275	1.32535	0.98445	0.16945	0.3628	1.4904	0.52545	0.13665	1.55775	1.7552	2.96125	1.9961	0.74505	1.77025	0.9414	0.93135	1.09895	2.29835	2.2812	0.9065	0.9861	0.6859	0.791	2.0012	2.74935	0.44385
0	588	0.3138	0.24715	1.09165	0.033	1.00305	0.9812	0.81455	0.1939	0.8894	0.63995	2.02995	0.2093	0.72735	0.20415	0.2966	0.3354	0.1089	0.20105	1.74285	1.4177	1.69655	0.3654	3.33975	1.34835	0.99745	0.17445	0.3658	2.0664	0.59545	0.13665	1.33875	1.7492	3.00325	1.9931	0.74105	1.78025	0.9414	1.18735	1.06895	2.30835	2.3302	0.9945	1.0471	0.7649	0.858	2.0772	2.82835	0.44685
0	594	0.3088	0.26815	1.11365	0.032	1.01805	1.0572	0.83955	0.2319	0.9354	0.65595	2.06895	0.2293	0.55735	0.20715	0.3326	0.4034	0.1139	0.22305	1.78985	1.4297	1.76355	0.3444	3.41075	1.35335	1.02045	0.19945	0.3528	2.1734	0.56845	0.14165	1.00275	1.7922	3.05725	2.0721	0.76305	1.80425	0.9444	1.35035	1.10495	2.40235	2.3832	0.9965	1.0891	0.8109	0.894	2.1052	2.83135	0.43085
0	600	0.2508	0.22115	1.08765	0.013	0.89905	1.0112	0.78755	0.1819	0.8354	0.59195	2.00395	0.2323	0.41435	0.18015	0.3106	0.2484	0.0919	0.20005	1.75285	1.4137	1.72855	0.2874	3.26175	1.32035	1.00745	0.21345	0.3578	2.1354	0.48545	0.11465	0.79975	1.7012	2.99625	2.0251	0.73305	1.78825	0.9204	1.42235	1.09895	2.34735	2.3732	1.0155	1.0641	0.8029	0.856	2.1142	2.85635	0.39485
0	606	0.3048	0.24715	1.10965	0.03	0.92105	1.0712	0.83855	0.2179	0.8834	0.59095	2.07995	0.2363	0.40235	0.18415	0.3416	0.3024	0.1289	0.21305	1.80485	1.4607	1.75955	0.2554	3.32075	1.32735	1.02545	0.23845	0.3888	2.1864	0.42945	0.12765	0.81575	1.7312	3.08625	2.0971	0.81405	1.85725	0.9524	1.49235	1.14595	2.41835	2.4152	1.0415	1.1111	0.7909	0.798	2.2052	2.91635	0.39785
0	612	0.2918	0.24415	1.14965	0.038	0.92605	1.1182	0.84555	0.2299	0.8904	0.57095	2.10095	0.2673	0.34635	0.18315	0.3646	0.3544	0.1519	0.21905	1.88385	1.4947	1.83255	0.2804	3.40975	1.37335	1.05745	0.27045	0.4088	2.2334	0.41245	0.14265	0.86575	1.7602	3.14825	2.2071	0.81205	1.93625	1.0044	1.56235	1.16395	2.49735	2.3802	0.9785	1.0511	0.7119	0.747	2.1492	2.80535	0.38085
0	618	0.2708	0.21715	1.11965	0.025	0.90005	1.1472	0.80255	0.2149	0.8964	0.53095	2.08995	0.2263	0.28935	0.17015	0.3616	0.2984	0.1459	0.22705	1.90285	1.5207	1.82355	0.2794	3.45875	1.37035	1.10245	0.27545	0.4098	2.2414	0.35445	0.15965	0.92975	1.6982	3.24725	2.2111	0.89605	1.97825	1.0084	1.59535	1.23095	2.52035	2.4242	1.0135	1.0941	0.6749	0.701	2.1792	2.80035	0.39485
0	624	0.3028	0.24715	1.17765	0.046	0.91605	1.2182	0.85055	0.2379	0.9234	0.53695	2.16395	0.2443	0.24835	0.18315	0.3836	0.3634	0.1609	0.19005	1.86285	1.4677	1.75555	0.2124	3.36675	1.36035	1.05345	0.24345	0.3968	2.1634	0.33245	0.14265	0.84375	1.5222	3.18025	2.1361	0.85605	1.93025	0.9864	1.58635	1.16795	2.47635	2.4652	1.0095	1.1121	0.6249	0.676	2.2172	2.79135	0.38385
0	630	0.2748	0.23315	1.18065	0.029	0.84405	1.1672	0.80655	0.2139	0.8824	0.48895	2.10695	0.2213	0.21535	0.16715	0.3576	0.3054	0.1349	0.19805	1.90885	1.5247	1.85155	0.1854	3.55175	1.34535	1.13545	0.27645	0.4268	2.1994	0.31345	0.15765	0.80075	1.3232	3.26925	2.1691	0.93205	1.98625	1.0544	1.63635	1.22995	2.60035	2.4662	0.9905	1.1031	0.5719	0.587	2.2362	2.77635	0.39785
0	636	0.3618	0.24215	1.25765	0.054	0.86905	1.2242	0.82455	0.2219	0.9564	0.52295	2.21995	0.2463	0.19835	0.19515	0.4016	0.3444	0.1599	0.16505	1.83685	1.4477	1.76255	0.1154	3.35675	1.24035	1.04845	0.22145	0.3838	2.0294	0.22245	0.13465	0.65575	1.0612	3.14425	2.0521	0.86105	1.94225	0.9994	1.55835	1.16295	2.46035	2.4762	0.9705	1.1101	0.5109	0.53	2.2702	2.71835	0.38785
0	0	-0.9692	-0.83685	-0.59835	-0.608	-0.84195	-0.6228	-0.75245	-0.5741	-0.7036	-0.60805	-0.72805	-0.6517	-0.52665	-0.47085	-0.6694	-0.7716	-0.6251	-0.57295	-0.59615	-0.5313	-0.59445	-0.5666	-0.55825	-0.53265	-0.74055	-0.77855	-0.6942	-0.5586	-0.56155	-0.50135	-0.51225	-0.6168	-0.51875	-0.9719	-0.86195	-0.56775	-0.6206	-0.64865	-0.74205	-0.92565	2.4872	0.9475	1.0551	0.4469	0.474	2.2922	2.62135	0.33985
0	642	0.3168	0.23715	1.18665	0.054	0.79005	1.2522	0.78555	0.2149	0.9244	0.43795	2.19295	0.2373	0.17735	0.17715	0.3566	0.2704	0.1439	0.16705	1.91485	1.4707	1.81855	0.1324	3.52075	1.17535	1.11245	0.23745	0.4088	2.0014	0.21245	0.14365	0.58675	1.0182	3.24725	2.0131	0.91505	1.98825	1.0364	1.60835	1.20895	2.55335	2.5172	0.7935	1.0761	0.4039	0.43	2.2912	2.48535	0.32985
0	648	0.2998	0.23715	1.18665	0.034	0.71705	1.1942	0.68355	0.1839	0.8824	0.33695	2.16195	0.2053	0.15535	0.16515	0.3026	0.2484	0.1359	0.16305	1.87485	1.4537	1.82155	0.1084	3.50075	0.91235	1.13145	0.24545	0.4348	1.8634	0.19245	0.13465	0.48075	0.9942	3.29125	1.8721	0.93405	2.04525	1.0724	1.63035	1.24195	2.60035	2.4872	0.5925	1.0171	0.3379	0.35	2.2792	2.25335	0.30885
0	654	0.3398	0.26315	1.22565	0.045	0.73005	1.2342	0.63455	0.1979	0.9364	0.29295	2.27695	0.2073	0.13835	0.17915	0.3136	0.2444	0.1429	0.13005	1.80085	1.3307	1.76255	0.0844	3.40075	0.58535	1.09745	0.21945	0.3838	1.5984	0.15345	0.11265	0.37375	0.9052	3.23125	1.5991	0.92105	1.99925	1.0164	1.63335	1.19295	2.53535	2.4802	0.5375	0.9741	0.2829	0.289	2.2982	1.95135	0.31585
0	660	0.3168	0.23715	1.20765	0.046	0.64905	1.2182	0.56155	0.1709	0.9574	0.20595	2.23695	0.1763	0.12935	0.17315	0.2706	0.2274	0.1159	0.12905	1.72585	1.1927	1.75155	0.0734	3.38975	0.43935	1.07845	0.20745	0.3948	1.2984	0.13245	0.10265	0.33575	0.7102	3.22225	1.4741	0.98505	1.98625	0.9174	1.62335	1.25595	2.53135	2.5312	0.4805	0.9101	0.2609	0.269	2.3222	1.68535	0.28885
0	666	0.2968	0.24715	1.22965	0.029	0.56605	1.2342	0.49055	0.1639	0.9254	0.18695	2.16695	0.1443	0.10535	0.14915	0.2236	0.1834	0.0839	0.12905	1.56485	0.8057	1.78455	0.0704	3.49275	0.36335	1.07245	0.21445	0.4268	1.0694	0.12745	0.10565	0.31275	0.5662	3.29725	1.3791	1.02305	2.04825	0.6104	1.65535	1.23195	2.59535	2.5282	0.4365	0.8351	0.2339	0.233	2.3272	1.53535	0.28185
0	672	0.2558	0.20815	1.19365	0.014	0.42605	1.2022	0.47355	0.1279	0.8894	0.14995	2.14495	0.1133	0.08335	0.13915	0.1706	0.1364	0.0689	0.10805	1.03185	0.6017	1.76755	0.0554	3.41875	0.26935	1.01745	0.19945	0.4008	0.9014	0.11745	0.08965	0.28275	0.4562	3.23625	1.2681	0.99405	2.01425	0.3784	1.63835	1.22095	2.54535	2.5552	0.4255	0.7641	0.2139	0.21	2.3352	1.38235	0.27285
0	678	0.3288	0.21815	1.22665	0.024	0.37605	1.2372	0.47455	0.1569	0.9404	0.14495	2.20995	0.1513	0.09135	0.15215	0.1566	0.1304	0.0629	0.11205	1.18785	0.8027	1.71855	0.2754	3.34275	0.20535	0.84045	0.18245	0.3898	0.7894	0.14045	0.10765	0.25075	0.4252	3.18325	1.1871	0.95805	1.97725	0.3224	1.59835	1.19495	2.47335	2.5252	0.3965	0.7351	0.1929	0.193	2.3492	1.21035	0.26085
0	684	0.8028	0.82715	1.23865	0.152	0.40305	1.2872	0.68255	0.3369	1.1604	0.27595	2.34795	0.4723	0.36535	0.45415	0.2856	0.3294	0.1229	0.31505	1.61485	1.1657	1.71655	0.9084	3.33575	0.76035	0.80145	0.63645	0.4138	0.7614	0.69945	1.24065	1.51175	0.6582	3.19125	1.0961	0.98105	1.99625	0.7624	1.63335	1.25795	2.52035	2.5142	0.4165	0.6551	0.1679	0.167	2.3242	1.06135	0.23485
0	690	1.0898	1.26815	1.26665	1.276	0.62005	1.3852	0.75755	0.7879	1.0564	0.53495	2.33395	0.7963	1.06035	0.72515	1.0126	0.4944	1.2459	0.84405	1.69485	1.2017	1.79755	1.1664	3.44775	0.75935	0.80945	0.87045	0.4778	0.7584	1.20745	1.66465	1.75075	1.1142	3.24525	1.0701	1.09805	2.06725	0.7034	1.68035	1.35695	2.64935	2.5202	0.8105	0.6191	0.8419	0.927	2.3482	1.11235	0.45285
0	696	1.1968	1.45215	1.30165	1.29	0.56705	1.4322	0.77955	0.9889	1.1434	0.57295	2.37595	0.8083	1.07435	0.74415	1.1166	0.5664	1.2219	0.86905	1.67385	1.1107	1.83755	1.1784	3.46375	0.68935	0.85145	0.94545	0.5288	0.7284	1.07945	1.56265	1.75075	0.8682	3.33125	1.0201	1.13805	2.11225	0.6694	1.73535	1.40395	2.66735	2.5002	0.8535	0.5791	1.2409	1.181	2.4022	1.13035	0.49385
0	702	1.1878	1.39015	1.28065	1.161	0.54505	1.4592	0.77055	0.9889	1.1644	0.53295	2.35495	0.7473	0.98435	0.73215	1.1316	0.5964	0.9709	0.82205	1.59185	1.0327	1.80755	1.1304	3.45575	0.63635	0.85445	0.95545	0.5528	0.6834	0.98145	1.36965	1.55675	0.7362	3.37825	0.9751	1.10605	2.12725	0.6304	1.67935	1.42595	2.71935	2.5202	0.8165	0.5441	1.3259	1.238	2.4052	1.11535	0.50285
0	708	1.1538	1.43315	1.23765	0.962	0.45005	1.4442	0.71355	1.0159	1.1374	0.50895	2.28295	0.6203	0.86435	0.68315	1.0636	0.5324	0.7689	0.77105	1.50285	1.0167	1.82555	1.0834	3.45975	0.59735	0.83045	0.92245	0.5498	0.6344	0.88945	1.22965	1.38375	0.5522	3.35425	0.9311	1.09705	2.11525	0.6054	1.71335	1.39495	2.66935	2.5182	0.7845	0.5491	1.3729	1.248	2.4532	1.06135	0.46685
0	714	1.1988	1.40615	1.25365	0.908	0.40905	1.4692	0.70155	0.9969	1.1554	0.47595	2.27295	0.6103	0.79035	0.66415	1.0536	0.5084	0.7039	0.71205	1.43085	0.9777	1.82355	1.0204	3.51175	0.56535	0.82245	0.90945	0.5788	0.6004	0.83545	1.16565	1.31975	0.6652	3.30325	0.8851	1.22505	2.12625	0.5804	1.70935	1.42195	2.71135	2.5262	0.7375	0.5131	1.3589	1.198	2.4032	0.98935	0.43685
0	720	1.1738	1.37715	1.29465	0.872	0.41005	1.5322	0.71455	0.9769	1.1944	0.48295	2.32095	0.5753	0.74435	0.66015	1.0526	0.4594	0.6989	0.67605	1.36085	0.9527	1.80955	1.0114	3.42175	0.53535	0.79845	0.85845	0.5938	0.5574	0.77545	1.06965	1.23675	0.8712	3.32825	0.8301	1.12905	2.12325	0.5294	1.66235	1.41395	2.68935	2.5132	0.7505	0.5001	1.3239	1.189	2.4652	0.97535	0.45585
0	726	1.2388	1.45515	1.33365	0.847	0.39605	1.5262	0.69455	1.0079	1.1894	0.46195	2.36395	0.5473	0.72535	0.64415	1.0566	0.4434	0.7219	0.61105	1.28385	0.9117	1.74455	0.9344	3.34775	0.49935	0.75545	0.78245	0.5758	0.5014	0.71545	1.00865	1.13675	0.5622	3.25225	0.7631	1.13005	2.04825	0.4924	1.59435	1.38595	2.62235	2.5422	0.6995	0.4851	1.2689	1.151	2.4142	0.94635	0.41585
0	732	1.2458	1.38815	1.30965	0.782	0.36305	1.4962	0.67655	1.0529	1.2084	0.46595	2.37395	0.5603	0.68335	0.63615	1.0066	0.4244	0.6939	0.60505	1.26085	0.9017	1.77955	0.8944	3.44075	0.47635	0.76245	0.77345	0.5818	0.4874	0.71245	0.97865	1.10775	0.9592	3.35925	0.7631	1.15105	2.11325	0.4994	1.63535	1.42295	2.67735	2.5432	0.7155	0.4691	1.2689	1.132	2.4632	0.89035	0.39385
0	738	1.2528	1.44315	1.36765	0.798	0.39605	1.5472	0.66955	1.0239	1.2584	0.45795	2.46295	0.5333	0.67135	0.64115	1.0266	0.4274	0.7059	0.47005	1.16285	0.8847	1.78055	0.6024	3.52975	0.42835	0.79145	0.72945	0.5848	0.4544	0.53845	0.67265	0.75775	0.4512	3.38025	0.7181	1.16105	2.13525	0.4594	1.59735	1.43295	2.74635	2.5682	0.6945	0.4621	1.2359	1.117	2.4732	0.88235	0.38885
0	744	1.0888	1.22215	1.29365	0.483	0.26305	1.4132	0.57255	0.8629	1.1684	0.26395	2.34195	0.3703	0.43435	0.60615	0.7736	0.2924	0.4869	0.32905	0.83985	0.7077	1.77755	0.3174	3.49975	0.29635	0.69845	0.57845	0.5738	0.4324	0.34745	0.41165	0.48575	0.3822	3.35825	0.6581	1.17305	2.13625	0.3544	1.55035	1.36495	2.73035	2.5532	0.6545	0.4471	1.0799	0.94	2.4682	0.86435	0.35085
0	750	0.8398	0.97215	1.29665	0.244	0.21105	1.3112	0.50555	0.4219	1.1304	0.17395	2.35595	0.2303	0.25135	0.56515	0.4316	0.2054	0.3099	0.26305	0.76485	0.5477	1.76755	0.2014	3.47775	0.24235	0.65045	0.45445	0.5768	0.4054	0.26045	0.29165	0.37875	0.3602	3.42425	0.6331	1.24405	2.15625	0.3314	1.53335	1.39295	2.72935	2.6062	0.6015	0.4561	0.7189	0.6	2.5132	0.86535	0.30185
0	756	0.7738	0.85315	1.32365	0.209	0.22405	1.2842	0.52455	0.4099	1.1974	0.17695	2.45895	0.2463	0.23235	0.51715	0.3816	0.1954	0.2559	0.23005	0.66285	0.4777	1.73955	0.1474	3.48175	0.20235	0.61345	0.38745	0.5648	0.3814	0.21045	0.23465	0.32875	0.3522	3.37225	0.5441	1.17705	2.13325	0.2814	1.51135	1.38995	2.74135	2.6802	0.5445	0.4931	0.4899	0.408	2.6052	0.82535	0.27485
0	762	0.6528	0.69215	1.31365	0.163	0.19305	1.2282	0.47155	0.3329	1.1604	0.15695	2.40595	0.2103	0.19035	0.40815	0.3046	0.1554	0.1909	0.18705	0.59985	0.4297	1.70955	0.1084	3.47175	0.17235	0.58245	0.33345	0.5388	0.3464	0.16945	0.20065	0.28875	0.3342	3.34825	0.5001	1.15205	2.10525	0.2504	1.48735	1.31195	2.66935	2.6382	0.4575	0.4751	0.3539	0.325	2.5962	0.77335	0.25385
0	768	0.5958	0.56915	1.30865	0.145	0.17205	1.1442	0.44155	0.3159	1.0974	0.13895	2.37095	0.1613	0.16435	0.34815	0.2506	0.1374	0.1659	0.18605	0.59385	0.4147	1.71855	0.0884	3.52875	0.15835	0.60645	0.31945	0.5348	0.3334	0.16245	0.17865	0.26875	0.3362	3.39625	0.4801	1.18505	2.17325	0.2394	1.50735	1.34695	2.70535	2.6312	0.4215	0.4901	0.2959	0.27	2.5882	0.64635	0.25785
0	774	0.6088	0.55715	1.27665	0.137	0.16905	1.1252	0.43255	0.3239	1.0944	0.13295	2.42895	0.1523	0.15035	0.30915	0.2426	0.1354	0.1489	0.14405	0.53185	0.3637	1.62855	0.0544	3.35675	0.12435	0.53445	0.27845	0.5028	0.2904	0.13745	0.15165	0.22675	0.3042	3.29625	0.4391	1.11405	2.08225	0.2064	1.40235	1.29395	2.59535	2.6032	0.3865	0.4691	0.2569	0.225	2.5612	0.94335	0.24385
0	780	0.5688	0.49815	1.26665	0.104	0.14105	1.0802	0.41155	0.2979	1.0764	0.09695	2.36295	0.1423	0.12635	0.27615	0.2146	0.1094	0.1189	0.12705	0.48885	0.3387	1.58855	0.0434	3.42375	0.10235	0.49345	0.25745	0.5238	0.2764	0.11745	0.12465	0.21975	0.2922	3.26925	0.4331	1.16505	2.07625	0.1714	1.41135	1.28295	2.61335	2.5892	0.3585	0.4351	0.2219	0.197	2.5602	1.07435	0.22885
0	786	0.7898	0.48815	1.27665	0.098	0.12705	1.0582	0.40055	0.2629	1.0414	0.09395	2.42295	0.1243	0.12335	0.26215	0.1876	0.1294	0.0929	0.11005	0.46185	0.3397	1.55755	0.0354	3.36375	0.09535	0.50245	0.24645	0.4918	0.2624	0.11145	0.11965	0.19475	0.2762	3.29125	0.4121	1.13605	2.05025	0.1584	1.41635	1.29995	2.57635	2.6192	0.3515	0.4271	0.1949	0.184	2.5882	1.02135	0.24585
0	792	0.7418	0.43115	1.26265	0.07	0.10905	0.9942	0.38355	0.2439	0.9964	0.07495	2.37495	0.1183	0.10535	0.23415	0.1526	0.1244	0.0859	0.11505	0.47485	0.3467	1.60855	0.0414	3.50975	0.09735	0.52245	0.25545	0.5078	0.2794	0.11645	0.12365	0.21475	0.3062	3.38825	0.4111	1.19005	2.12225	0.1724	1.44035	1.32895	2.68135	2.5392	0.3135	0.4061	0.1549	0.153	2.4782	0.94935	0.20385
0	798	0.7608	0.38915	1.27965	0.067	0.10205	1.0172	0.38055	0.2399	0.9824	0.05895	2.38295	0.1293	0.09835	0.22615	0.1456	0.1214	0.0649	0.34805	1.05985	0.7817	1.72755	0.2324	3.64875	0.33535	0.75345	0.37045	0.7518	0.6174	0.45545	0.35365	0.53875	0.7412	3.49125	1.1351	1.29505	2.20525	0.4464	1.64335	1.46995	2.72235	2.5422	0.3015	0.3891	0.1419	0.143	2.5162	0.98035	0.19885
0	804	0.9788	0.57415	1.31865	0.588	0.40405	1.1492	0.48655	0.5059	1.3904	0.32495	2.46895	0.5273	0.51335	0.34215	0.5016	0.6124	0.4559	0.84605	1.44785	1.2207	1.84755	0.2804	3.68475	0.54735	0.96445	0.48345	1.0108	1.2714	0.58145	0.54965	0.72175	0.9842	3.59025	1.7891	1.32705	2.32625	1.0564	1.88435	1.72595	2.91135	2.6762	0.4365	0.6071	0.3479	0.341	2.5622	1.12035	0.36685
0	810	1.0488	0.74415	1.40065	0.669	0.51705	1.6882	0.74055	0.5959	1.6724	0.57295	2.57795	0.5483	0.69435	0.53015	0.5966	0.9004	0.6309	0.88805	1.59685	1.3847	1.88155	0.2834	3.80475	0.59235	1.04445	0.53645	1.1108	1.7284	0.50045	0.53965	0.72275	1.0482	3.65225	1.8401	1.41405	2.38225	1.1744	2.02235	1.96895	3.15535	2.7562	0.6835	0.9501	0.5959	0.58	2.6232	2.03635	0.73885
0	816	0.9858	0.69615	1.63665	0.59	0.44505	2.2082	0.92055	0.6329	1.8394	0.54095	2.72895	0.4203	0.59635	0.71415	0.5226	0.7954	0.5339	0.82405	1.72685	1.4807	1.96055	0.2974	3.79875	0.67235	1.04345	0.59345	1.2058	2.0054	0.45445	0.51965	0.74075	1.5762	3.65325	1.7321	1.49605	2.50325	1.2504	2.15135	2.14195	3.26235	3.0522	0.9745	1.1881	0.5789	0.594	2.8612	2.40135	0.96085
0	822	0.9308	0.66315	1.78665	0.661	0.40105	2.4922	1.08855	0.6319	1.9874	0.53695	2.82995	0.3823	0.54535	0.81715	0.5066	0.5514	0.4919	0.92105	1.81485	1.5777	2.10355	0.3494	3.83475	0.83735	1.17745	0.85045	1.3208	2.2514	0.48645	0.53765	0.78775	1.9122	3.73125	1.7741	1.59405	2.56125	1.4974	2.48335	2.25695	3.36435	3.2452	1.0805	1.2661	0.5059	0.606	3.0892	2.63235	0.88585
0	828	0.8368	0.67915	1.85265	0.709	0.34705	2.6562	1.15755	0.6309	2.0404	0.53495	2.81395	0.3723	0.52435	0.83215	0.4786	0.4264	0.4899	1.01705	1.89485	1.6957	2.40955	0.3774	3.86375	1.02935	1.23045	1.05245	1.3918	2.4304	0.51745	0.57365	0.85675	2.0992	3.68725	1.9061	1.74105	2.64025	1.7394	2.73635	2.36295	3.41035	3.3912	1.2935	1.3491	0.5359	0.628	3.2662	2.87535	0.77785
0	834	0.8348	0.68315	2.01465	0.813	0.37105	2.8742	1.34255	0.6819	2.1474	0.59495	2.90895	0.4123	0.60635	0.95315	0.5246	0.4064	0.5229	1.14705	1.97985	1.8057	2.84855	0.4084	3.84475	1.25735	1.27145	1.13745	1.4148	2.5634	0.55045	0.61565	0.87875	2.1862	3.75525	2.0271	1.81005	2.63025	1.8804	2.83635	2.31895	3.41435	3.4782	1.3735	1.4701	0.5769	0.687	3.3622	3.16235	0.73085
0	840	0.8038	0.64515	1.95865	0.852	0.35505	2.8542	1.44055	0.7139	2.1954	0.61895	2.89295	0.4163	0.64235	1.00815	0.5216	0.3954	0.5509	1.20305	2.06185	1.9377	3.24655	0.4354	3.85275	1.47135	1.40445	1.24245	1.4198	2.6834	0.58545	0.62865	0.90475	2.4062	3.77425	2.1851	1.76805	2.66425	1.9594	2.86535	2.38195	3.37435	3.5242	1.5515	1.5831	0.6429	0.728	3.4962	3.41035	0.75185
0	846	0.8998	0.73415	2.07765	0.967	0.39405	3.0222	1.58955	0.7899	2.2324	0.72095	2.95095	0.4463	0.73035	1.06615	0.5596	0.4454	0.6159	1.32305	2.21585	2.1197	3.48555	0.4724	3.98475	1.75235	1.52045	1.53845	1.5108	3.0094	0.66145	0.70165	0.99675	2.6902	3.83725	2.4741	1.91105	2.73425	2.1614	2.96235	2.47895	3.56335	3.5752	1.6445	1.6621	0.6819	0.757	3.4232	3.51435	0.74185
0	852	0.9398	0.79315	2.15865	1.089	0.42305	3.1212	1.77855	0.8679	2.3654	0.83195	3.03295	0.4993	0.78535	1.10715	0.6106	0.5044	0.6949	1.38905	2.30685	2.1647	3.58355	0.4994	4.04075	1.96235	1.66545	1.64345	1.5848	3.1984	0.68845	0.71765	1.03175	2.7292	3.86625	2.7501	1.86205	2.74525	2.2654	2.98235	2.54995	3.51935	3.6732	1.8755	1.7981	0.7639	0.82	3.4712	3.69535	0.81585
0	858	0.8888	0.73715	2.13565	1.138	0.41305	3.0312	1.80255	0.7759	2.3214	0.87895	2.95995	0.5033	0.79635	1.09115	0.5956	0.4944	0.6939	1.42505	2.35185	2.1757	3.49055	0.4754	3.90675	2.07935	1.66545	1.66445	1.5058	3.2704	0.66645	0.71765	1.04575	2.7022	3.76625	3.0271	1.90305	2.67325	2.3614	2.85435	2.49895	3.42735	3.6232	1.9505	1.8021	0.7799	0.811	3.5052	3.69335	0.86185
0	864	0.8738	0.76315	2.11765	1.148	0.38705	3.0142	1.81955	0.8019	2.2564	0.99795	2.93295	0.5053	0.81335	1.06015	0.5646	0.5064	0.6929	1.47505	2.51885	2.2327	3.56755	0.4964	3.93175	2.24435	1.81945	1.70145	1.5418	3.4024	0.71145	0.71465	1.05475	2.7562	3.83525	3.2031	1.91805	2.70825	2.4774	2.92035	2.57095	3.47535	3.6142	2.0295	1.7311	0.8159	0.846	3.5022	3.65935	0.87485
0	870	0.9008	0.87815	2.22765	1.275	0.43005	3.1912	1.96755	0.9389	2.3664	1.16295	3.14795	0.5673	0.86335	1.13415	0.5976	0.5554	0.8019	1.37405	2.51085	2.1707	3.42855	0.4304	3.80175	2.30235	1.82545	1.65645	1.4738	3.3284	0.64845	0.65565	0.92375	2.7182	3.67125	3.1331	1.85005	2.61925	2.4964	2.79535	2.44895	3.38735	3.5712	2.0745	1.8391	0.8519	0.86	3.4822	3.72835	0.95685
0	876	0.8238	0.77715	2.20265	1.194	0.37705	3.1152	1.92755	0.8719	2.3704	1.17695	3.08595	0.6723	0.81735	1.11515	0.5496	0.5374	0.7109	1.36105	2.65885	2.2807	3.55955	0.4104	3.98975	2.43335	1.93245	1.72045	1.5088	3.4654	0.61845	0.64265	0.87675	2.7482	3.80225	3.2541	1.88505	2.73625	2.6204	2.91635	2.59095	3.42735	3.6672	2.1455	1.8231	0.8699	0.854	3.5002	3.70635	0.98485
0	882	0.7628	0.73615	2.19465	1.087	0.35505	3.1132	1.97955	0.8359	2.3544	1.19295	3.14195	0.7043	0.77335	1.11415	0.5066	0.5174	0.6809	1.25805	2.76085	2.2867	3.60955	0.3994	4.02675	2.57335	2.04945	1.77445	1.6148	3.5664	0.58445	0.62265	0.83175	2.8682	3.86625	3.2621	1.98705	2.74425	2.7004	3.00735	2.64095	3.54635	3.7632	2.1895	1.8821	0.8599	0.89	3.6282	3.79035	1.02185
0	888	0.7188	0.71815	2.20965	0.953	0.33905	3.1562	1.98555	0.8009	2.4334	1.27095	3.17995	0.7363	0.71135	1.12615	0.4576	0.5054	0.6629	1.14405	2.76385	2.2287	3.49655	0.3414	3.88175	2.56035	1.98745	1.72145	1.5128	3.4644	0.53945	0.57665	0.74575	2.8162	3.69525	3.2751	1.91605	2.66725	2.6724	2.92235	2.53895	3.40335	3.7002	2.1955	1.8621	0.7909	0.829	3.5302	3.74635	0.96585
0	894	0.8288	0.68215	2.22365	0.821	0.29905	3.1392	2.02455	0.7709	2.4064	1.20795	3.16395	0.6633	0.63435	1.14315	0.4126	0.4594	0.6199	1.03505	2.79885	2.1997	3.45755	0.3044	3.84175	2.62535	1.93445	1.70545	1.4678	3.4894	0.49445	0.53065	0.68575	2.7152	3.75025	3.2301	1.92105	2.67525	2.6844	2.84235	2.50295	3.32535	3.7452	2.2445	1.8731	0.7379	0.759	3.6342	3.79435	0.92085
0	900	0.7188	0.52215	2.21365	0.69	0.26005	3.0682	1.97355	0.7139	2.3624	1.14695	3.02295	0.5673	0.55235	1.10215	0.3516	0.4464	0.5439	1.02505	2.94585	2.2067	3.60955	0.2984	4.03575	2.75535	2.08045	1.79445	1.5428	3.5504	0.50145	0.51665	0.67875	2.8582	3.83225	3.3091	2.03005	2.72925	2.8084	2.93835	2.61895	3.39835	3.6532	2.2105	1.8101	0.6679	0.677	3.5022	3.77435	0.86685
0	906	0.6918	0.52915	2.24265	0.666	0.29005	3.2182	2.09655	0.7259	2.3774	1.12895	3.16395	0.5863	0.53635	1.14915	0.3516	0.4774	0.5639	0.95905	2.96885	2.1977	3.60455	0.2764	4.01675	2.79735	2.06445	1.77745	1.5358	3.5644	0.45745	0.50365	0.64075	2.8292	3.89925	3.4071	2.02605	2.76225	2.7844	2.98335	2.65095	3.44135	3.6322	2.2275	1.8261	0.5949	0.628	3.5192	3.74135	0.81785
0	912	0.6148	0.43315	2.20265	0.565	0.23305	3.0692	1.99755	0.6579	2.3304	0.93895	3.07595	0.5243	0.46235	1.10015	0.2976	0.3894	0.4919	0.90705	3.05385	2.0737	3.62655	0.2504	4.01675	2.85535	2.13345	1.80145	1.5608	3.6054	0.44845	0.48965	0.60275	2.7972	3.88525	3.3321	2.03105	2.78225	2.8404	3.00535	2.59895	3.49535	3.6862	2.2415	1.8411	0.5469	0.583	3.5172	3.77735	0.75085
0	918	0.4938	0.39815	2.08465	0.491	0.19005	3.0072	1.97655	0.6539	2.2264	0.72295	2.95495	0.4603	0.40135	1.07315	0.2526	0.3514	0.4219	0.83405	3.02785	1.8827	3.62255	0.2354	4.00075	2.91735	2.14045	1.81945	1.5608	3.6264	0.42145	0.46365	0.58675	2.8222	3.87225	3.4691	1.99305	2.76025	2.8534	2.98035	2.72095	3.46035	3.7022	2.2455	1.8351	0.5089	0.536	3.5832	3.77435	0.69385
0	924	0.5798	0.41815	2.21165	0.49	0.19405	3.1022	2.06155	0.6379	2.3804	0.62095	3.10995	0.4673	0.40035	1.14615	0.2636	0.3874	0.4369	0.78005	2.95185	1.5607	3.55155	0.2054	3.96275	2.81635	2.10745	1.79945	1.5178	3.5364	0.40245	0.42865	0.52675	2.8142	3.82425	3.3611	1.92505	2.72125	2.7704	2.99635	2.57895	3.26235	3.5982	2.1935	1.7481	0.4519	0.492	3.4622	3.67635	0.60885
0	930	0.5018	0.37315	2.21565	0.476	0.20305	3.1542	2.11855	0.5819	2.4594	0.54795	3.19195	0.4613	0.37035	1.15715	0.2546	0.4174	0.4159	0.73405	3.01985	1.2937	3.55255	0.1884	3.94675	2.88235	2.08645	1.79245	1.4838	3.5504	0.38745	0.40865	0.53075	2.8302	3.82725	3.3231	1.96805	2.70925	2.7964	2.92935	2.55695	2.89635	3.6352	2.2355	1.8081	0.4329	0.463	3.5502	3.77235	0.60085
0	936	0.5948	0.33415	2.24565	0.439	0.19405	3.1162	2.12255	0.5689	2.3824	0.48095	3.11395	0.4393	0.34035	1.14415	0.2326	0.3914	0.3939	0.68905	2.97185	1.1247	3.51855	0.1704	3.91075	2.84635	2.10145	1.76145	1.4738	3.5374	0.35445	0.38165	0.49775	2.8012	3.78625	3.3211	2.00205	2.70825	2.8084	2.94235	2.63695	2.87235	3.7102	2.2745	1.8201	0.4109	0.436	3.6002	3.86335	0.59585
0	942	0.5748	0.35315	2.29265	0.401	0.17905	3.1242	2.14155	0.5219	2.3884	0.44295	3.10195	0.4233	0.31835	1.14715	0.2066	0.3314	0.3709	0.67105	2.97785	1.0177	3.51955	0.1594	3.90075	2.89435	2.05745	1.76945	1.4928	3.5534	0.35145	0.37065	0.49875	2.8032	3.79425	3.3111	1.97805	2.71125	2.8124	2.95035	2.60695	2.84835	3.6982	2.2645	1.7971	0.3769	0.396	3.6102	3.79535	0.54185
0	948	0.4398	0.25115	2.17565	0.347	0.14705	3.0282	2.06255	0.4709	2.3374	0.38595	3.00995	0.3783	0.26135	1.11115	0.1846	0.2734	0.3219	0.65005	3.00485	0.9527	3.48655	0.1444	3.86075	2.86435	2.01045	1.79245	1.4758	3.5484	0.33545	0.36465	0.46375	2.8042	3.80925	3.3101	1.94205	2.71825	2.7374	2.96035	2.58695	2.75635	3.6902	2.2235	1.8141	0.3389	0.355	3.5432	3.75235	0.49485
0	954	0.3918	0.28615	2.22065	0.363	0.14505	3.1152	2.09855	0.4659	2.4374	0.38395	3.10095	0.3663	0.25735	1.12315	0.1686	0.3194	0.3229	0.62805	2.97985	0.8967	3.46555	0.1174	3.89275	2.87535	2.01945	1.75745	1.4448	3.5114	0.31045	0.34065	0.43675	2.7272	3.72925	3.2501	1.96405	2.67325	2.7464	2.89435	2.56695	2.77735	3.6302	2.2455	1.7851	0.3049	0.323	3.4842	3.75835	0.46985
0	960	0.3658	0.29815	2.26765	0.344	0.11805	3.1482	2.18555	0.5239	2.3964	0.36295	3.08095	0.3783	0.22935	1.15015	0.1546	0.3124	0.3199	-0.57295	-0.59615	-0.5313	-0.59445	-0.5666	-0.55825	-0.53265	-0.74055	-0.77855	-0.6942	-0.5586	-0.56155	-0.50135	-0.51225	-0.6168	-0.51875	-0.9719	-0.86195	-0.56775	-0.6206	-0.64865	-0.74205	-0.92565	3.6782	2.2315	1.8031	0.2869	0.309	3.5302	3.82235	0.45885
0	0	-0.9692	-0.83685	-0.59835	-0.608	-0.84195	-0.6228	-0.75245	-0.5741	-0.7036	-0.60805	-0.72805	-0.6517	-0.52665	-0.47085	-0.6694	-0.7716	-0.6251	-0.57295	-0.59615	-0.5313	-0.59445	-0.5666	-0.55825	-0.53265	-0.74055	-0.77855	-0.6942	-0.5586	-0.56155	-0.50135	-0.51225	-0.6168	-0.51875	-0.9719	-0.86195	-0.56775	-0.6206	-0.64865	-0.74205	-0.92565	-0.6028	-0.6485	-0.7659	-0.4921	-0.599	-0.6348	-0.53565	-0.70715
0	0	-0.9692	-0.83685	-0.59835	-0.608	-0.84195	-0.6228	-0.75245	-0.5741	-0.7036	-0.60805	-0.72805	-0.6517	-0.52665	-0.47085	-0.6694	-0.7716	-0.6251	-0.57295	-0.59615	-0.5313	-0.59445	-0.5666	-0.55825	-0.53265	-0.74055	-0.77855	-0.6942	-0.5586	-0.56155	-0.50135	-0.51225	-0.6168	-0.51875	-0.9719	-0.86195	-0.56775	-0.6206	-0.64865	-0.74205	-0.92565	-0.6028	-0.6485	-0.7659	-0.4921	-0.599	-0.6348	-0.53565	-0.70715
0	0	0	0	0	0	0	0	0	0	0	0	0	0	0	0	0	0	0	0	0	0	0	0	0	0	0	0	0	0	0	0	0	0	0	0	0	0	0	0	0	0	0	0	0	0	0	0	0	0
0	Max	2.222	2.292	2.891	1.898	1.892	3.841	2.938	1.627	3.163	1.879	3.92	1.46	1.601	1.628	1.801	1.672	1.871	2.048	3.65	2.818	4.221	1.745	4.599	3.45	2.881	2.598	2.309	4.185	1.769	2.166	2.263	3.485	4.418	4.441	2.893	3.35	3.474	3.656	3.463	4.489	4.366	2.923	2.648	1.865	1.847	4.269	4.399	1.729
0	30% Max	1.34504	1.27339	1.28614	0.995	1.15697	1.58826	1.40812	0.88997	1.44142	0.989335	1.68563	0.89419	0.848955	0.817995	1.00888	1.04172	0.99887	1.01546	1.5123	1.21731	1.68241	0.92012	1.77047	1.40786	1.38268	1.32438	1.17864	1.64652	0.923785	1.00074	1.03748	1.47726	1.68853	2.01263	1.47126	1.40243	1.47662	1.55085	1.55834	1.99465	1.73176	1.33085	1.33053	0.90397	0.9734	1.72506	1.69466	1.01371
AntA	AntA Baseline	0.9692	0.83685	0.59835	0.608	0.84195	0.6228	0.75245	0.5741	0.7036	0.60805	0.72805	0.6517	0.52665	0.47085	0.6694	0.7716	0.6251	0.57295	0.59615	0.5313	0.59445	0.5666	0.55825	0.53265	0.74055	0.77855	0.6942	0.5586	0.56155	0.50135	0.51225	0.6168	0.51875	0.9719	0.86195	0.56775	0.6206	0.64865	0.74205	0.92565	0.6028	0.6485	0.7659	0.4921	0.599	0.6348	0.53565	0.70715
0.14	AntA threshold	1.16252	1.01628	0.768523	0.810236	1.08559	0.793302	0.928802	0.748059	0.974582	0.843431	0.985755	0.848939	0.701177	0.629206	0.866263	0.98573	0.821795	0.731582	0.83669	0.692939	0.756583	0.737052	0.72405	0.694359	0.939005	0.963867	0.86466	0.718667	0.723241	0.660204	0.678655	0.807174	0.68521	1.16279	1.16344	0.729887	0.787918	0.824393	0.941774	1.11594	0.770759	0.817617	0.940867	0.647712	0.755733	0.883336	0.684506	0.869224
0	AntA response	1.4713	1.4225	0.751333	0.6404	1.18367	0.846033	0.8558	0.8237	0.8619	0.817367	1.45757	0.7367	0.614133	0.571733	0.776133	0.868933	0.705067	0.691933	0.890967	0.6769	0.829867	0.630633	3.27223	0.6263	1.1026	0.844933	0.870833	0.615633	0.6328	0.572267	0.8228	0.998933	1.62597	1.44133	1.2947	0.835433	0.854867	1.10093	1.33603	2.4419	0.768767	0.783667	1.04963	0.600633	0.725933	1.36347	0.646733	0.786
AITC/Caps	AITC/Caps Baseline	1.2158	1.0686	0.679	0.5636	0.9068	0.7086	0.8086	0.672	0.6418	0.6288	0.8658	0.603	0.509	0.6078	0.6552	0.7222	0.5842	0.6174	0.8398	0.6824	0.8908	0.5804	3.842	0.5826	0.9322	0.889	0.824	0.6248	0.5806	0.5454	0.6082	0.7068	1.9462	1.147	1.035	0.6492	0.6844	0.927	0.8388	3.1258	0.6628	0.772	0.9114	0.5294	0.6502	1.0266	0.771	0.799
0.025	AITC/Caps threshold	1.28131	1.11962	0.715916	0.607394	0.959992	0.759001	0.857956	0.72965	0.692892	0.66384	0.974267	0.650672	0.54641	0.650486	0.70017	0.766089	0.627552	0.659229	1.52815	1.12298	0.93587	0.616941	4.02742	0.628074	1.07462	0.941313	0.870119	0.661237	0.619355	0.583712	0.716271	0.806759	2.13684	1.20797	1.11982	0.686561	0.721283	0.991472	0.889545	3.25395	0.712676	0.941921	0.954654	0.589174	0.716875	1.43401	1.31619	0.869033
0	AITC/Caps response	1.2561	1.0783	1.4871	0.6182	1.7596	1.367	1.3407	0.7546	1.4142	1.1439	2.396	0.7851	0.976	0.6563	0.8899	1.0171	0.6891	0.7522	2.2772	1.8701	1.9259	0.7714	3.889	1.5989	1.6873	0.9529	1.0442	2.0568	0.9201	0.618	1.8068	2.2792	3.2706	2.9906	1.5846	2.2771	1.516	1.5978	1.6849	3.2385	2.6828	1.4192	1.7092	1.0707	1.2589	2.4071	3.0467	1.0964
0	KCl Response	2.0309	2.0584	1.8727	1.4354	1.2959	2.0497	1.449	1.4051	1.8386	1.0538	3.0518	1.2406	1.265	1.0804	1.563	1.2201	1.3463	1.2067	2.0564	1.5387	2.3805	1.5269	3.981	1.1051	1.5532	1.5622	1.2185	1.2088	1.3652	1.6411	1.8128	1.358	3.8114	1.924	1.9633	2.6484	1.2001	2.3128	2.11	3.5656	3.1251	1.3466	1.3308	1.5284	1.5614	3.0376	1.5849	1.1186
0	0	0	0	0	0	0	0	0	0	0	0	0	0	0	0	0	0	0	0	0	0	0	0	0	0	0	0	0	0	0	0	0	0	0	0	0	0	0	0	0	0	0	0	0	0	0	0	0	0
0	Adj Max	1.2528	1.45515	2.29265	1.29	1.05005	3.2182	2.18555	1.0529	2.4594	1.27095	3.19195	0.8083	1.07435	1.15715	1.1316	0.9004	1.2459	1.47505	3.05385	2.2867	3.62655	1.1784	4.04075	2.91735	2.14045	1.81945	1.6148	3.6264	1.20745	1.66465	1.75075	2.8682	3.89925	3.4691	2.03105	2.78225	2.8534	3.00735	2.72095	3.56335	3.7632	2.2745	1.8821	1.3729	1.248	3.6342	3.86335	1.02185
		0.288083	0.0206667	0.075	0.250833	0.0810833	0.410333	0.671667	0.0254167	0.0393333	0.11275	0.27875	1.43142	0.2025	1.04	0.0749167	0.598167	0.279	0.387333	0.276	0.469917	1.978	1.30067	2.32392	0.469167	0.0870833	2.41342	0.172583	2.569	5.58117	1.14625	0.395583	1.0635	0.717917	1.55317	0.1595	0.57	0.225167	3.21675	0.664167	6.284	1.28833	0.878833	0.0939167	0.450833	0.983583	0.433	3.25417	4.89425
Slope adjusted		1	2	3	4	5	6	7	8	9	10	11	12	13	14	15	16	17	18	19	20	21	22	23	24	25	26	27	28	29	30	31	32	33	34	35	36	37	38	39	40	41	42	43	44	45	46	47	48
	0	126.63	30.97	63.38	253.69	93.62	879.51	675.06	14.83	23.86	49.3	210.54	708.61	84.69	1318.62	38.33	354.57	130.41	353.21	285.24	487.18	675.42	1572.4	1200.54	374.58	231.73	4770.33	305.11	800.96	1462.44	1101.71	381.05	502.92	480.17	2305.58	283.51	344.65	271.81	3318.86	589.8	3157.32	478.27	368	256.86	334.27	374.88	306.17	1336.28	4913.66
	6	126.041	29.136	62.06	259.325	92.9635	855.288	677.11	15.2775	23.754	50.1135	214.787	714.462	86.345	1318.16	41.9705	351.771	131.166	354.226	289.614	479.27	690.162	1556.03	1189.73	374.825	224.787	4718.23	307.935	797.776	1462.56	1066.65	369.927	477.289	477.252	2265.45	287.743	343.55	271.869	3289.14	581.655	3137.94	482.98	369.817	259.966	342.835	388.819	301.252	1346.12	5238.55
	12	131.103	31.742	62.16	257.46	94.327	869.536	684.98	16.645	23.668	49.697	217.145	709.293	85.97	1324.51	43.231	355.342	130.432	347.322	290.628	479.111	690.794	1577.04	1193.74	380.36	228.055	4733.2	299.109	796.422	1438.34	1084.34	380.033	494.568	491.615	2270	284.156	341.92	275.528	3273.2	591.62	3151	496.23	374.874	257.933	346.54	390.667	301.264	1347.43	5268.04
	18	124.314	29.468	62.82	250.585	94.1005	865.984	677.24	14.8925	24.162	51.5605	212.602	707.055	84.045	1319.53	40.0215	350.233	134.118	357.518	294.252	491.941	703.276	1594.98	1212.3	383.025	230.162	4803.19	303.514	814.448	1479.36	1098.48	378.719	508.137	496.368	2303	283.559	350.79	275.057	3319.28	601.725	3166.17	532.22	376.981	251.94	348.025	395.766	309.656	1349.37	5196.25
	24	130.026	31.334	66.4	253.58	91.624	874.302	681.06	16.24	25.746	50.584	219.96	710.066	84.96	1317.44	39.912	352.544	131.654	345.404	293.596	489.402	688.948	1584.41	1214.85	373.82	228.71	4747.05	296.808	811.964	1462.81	1075.47	379.606	500.586	481.87	2289.24	282.212	347.42	270.826	3288.44	585.08	3159.47	524.77	386.768	252.986	344.16	400.974	311.678	1345.92	5196.32
	30	126.538	27.55	63.9	251.605	92.2875	877.07	682	17.8575	23.86	50.6475	215.077	705.067	87.485	1315.63	38.8725	357.095	133.64	347.37	290.73	485.272	699.75	1586.89	1198.96	376.025	227.257	4762.71	295.532	813.02	1461.49	1078.3	376.652	496.245	481.462	2280.12	285.665	344.97	272.075	3272.24	587.925	3160.82	532.64	380.795	257.483	348.095	366.843	305.49	1329.15	5227.14
	36	128.859	32.476	60.15	253.48	92.551	879.718	720.69	16.585	23.684	50.481	211.525	705.429	87.31	1331.92	41.163	360.436	131.446	343.756	290.864	485.363	673.812	1592.41	1183.5	372.98	231.505	4796.81	297.297	821.466	1463.92	1087.41	378.389	509.234	488.415	2296.72	289.368	349.42	276.684	3277.93	590.26	3168.87	530.63	386.592	254.869	353.49	384.221	299.872	1339.73	5164.18
	42	131.701	31.482	63.15	256.965	91.6845	878.786	721.42	14.8325	23.448	47.5545	212.502	710.75	85.935	1325.71	39.6235	361.927	133.512	356.892	284.378	489.433	694.164	1554.83	1204.54	378.235	234.132	4716.7	303.062	821.502	1468.99	1078.44	373.946	497.793	480.547	2275.13	280.301	348.2	265.953	3285.75	583.565	3143.11	519.13	388.659	261.726	350.415	372.269	304.254	1340.59	5146.69
	48	132.042	31.198	63.94	256.76	91.348	883.644	718.7	16.26	23.132	48.628	214.82	711.452	87.57	1326.81	40.834	355.288	136.008	344.358	283.552	492.754	692.186	1582.56	1199.13	379.55	232.39	4725.68	306.486	805.778	1456.99	1082.17	379.362	504.992	488.71	2279.73	287.004	350.4	268.992	3272.44	591.65	3161.95	522.76	386.156	263.162	354.48	372.788	308.516	1332.78	5086.38
	54	134.983	33.534	65.52	256.685	90.7515	893.102	727.99	16.7075	21.946	50.8915	216.028	702.774	88.005	1328.5	37.8845	358.349	134.154	355.184	283.946	496.604	685.258	1590.24	1200.43	380.445	227.677	4755.83	309.111	814.594	1466.46	1089.52	384.799	508.601	484.442	2283.15	279.727	349.49	272.551	3316.82	590.585	3149.38	524.84	391.803	260.108	349.035	387.976	304.328	1350.91	5111.63
	60	138.675	33.11	61.47	260.32	96.585	903.56	731.43	16.365	25.07	50.165	215.035	718.245	88.92	1330.86	39.845	355.64	135.53	360.59	285.85	487.205	681.28	1575.92	1186.61	375.58	228.235	4720.65	305.015	808.05	1456.26	1070.84	385.105	503.17	487.055	2270.3	282.26	345.61	264.18	3299.88	585.15	3137.27	522.04	392.63	251.175	348.07	384.385	313.46	1346.01	4983.98
	66	129.406	31.296	62.35	255.725	91.5485	896.738	725.86	16.0525	26.174	50.9285	211.472	705.327	87.425	1318.86	39.4155	355.891	130.766	351.786	285.414	486.806	692.162	1551.7	1208.32	377.645	232.213	4754.68	309.98	808.276	1445.91	1090.97	385.552	511.739	492.777	2283.05	285.823	349.43	277.029	3335.63	580.565	3159.57	526.88	388.067	256.842	353.645	378.413	307.472	1365.54	5081.59
	72	131.078	32.452	63.71	257.24	93.712	912.206	732.86	14.45	22.848	50.112	213.01	708.988	88.61	1331.53	37.466	355.562	132.322	356.352	287.078	484.746	685.014	1541.91	1199.98	381.21	226.2	4740.22	308.324	808.672	1443.13	1091.91	392.948	501.578	482.96	2288.48	287.176	342.32	268.168	3308.49	591.67	3168.34	515.68	386.394	257.488	355.43	371.252	314.584	1364.66	5124.14
	78	130.53	31.568	63.35	256.195	92.5555	910.204	729.55	14.0275	25.012	51.6255	217.357	711.33	89.285	1331.72	39.1665	356.823	128.328	354.278	292.702	500.266	698.986	1567.77	1213.95	387.845	236.607	4781.12	300.469	817.898	1455.86	1095.83	385.894	513.677	501.863	2273.57	294.509	354.1	274.497	3357.73	589.765	3205.88	514.89	391.081	258.954	343.435	381.61	303.666	1346.73	5046.4
	84	133.141	31.244	63.43	254.21	93.669	916.372	722.12	15.995	24.956	50.329	212.035	712.091	88.49	1325.9	36.517	354.954	132.874	350.044	289.386	488.977	694.428	1582.24	1205.47	387.49	228.865	4753.51	299.203	823.264	1460.42	1106.95	388.091	498.356	492.335	2286.9	286.112	350.33	266.116	3328.17	594.26	3145.56	502.94	392.998	255.441	354.35	385.609	306.148	1341.03	5013.46
	90	130.572	30.58	65.81	258.845	92.4525	916.89	690.35	15.5925	24.14	49.6725	217.463	717.623	89.595	1329.52	40.3375	356.725	130.3	353.94	289.32	496.127	696.65	1574.87	1213.72	382.215	237.702	4748.69	304.858	820.66	1452.73	1107.38	383.318	501.225	491.468	2293.14	284.265	353.22	274.555	3335.51	589.965	3184.38	498.29	406.155	259.327	348.915	388.617	304.85	1344.62	5018.86
	96	127.804	30.916	64.04	254.08	92.056	908.738	687.85	16.46	23.774	48.796	208.41	721.704	85.2	1311.55	40.518	351.296	127.086	360.246	296.884	490.268	688.272	1591.14	1230	380.55	235.69	4797.63	307.872	834.556	1470.1	1095.59	390.684	514.954	494.38	2296.14	283.888	352.56	273.964	3318.2	593.72	3223.02	490.47	395.972	247.784	349.29	374.906	305.072	1356.06	4972.58
	102	128.166	32.912	64.79	252.835	90.9395	864.666	684.32	14.5075	25.338	51.4795	211.928	706.645	86.415	1317.54	39.0685	358.527	127.252	363.452	290.808	499.918	701.564	1599.78	1225.96	384.275	231.657	4827.4	310.257	821.382	1457.56	1113.15	396.811	498.723	493.822	2335.99	289.671	360.96	271.983	3352.2	596.105	3251.24	494.72	387.339	262.111	346.025	378.554	307.474	1349.48	5050.56
	108	132.147	32.038	66.36	255.34	94.753	874.854	693.04	15.045	24.112	51.773	213.555	722.677	87.26	1323.09	37.849	360.928	129.878	361.928	291.112	507.329	688.076	1588.76	1217.05	382.21	231.425	4787.07	300.291	829.968	1451.57	1091.32	389.057	510.142	497.685	2314.01	287.814	353.24	271.402	3343.37	592.29	3203.4	491.44	396.156	257.737	342.46	361.403	306.736	1343.63	5002.47
	114	128.358	31.094	63.83	255.195	94.1065	881.972	679.09	14.9825	24.096	49.9765	212.212	717.198	85.905	1324.86	38.7795	358.159	132.084	355.534	286.896	490	687.288	1580.2	1214.48	377.395	232.252	4784.81	306.146	816.374	1495.93	1108.59	383.423	509.301	484.478	2314.9	284.467	348.07	273.161	3338.16	593.785	3195.02	486	373.273	257.423	336.975	380.781	308.768	1355.8	4943.03
	120	130.44	32.56	63.08	244.71	89.18	868.11	610.41	15.62	24.6	49.28	193.95	720.3	85.52	1290.64	34.42	356.37	131.04	362.65	299.93	502.46	699.81	1613.15	1274.32	383.56	237.25	4819.29	306.18	831.02	1473.87	1116.57	391.38	508.3	494.5	2360.31	280.18	355.57	275.2	3335.01	596.31	3290.5	483.94	371.89	258.78	337.75	369.67	306.99	1339.32	4879.47
	126	128.552	33.516	62.03	236.195	92.6135	845.978	581.56	16.2175	24.054	50.8235	191.007	699.611	84.745	1262.47	37.5605	367.371	131.646	362.396	291.644	495.94	708.812	1639.73	1352.89	387.325	236.787	4787.99	306.245	830.956	1525.12	1128.17	380.627	515.559	499.412	2361.44	287.963	350.52	264.909	3384.19	593.565	3394.97	485.13	381.977	264.297	343.555	360.718	318.062	1405.53	4878.97
	132	126.593	32.392	62.99	228.26	87.707	826.046	561.53	16.185	22.768	49.747	186.265	694.173	84.31	1219.87	36.591	367.012	128.962	366.542	287.978	485.391	698.514	1689.91	1462.61	384.38	231.925	4773.34	304.109	833.962	1518.79	1152.51	385.583	503.478	488.585	2388.08	300.786	346.78	274.398	3340.49	594.74	3615.58	475.81	374.484	257.593	344.92	353.977	309.364	1396.35	4905.67
	138	132.414	34.008	62.22	223.925	88.2905	845.004	570.14	17.2325	22.872	47.9905	187.932	707.695	83.445	1205.92	37.9815	375.493	132.368	363.348	288.942	491.411	681.836	1750.44	1651.55	385.815	241.082	4781.95	306.434	850.848	1555.49	1193.98	382.18	484.447	487.157	2445.9	283.669	343.94	278.767	3421.79	584.045	3892.33	470.52	381.771	261.15	355.165	352.565	308.436	1476.31	4970.46
	144	123.186	29.694	62.37	225.87	89.864	869.372	581.47	16.44	25.186	51.054	193.58	707.846	83.15	1189.11	32.212	386.084	136.124	387.004	300.336	526.882	736.288	1896.15	1897.11	395.63	240.7	4889.5	324.338	898.794	1638.68	1283.25	392.916	497.806	498.59	2546.54	294.242	354.2	283.256	3498.6	603.47	4275.2	467.94	380.928	261.736	338.19	363.694	306.558	1546.74	5007.46
	150	127.257	33.93	60.65	229.535	87.8175	896.7	607.15	16.5075	23.58	51.3775	192.137	724.888	83.875	1176.11	35.8925	402.955	129.98	380.37	293.09	523.822	758.19	1970.2	2049.7	405.625	234.157	4818.69	316.343	899.51	1668.89	1321.66	379.973	482.705	491.452	2586.51	288.275	342.5	277.405	3459.34	585.575	4473.74	469.97	385.445	264.453	343.305	348.512	314.41	1742.3	5160.48
	156	128.609	31.516	62.28	238.18	84.091	939.278	619.54	17.335	22.584	46.991	197.055	736.889	82.42	1160.59	32.933	424.946	134.166	394.966	298.634	536.473	790.482	2110.26	2258.63	418.85	234.565	4907.7	316.887	934.266	1730.95	1425.89	393.189	497.204	519.745	2725.89	296.128	351.97	280.404	3602.62	600.58	4802.3	472.71	387.022	261.959	336.53	359.421	311.872	1926.71	5199.73
	162	135.451	32.172	59.13	242.595	84.6245	977.866	635.28	17.7325	24.488	51.4445	198.662	760.74	81.835	1155.5	33.4935	434.547	130.442	413.552	299.638	537.423	861.274	2229.89	2460.66	430.725	240.322	4909.49	321.832	972.142	1843.43	1526.66	395.676	501.673	514.507	2843.47	300.011	349.26	287.013	3644.18	599.115	5037	463.56	378.489	266.646	340.695	357.99	313.264	2169.36	5695.75
	168	135.282	34.388	62.09	256.76	85.408	1018.46	658.27	16.08	27.972	56.608	203.39	790.842	81.29	1169.4	33.644	461.308	135.628	415.668	296.932	543.964	899.146	2377.17	2624.06	452.33	237.73	4964.83	322.046	1001.52	1907.92	1625.68	382.652	496.512	520.36	2963.99	303.644	343.77	292.252	3739	611.53	5198.91	461.9	378.386	260.072	337.43	357.198	320.406	2415.8	5804.45
	174	136.274	30.834	59.06	270.325	86.7415	1041.2	679.18	16.9275	24.436	53.1015	207.837	811.824	81.885	1165.02	32.7845	485.209	135.344	435.944	296.736	564.154	951.688	2538.53	2778.62	475.805	239.317	5013.19	324.651	1019.61	2020.73	1776.9	389.899	500.701	536.462	3076.1	318.737	351.24	296.921	3850.87	607.645	5406.99	459.69	385.943	256.618	346.765	346.297	313.048	2647.12	5895.97
	180	138.405	32.81	61.27	288.96	87.185	1094.64	701.93	16.435	26.21	54.255	215.125	859.355	82.38	1172.33	33.775	519.07	139.41	456.46	303.92	559.875	992.47	2684.2	2913.04	495.67	239.245	5037.81	330.665	1066.62	2072.15	1905.44	401.285	490.88	541.565	3178.87	304.25	354.54	290.05	3897.33	602.36	5477.62	460.7	373.43	267.045	335.85	345.325	321.67	2818.53	5938.81
	186	144.507	32.196	58.95	301.245	86.9985	1113.32	708.99	16.9925	27.904	54.7585	212.432	883.306	81.545	1164.38	31.8655	552.771	133.346	477.746	298.584	567.305	1032.25	2737.64	3005.26	512.475	249.093	5018.66	317.84	1063.51	2162.4	2049.82	392.182	488.529	549.808	3244.62	307.243	350.2	297.139	3936.66	602.005	5568.16	461.04	367.287	264.932	352.845	348.404	324.842	3023.49	6016.06
	192	153.778	37.402	63.07	330.86	84.022	1144.38	725.77	12.88	25.698	53.912	219.6	926.758	80.63	1168.06	31.426	603.792	138.032	503.242	306.958	569.176	1088.24	2890.75	3137.83	538.61	247.55	5142.37	324.184	1130.96	2274.61	2211.67	401.228	492.218	563.13	3346.95	302.116	353.61	293.678	4018.78	607.07	5735.2	539.05	374.894	267.448	344.35	352.312	322.914	3162.28	6093.34
	198	151	32.858	58.29	352.145	88.0455	1173.78	747.66	15.8675	25.682	53.9155	222.937	963.05	79.465	1169.61	31.2765	647.253	137.208	524.188	313.552	584.616	1120.18	2967.7	3266.61	560.205	242.727	5133.28	327.329	1136.29	2324.96	2320.17	398.535	487.627	585.582	3421.21	312.589	345.7	302.177	4068.92	603.455	5811.61	553.7	379.671	274.225	338.255	354.16	327.116	3290.22	6203.76
	204	163.141	34.484	62.46	374.97	87.169	1176.88	758.43	15.365	29.616	56.379	225.555	1017.02	81.56	1178.47	32.517	708.344	133.394	551.494	313.866	611.137	1175.51	3026.57	3349.27	588.78	250.385	5188.17	330.663	1201.44	2519.6	2456.47	403.161	486.206	603.715	3487.11	317.062	348.49	304.556	4200.36	612.49	5954.13	540.89	374.788	270.711	334.83	325.299	329.298	3425.55	6158.73
	210	162.822	32.48	57.33	389.095	88.7025	1208.69	784.42	15.9525	26.13	54.0525	232.922	1046.11	81.595	1161.92	31.9175	755.365	140.09	550.37	311.67	599.027	1193.26	3042.99	3376.92	593.425	235.912	5100.29	320.858	1196.82	2495.96	2515.4	399.688	478.985	590.377	3466.57	299.185	341.36	293.985	4155.11	594.475	5882.78	539.97	363.535	266.918	339.465	293.677	307.14	3472.43	6131.35
	216	166.644	36.396	59.51	403.33	86.506	1224.41	787.73	15.85	27.644	57.496	234.94	1075.94	80.1	1167.04	32.338	807.396	138.566	565.236	308.114	596.788	1235.64	3077.76	3456.05	616.21	244.74	5125.94	323.032	1225.91	2592.47	2634.92	397.304	473.394	610.81	3501.1	298.748	336.08	296.704	4207.2	614.66	5925.59	525.41	367.442	266.594	335.85	324.056	301.622	3648.18	6660.25
	222	175.456	33.832	60.56	432.195	88.3395	1256.8	814.31	16.3475	29.758	56.3895	242.797	1108.79	80.595	1168.3	32.7585	865.057	144.772	601.692	315.208	638.058	1304.52	3190.24	3596.23	653.695	250.677	5280.65	328.707	1293.56	2781.43	2759.96	413.291	464.633	642.832	3599.36	311.981	348.46	306.793	4333.38	617.655	6144.2	526.77	369.929	274.401	338.655	314.294	301.214	3709.81	6679.34
	228	186.077	36.058	61.12	452.37	87.943	1273.51	813.81	14.515	26.372	54.303	242.615	1133.85	80.83	1169.95	31.589	910.888	148.188	611.998	314.332	630.199	1319	3190.71	3583.93	671.22	239.565	5199.94	315.531	1277.13	2806.51	2786.39	411.737	462.832	636.715	3590.6	305.414	338.05	298.512	4302.11	604.08	6072.03	545.2	367.576	273.377	342.44	304.073	305.536	3813.09	6733.27
	234	190.118	36.364	60.42	462.945	88.5665	1286.05	814.27	15.6325	26.056	51.8265	244.232	1143.04	80.425	1154.13	29.9495	942.819	149.744	633.224	310.836	651.959	1375.07	3239.96	3723.28	704.445	245.582	5285.11	313.966	1323.88	2961.98	2912.78	412.774	473.801	666.017	3658.4	307.617	349.24	303.741	4401.56	613.205	6185.9	545.6	351.343	273.553	329.185	305.211	307.398	3948.87	6798.43
	240	194.64	34.98	62.49	494.67	90.11	1318.65	835.83	17.54	27.63	54.59	251.52	1166.56	83.38	1170.42	32.54	986.1	152.53	647.33	314.82	653.1	1404.83	3219.35	3738.16	712.75	250.71	5290.65	322	1355.03	3063.18	2961.43	413.22	478.69	675.1	3662.75	307.5	340.25	299.49	4367.92	616.4	6199.8	529.83	368.58	266.03	331.34	296.89	306.31	3995.94	6824.16
	246	193.492	35.836	61.93	501.685	88.6235	1332.29	843.11	15.6675	25.684	53.2535	259.557	1164.7	82.265	1156.49	30.9805	1018.24	153.226	655.656	309.874	660.25	1456.38	3262.22	3774.46	752.765	254.957	5282.7	319.485	1385.64	3112.72	2974.95	411.327	452.699	676.572	3691.35	301.653	339.12	303.079	4411.35	615.005	6269.45	532.17	355.097	279.967	325.245	298.158	312.492	4111.45	6892.86
	252	199.043	33.172	60.25	527.32	89.437	1350.8	847.16	13.625	26.188	52.177	262.515	1182.24	80	1148.99	30.981	1053.29	152.882	692.682	324.588	692.501	1504.62	3342.61	3903.45	790.07	252.075	5378.97	335.449	1463.98	3270.61	3108.45	417.163	472.278	706.095	3790.52	310.036	337.37	312.648	4491.69	619.3	6403.31	540.3	359.784	276.203	333.39	305.017	310.044	4233.27	6921.13
	258	211.575	35.538	63.76	543.225	90.7305	1383.72	868.69	16.9525	25.932	52.9305	263.722	1212.97	84.785	1163.96	31.9315	1108.47	154.858	698.398	317.482	672.011	1548.77	3293.11	3895.3	811.585	247.142	5304.98	323.774	1446.29	3317.77	3111.86	411.24	465.837	712.457	3760.85	308.199	338.28	311.577	4442.23	612.955	6363.41	515.94	359.761	270.62	324.355	286.565	307.726	4226.62	6848.31
	264	209.946	35.444	61.17	550	87.214	1379.15	837.37	16.89	27.736	51.554	266.34	1198.75	81.75	1134.86	31.532	1133.15	156.804	712.134	314.996	694.802	1550.15	3311.5	3895.57	823.21	252.59	5293.8	319.668	1480.78	3389.07	3152.95	405.196	447.616	715.18	3781.26	298.502	322.88	307.186	4383.46	603.31	6352.1	512.7	341.378	280.516	318.4	284.564	299.858	4318.68	6886.91
	270	212.318	32.97	63.83	573.585	88.7175	1413.48	880.8	13.9975	27.92	50.9075	266.147	1223.84	83.385	1140.55	29.8125	1161.85	156.75	748.28	321.33	715.002	1659.59	3408.27	4071.06	891.825	257.137	5469.03	325.713	1572.89	3623.19	3312.2	429.213	471.545	773.502	3887.23	309.915	339.57	326.395	4556.99	629.095	6580.06	516.36	353.875	276.303	315.595	278.922	303.88	4430.41	6971.73
	276	221.639	35.416	57.96	591.2	92.411	1428.97	876.89	14.045	26.014	50.791	267.185	1210.07	80.91	1128.48	30.223	1189.92	159.276	750.456	315.394	701.683	1624.54	3320.29	3986.14	877.64	247.695	5329.18	311.287	1540.35	3549.41	3255	409.329	454.194	743.475	3816.96	307.368	332.15	308.984	4393.93	602.28	6412.41	506.39	344.092	269.589	324.26	275.301	312.812	4419.37	6874.81
	282	224.641	33.382	60.29	601.775	90.8245	1458.79	891.97	17.6025	29.648	53.3745	275.102	1241.33	83.725	1145.78	32.3735	1226.64	164.362	770.432	316.628	713.063	1712.49	3303.53	4006.09	909.595	253.132	5308.64	305.112	1593.15	3669.42	3304.75	416.566	459.283	768.067	3820.41	300.741	319.58	310.583	4417.76	619.765	6423.47	509.82	339.769	271.826	317.075	283.049	306.404	4499.01	6899.79
	288	227.452	36.818	60.04	611.42	90.308	1470.88	908.98	16.08	28.452	53.218	277.77	1229.71	81.14	1116.44	30.174	1247.31	167.498	787.848	316.682	742.684	1778.93	3355.51	4105.88	942.79	256.74	5373.6	321.566	1644.82	3808.86	3367.46	423.232	458.702	801.24	3890.48	306.524	326.13	313.382	4474.08	623.95	6514.97	493.67	352.696	279.292	328.01	283.498	307.326	4529.7	6939.26
	294	239.104	36.404	61.85	632.295	90.9015	1491.28	921.62	17.9975	27.586	52.8115	279.217	1244.89	82.175	1129.52	30.7245	1281.65	169.634	810.774	322.966	746.214	1793.43	3318.66	4100.8	962.085	255.837	5302.24	317.851	1656.23	3845.61	3383.04	405.699	447.941	797.852	3888.29	293.227	317.32	312.081	4380.97	611.485	6462.42	494.95	336.223	273.839	308.975	260.876	309.568	4570.84	6907.29
	300	243.425	36.1	63.36	648.52	92.085	1595.07	957.12	16.555	27.77	49.675	290.985	1258.46	82.2	1126.98	27.855	1312.88	171.85	829.99	329.06	733.995	1846.22	3388.92	4138.72	996.61	258.175	5355.2	312.835	1696.41	3925	3452.82	414.105	444.72	821.635	3919.05	302.56	319.39	315.12	4425.34	613.37	6549.36	478.72	340.98	270.535	300.95	274.295	302.92	4585.65	6831.05
	306	249.846	36.436	60.86	680.535	92.3185	1669.76	1019.56	15.8225	27.984	52.6285	311.792	1306.14	84.245	1122.45	31.7355	1343.01	169.856	845.866	333.224	737.855	1890.22	3455.15	4245.9	1039.53	259.942	5375.46	319.68	1751.42	4065.4	3512.94	420.522	455.969	833.577	3974.92	305.133	329.16	325.199	4453.67	621.785	6619.99	498.82	337.827	275.732	312.165	260.493	308.152	4689.2	6911.59
	312	252.758	38.682	61.22	729.22	94.712	1700.93	1052.64	12.84	27.898	50.202	326.31	1384.32	89.24	1144.3	30.526	1378.61	179.922	869.162	331.768	739.216	1949.93	3457.06	4279.78	1068.06	258.63	5410.93	312.844	1821.95	4150.33	3550.28	424.258	440.058	857.26	4015.09	305.506	332.17	315.878	4443.25	627.34	6683.14	492.08	339.884	279.298	313.71	254.282	311.694	4764.76	7040.76
	318	273.039	36.778	62.85	800.125	97.3955	1709.53	1079.04	18.9275	26.722	53.3755	329.247	1441.6	88.995	1177.24	32.2865	1434.39	182.408	882.318	332.832	761.796	2004.39	3438.24	4332.42	1084.61	258.397	5335.26	314.369	1824.04	4232.5	3538.84	416.835	437.287	858.972	4013.09	299.819	315.25	318.797	4458.81	618.505	6663.33	482.19	337.171	276.565	313.525	240.62	304.216	4740.86	7087.59
	324	269.951	37.454	65.41	830.09	99.789	1787.82	1071.25	17.835	28.566	52.489	328.715	1481.16	91.99	1180.3	28.717	1449.92	179.554	898.334	325.526	751.427	2003.28	3490.36	4331.1	1097.77	255.985	5326.24	309.893	1851.76	4291.59	3587.42	429.911	425.936	869.365	3997.84	303.722	318.26	309.656	4374.65	609.62	6658.82	480.08	324.008	282.531	309.19	256.319	311.498	4804.11	7624.75
	330	282.223	37.62	67.03	854.885	99.8825	1792.62	1078.97	16.1025	30.07	53.5025	329.712	1524.94	96.375	1215.12	28.9275	1487.67	183.8	910.45	326.11	755.477	2048.89	3460.76	4317.25	1121.57	259.312	5297.63	303.108	1870.85	4312.4	3612.36	427.348	429.875	875.037	3980.93	305.645	315.25	314.715	4393.16	613.675	6677.66	466.97	313.655	284.768	299.525	241.467	308.29	4809.55	7588.71
	336	286.534	40.066	61.65	865.07	96.786	1775.3	1070.41	15.68	28.694	52.016	320.8	1558.54	95.4	1220.94	27.378	1490.6	182.166	935.506	333.064	756.728	2087.03	3476.22	4438.19	1154.13	259.41	5329.41	306.262	1925.16	4447.73	3644.25	434.604	424.174	897.39	4036.11	301.808	312.74	310.044	4385.52	607.34	6715.56	478.34	310.622	273.604	308.95	248.256	309.932	4866.52	7602.97
	342	292.666	37.032	62.83	878.005	99.4995	1773.83	1074.59	14.6975	26.918	53.3295	322.347	1585.52	97.705	1227.32	31.6585	1512.91	187.752	939.082	329.088	771.748	2116.85	3465.01	4412.79	1164.11	261.438	5257.09	304.117	1945.26	4497.24	3678.61	425.601	417.573	909.432	4031.04	302.951	306.4	306.963	4376.51	605.055	6725.71	458.12	320.779	279.051	307.505	237.424	306.194	4842.01	7634.88
	348	298.267	38.168	66.25	901.3	98.233	1901.95	1083.59	17.965	25.302	51.563	326.505	1604.58	97.51	1253.12	29.569	1544.17	186.868	946.668	318.512	763.179	2128.17	3365.69	4366.49	1170.85	262.615	5191.26	306.821	1947.1	4458.17	3649.66	427.257	411.112	879.305	3967.28	293.164	296.27	310.732	4276.12	589.25	6560.93	460.42	305.956	275.697	296.85	233.523	313.766	4860.81	7608.1
	354	302.509	37.364	61.6	913.745	97.7165	1901.61	1083.22	13.5825	28.446	52.6965	325.232	1617.49	93.995	1230.49	30.1595	1548.38	192.374	941.304	323.766	769.279	2167.86	3386.66	4377.52	1191.58	259.922	5156.2	300.006	1961.71	4491.58	3668.59	413.354	404.471	905.667	3986.21	296.717	302.86	310.571	4307.91	588.115	6596.39	440.5	311.843	278.054	296.875	223.581	304.538	4946.86	7558.45
	360	306.61	40.25	62.69	928.33	99.19	1918.92	1091.53	17.69	27.61	51.32	327.18	1642.17	94.1	1259.87	29.13	1565.8	196.17	967.68	325.03	800.72	2218.68	3405.46	4453.29	1230.9	255.73	5201.57	300.29	2028.49	4617.81	3687.81	409.75	408.11	907.21	4062.58	295.57	296.35	312.65	4269.86	590.31	6655.6	446.93	303.46	276.69	296.01	222.93	299.89	4957.22	7543.08
	366	308.022	36.126	63.72	931.835	99.0135	1912.1	1079.55	15.7375	26.724	46.5035	329.777	1618.18	92.715	1239.11	28.1505	1561.86	192.606	985.216	323.514	799.52	2246	3383.26	4458.88	1236.78	253.397	5169.04	300.765	2032.68	4814.6	3715.11	415.647	412.029	925.112	4028.77	299.643	293.92	305.099	4319.03	584.495	6651.03	436.28	298.897	277.627	293.395	226.728	311.062	4915.32	7513.56
	372	310.843	36.142	65.02	954.44	100.277	2005.29	1086.89	18.055	28.228	50.767	329.335	1624.25	97.03	1237.05	28.761	1569.94	192.402	1005.92	323.928	811.771	2278.81	3452.83	4471.74	1247.94	259.545	5199.37	297.429	2089.04	4972.89	3799.09	423.083	406.638	933.035	4093.85	316.366	302.57	315.258	4322.44	589.55	6691.26	414.42	283.654	277.793	289.43	212.967	296.754	4899.91	7452.88
	378	310.345	37.448	59.85	955.895	96.1605	2005.45	1095.49	16.1525	25.532	48.6705	330.682	1636.01	93.185	1227.08	26.0815	1580.8	196.468	990.868	321.012	803.571	2266.06	3398.06	4418.58	1249.76	250.552	5121.9	290.464	2056.62	4920.47	3768.75	411.36	386.307	925.587	4024.53	301.609	286.36	314.587	4226.86	572.905	6543.73	429.46	291.141	281.77	290.435	196.395	303.776	4967.89	7561.56
	384	315.356	39.194	60.61	969.24	99.314	2025.49	1121.93	17.8	25.316	49.794	336.87	1655.48	99.43	1235.69	25.682	1595.78	198.324	997.764	322.796	804.462	2294.15	3455.56	4358.43	1248.61	258.02	5089.89	283.108	2100.86	4981.2	3802	419.636	373.476	929.57	4021.94	295.212	283.42	313.466	4199.62	595.9	6551.52	395.15	284.588	275.146	282.29	198.954	294.378	4873.3	7357.85
	390	317.097	37.32	59.29	968.675	97.0075	2024.55	1113.67	15.1575	26.96	48.8575	329.597	1645.77	94.985	1219.4	29.2325	1597.1	196.74	1026.64	322.52	823.022	2348.41	3475.03	4455.61	1277.69	261.417	5125.56	292.483	2165.22	5039	3845.6	415.853	396.385	939.242	4092.57	304.535	284.55	319.125	4262.56	590.795	6615.42	391.65	277.935	275.723	285.605	215.052	296.5	4928.18	7312.39
	396	312.149	38.006	60.77	973.25	97.931	2102.73	1119.33	15.905	26.204	46.921	329.035	1643.65	93.59	1217.74	27.423	1602.77	199.166	1038.19	327.084	826.893	2377.58	3258.64	4448.83	1281.69	258.815	5105.7	298.327	2187.24	5048.91	3848.06	416.709	381.374	926.715	4065.98	291.438	282.82	311.604	4220.7	582.33	6627.52	399.66	273.902	284.079	296.05	205.011	299.682	5001.03	7395.59
	402	318.15	38.692	57.29	984.215	96.2445	2119.12	1121.02	17.6525	26.288	46.8445	324.172	1641.57	94.205	1209.9	27.8535	1598.71	191.632	1017.66	309.078	804.413	2340.27	3190.15	4314.36	1276.14	251.852	4967.28	290.932	2157.72	4972.27	3778.94	406.906	365.343	932.077	3969.76	286.721	273.14	309.483	4117.61	560.035	6423.84	383.47	278.579	279.076	282.285	181.649	294.684	4955.35	7345.67
	408	322.962	37.008	57.95	981.8	95.648	2085.3	1096.06	15.61	25.332	47.348	327.36	1608.24	91.29	1191.35	25.754	1585.35	193.768	1051.34	323.912	803.644	2398.27	3234.4	4375.38	1306.7	257.8	5022.64	297.316	2224.29	5168.54	3803.28	417.532	365.292	955.45	4050.55	299.774	273.34	307.542	4143.36	567.48	6525.35	380.12	274.746	277.752	274.12	185.118	300.696	5054.34	7333.48
	414	322.743	38.574	59.73	986.385	95.0015	2110.95	1106.56	18.2175	26.746	43.0415	330.637	1628.7	94.215	1192.89	25.2345	1612.19	194.424	1054.3	313.456	805.574	2386.38	3208.17	4334.47	1311.13	257.547	4990.11	290.351	2237.97	5127.5	3830.09	409.629	347.761	953.882	4017.31	294.567	266.14	306.411	4064.48	551.505	6202.9	368.14	257.033	276.699	267.865	161.426	290.438	4924.73	7127.88
	420	319.555	37.21	58.17	995.8	92.225	2175.65	1114.04	15.995	25.1	42.595	323.565	1610.08	86.75	1197.8	24.135	1604.86	192.58	1054.14	320.66	797.295	2379.21	3195.1	4271.52	1307.31	259.565	4926.8	278.445	2238.27	5098.59	3807.54	396.425	338.78	932.765	3997.39	287.19	257.15	305.12	4001.45	552.61	6111.69	358.51	258.31	277.975	273.55	171.525	305.98	4953.89	7232.92
	426	324.236	33.906	55.76	1011.04	92.8085	2185.86	1124.68	12.8525	25.464	45.3285	327.322	1619.98	91.245	1186.25	24.2355	1610.46	192.296	1050.47	311.224	794.305	2412.59	3136.37	4196.17	1298.06	251.402	4870.46	276.42	2253.48	5090.79	3799.43	398.562	344.169	930.897	3971.54	280.273	254.91	304.939	3955.98	549.215	6072.55	356.48	265.617	279.772	258.065	162.853	298.242	4988.62	7193.63
	432	323.428	35.062	58.95	1011.05	94.892	2191.88	1113.58	13.16	24.358	44.052	322	1600.17	88.96	1185.9	25.366	1604.09	193.832	1055.62	313.418	814.246	2434.89	3194.83	4218.12	1311.68	255.05	4841.91	273.774	2291.29	5179.42	3863.94	394.558	336.888	934.42	3991.66	280.366	257.19	306.918	3934.04	533.13	6111.57	329.04	248.284	275.868	261.22	146.932	292.534	4840.24	7106.64
	438	321.68	36.638	56.94	1020.36	95.4455	2188.45	1075.45	14.3375	22.592	39.7455	321.067	1580.7	89.135	1172.97	21.3265	1602.11	189.638	1072.55	314.632	808.886	2425.42	3172.6	4164.93	1309.12	251.077	4809.14	271.369	2285.47	5126.39	3608.05	386.075	324.157	945.592	3951.24	286.909	248.38	298.777	3890.62	533.215	5983.69	336.25	214.031	273.905	274.155	158.4	301.046	5002.48	7202.75
	444	318.621	33.664	57.93	1007.74	88.569	2217.68	1074.92	14.685	23.866	40.699	316.775	1577.76	84.66	1155.63	22.827	1600.76	193.744	1084.55	314.086	830.577	2498.44	3261.62	4187.2	1344.69	252.875	4874.24	280.453	2351.89	5248.41	3722.67	406.551	310.176	950.925	4023.58	289.572	252.59	310.296	3941.81	543.94	6115.97	323.85	224.108	275.321	250.19	138.759	289.278	4989.43	7110.81
	450	317.692	34.92	55.57	1016.75	90.4725	2221.21	1065.21	14.9025	22.54	40.5125	320.412	1575.65	86.185	1144.87	22.7975	1617.56	192.64	1100.06	311.35	792.257	2469.65	3137.81	4104.07	1323.69	250.402	4786.35	274.528	2331.01	5174.64	3639.17	392.408	311.635	946.627	3945.48	278.825	233.61	299.535	3838.14	519.595	5940.22	314.78	207.025	272.738	249.005	151.877	288.74	4981.81	7095.25
	456	318.264	33.996	55.07	1020.35	92.466	2226.89	1068.77	14.14	21.604	40.946	322.04	1570.49	84.41	1132.19	21.428	1609.81	188.336	1091.72	306.744	828.338	2462.7	3115.03	4159.99	1343.18	243.19	4704.67	265.192	2330.74	5100.28	3643.46	381.754	306.104	965.6	3949.72	276.258	236.35	308.634	3856.21	533.91	5920.31	328.51	219.492	281.964	265.14	134.116	285.072	4958.1	7043.59
	462	326.656	33.652	54.33	1020.4	90.9095	2249.4	1081.51	13.7875	24.078	40.0495	326.287	1574	83.985	1136.62	24.5785	1619.06	196.022	1098.48	306.868	802.248	2510.5	3108.93	4164.6	1352.42	246.797	4723.99	268.067	2352.18	5207.79	3663.97	392.581	303.853	942.332	3936.95	278.901	237.87	305.443	3852.26	530.595	5955.31	297.36	188.939	285.181	255.645	131.214	281.734	4977.57	7036.35
	468	326.847	33.958	54.15	1012.55	88.903	2255.73	1065.5	15.015	21.862	40.103	314.815	1555.52	80.08	1117.25	19.089	1597.05	189.508	1120.8	301.212	824.819	2530.21	3122.96	4178	1367.01	253.415	4750.94	269.291	2406.62	5284.01	3695.4	393.997	302.232	966.015	3999.63	285.684	236.63	304.532	3858.54	532.64	5967.11	293.84	160.156	273.627	246.41	115.913	282.686	4922.43	6785.64
	474	318.899	34.284	57.66	1013.88	87.9165	2262.94	1062.15	12.2825	24.216	37.0265	315.812	1539.46	82.485	1113.03	18.0095	1593.62	194.554	1112.04	302.526	808.599	2556.28	3121.85	4108.6	1374.38	255.072	4718.01	262.846	2424.8	5264.35	3659.91	379.904	293.741	963.177	3972.4	279.057	233.24	304.871	3840.61	526.785	5883.58	282.74	166.913	278.984	251.235	119.691	284.418	4998.1	6812.99
	480	319.17	34.25	54.71	1028.94	84.79	2271.69	1075.36	12.17	22.31	36.2	316.29	1536.29	79.13	1112.21	20.18	1601.3	185.22	1125.62	302.84	808.73	2606.26	3121.35	4128.76	1359.98	249.41	4727.74	266.85	2445.92	5314.12	3686.48	384.06	287.7	964.92	3992.43	280.18	228.22	301.48	3829.44	511.47	5880.33	277.29	166.43	285.26	243.02	111.48	280.84	4968.2	7325.58
	486	318.652	32.596	54.74	1011.78	85.5535	2234.56	1059.35	10.7075	20.954	36.0135	306.807	1511.37	77.815	1075.63	19.1105	1574.59	179.686	1115.66	305.084	803.85	2590.31	3125.81	4101.91	1367.16	251.947	4721.03	264.985	2441.6	5249.58	3676.3	376.517	300.089	968.382	3965.35	280.833	218.96	303.719	3774.95	517.115	5847.7	271.33	158.307	274.067	243.775	92.4185	288.772	4888.3	7260.61
	492	324.513	34.532	56.03	1020.91	83.287	2243.46	1065.99	13.115	21.828	34.137	307.135	1505.77	77.12	1084.84	20.261	1579.24	185.742	1118.26	292.098	801.341	2575.12	3069.68	4085.61	1366.69	251.145	4652.81	261.839	2442.85	5226.44	3641.85	366.833	275.338	943.425	3916.12	279.296	212.48	291.468	3732.93	507.85	5756.68	259.29	150.504	278.783	234.59	93.407	285.534	4873.15	7354.14
	498	318.304	32.658	51.05	1021.31	84.1505	2239.99	1086.74	13.4825	21.282	33.6605	298.992	1507.63	72.225	1077.7	18.0815	1584.58	181.228	1120.71	299.402	783.271	2595.7	3072.47	4061.09	1388.91	252.302	4662.54	257.894	2482.13	5285.77	3644.17	373.52	258.617	963.927	3934.59	271.199	214.77	297.017	3700.84	495.775	5729.95	259.1	147.971	277.95	246.315	84.6455	286.886	4950.7	7291.44
	504	322.206	35.764	51.85	1032.27	83.214	2258.42	1076.01	10.4	21.136	33.054	296.79	1488.03	72.84	1067.7	16.802	1580	180.834	1131.59	300.486	794.582	2603.33	3090.94	4089.65	1377.23	248.99	4622.56	261.658	2486.69	5252.77	3622.62	371.506	255.356	976.2	3914.56	277.722	207.31	290.826	3729.83	484.91	5696.44	244.4	138.538	275.936	228.15	74.764	271.618	4837.86	7165.91
	510	321.957	34.01	51.87	1025.52	79.6375	2241.65	1062.2	11.6575	19.84	30.4275	284.037	1469.36	72.965	1061.46	16.0425	1571.95	177.15	1121.93	291.25	798.252	2604.51	3034.82	4068.42	1383.54	247.677	4611.99	256.233	2519.95	5237.01	3610.42	372.143	251.855	979.212	3935.37	274.725	206.21	290.215	3686.25	492.485	5654.85	229.89	156.765	281.253	224.975	49.4625	281.76	4856.56	7170.15
	516	320.229	34.886	52.28	1039.86	85.411	2311.24	1077.95	13.055	21.904	33.951	288.615	1476.36	75.7	1068.36	16.003	1579.92	181.616	1133.58	291.824	795.603	2632.02	3013.77	4041.07	1389.39	250.645	4600.03	252.677	2523.63	5201.14	3594.47	363.009	249.784	951.725	3906.46	273.538	203.44	283.654	3658.09	485.95	5541.55	228.16	136.912	271.489	226.12	60.241	276.362	4858.75	7108.47
	522	314.041	31.492	54.23	1040.86	80.8545	2316.41	1090.38	15.5325	19.898	32.2245	283.272	1463.17	70.615	1055.07	16.0935	1569.73	180.082	1129.24	294.638	797.583	2661.08	2997.22	4040.94	1394.7	246.702	4590.08	251.472	2549.39	5225.94	3588.03	363.236	243.503	957.937	3892.3	269.861	198.66	281.603	3659.62	484.815	5481.73	217.47	147.649	277.406	218.235	64.1695	279.844	4806.64	7121.36
	528	321.312	33.898	53.52	1045.21	80.038	2323.97	1102.6	11.94	19.412	34.188	277.42	1477.71	71.17	1048.92	16.554	1574.84	180.148	1124.77	285.882	797.424	2648.11	2988.1	3991.91	1403.3	250.47	4540.25	258.076	2528.31	5292.49	3561.96	365.102	238.442	942.5	3900.74	273.074	189.15	289.302	3661.74	481.09	5460.32	204.25	148.226	269.192	213.81	54.968	271.646	4811.64	7062.55
	534	317.284	33.544	52.3	1038.13	78.7215	2308.37	1100.71	11.0475	19.416	31.4715	264.527	1455.7	71.095	1030.27	15.3545	1559.51	177.734	1156.99	281.556	816.584	2725.65	3060.9	4070.84	1421.88	252.787	4658.87	265.151	2575.65	5361.53	3633.04	364.989	249.831	975.022	3952.44	275.237	195.11	283.561	3727.96	491.885	5553.03	185.88	149.623	274.739	220.345	50.6765	270.878	4921.25	7087.25
	540	316.505	34.22	51.93	1047.89	79.375	2287.74	1107.35	10.815	17.84	27.575	264.695	1443.17	67.88	1030.4	15.675	1549.55	171.56	1140.1	274.74	788.725	2646.42	2992.81	3932.19	1398.43	252.215	4501.23	253.185	2504.66	5191.72	3571.29	357.255	231	916.115	3827.85	268.88	188.12	272.79	3611.4	473.77	5296.23	169.89	147.54	269.515	210.34	23.025	259.19	4851.79	6980.26
	546	311.156	30.346	50.36	1055.41	78.5385	2304	1123.36	13.6925	20.734	26.7285	256.872	1439.01	69.995	1026.29	13.4655	1575.28	170.076	1149.74	280.754	806.175	2677.31	2971.29	3956.97	1408.39	246.462	4540.96	249.9	2523.94	5203.81	3573.92	348.762	218.409	951.707	3881.99	260.173	179.83	284.989	3605.01	472.505	5336.74	147.82	139.587	276.042	193.485	39.3135	262.202	4770.89	6862.42
	552	309.558	31.662	46.76	1042.91	79.282	2296.85	1114.66	9	17.868	28.522	260.76	1435.19	65.01	1008.84	14.516	1561.59	171.422	1145.05	280.238	790.836	2661.14	2987.42	3915.33	1393.84	247.75	4455.67	252.794	2519.15	5213.02	3524.51	353.888	226.328	925.02	3828.69	262.836	186.17	282.568	3540.25	458	5174.97	155.84	134.804	270.018	206.16	27.662	264.384	4806.36	6947.19
	558	304.93	29.258	46.82	1048.67	75.8255	2303.4	1108.42	11.8475	16.882	23.2755	259.647	1413.18	60.685	1003.04	15.0265	1570.72	176.908	1160.22	280.332	800.306	2691.33	2978.4	3911.57	1404.13	242.287	4473.98	251.759	2527.94	5246.6	3570.74	350.015	210.217	916.182	3844.35	254.789	176.84	274.137	3536.35	467.545	5195.29	133.14	134.331	275.395	205.165	14.4905	259.586	4734.36	6919.47
	564																																									132.78	119.048	274.581	194.85	4.659	252.988	4678.27	6844.29
	570	310.741	28.284	44.21	1043.4	77.389	2317.42	1107.95	10.855	16.856	23.659	254.445	1418.95	61.83	996.62	12.877	1555.96	172.694	1160.93	277.866	815.337	2728.39	2986.51	3927.74	1427.71	246.185	4529.68	254.943	2564.64	5256.53	3586.74	347.101	208.636	928.415	3868.07	256.392	178.44	276.916	3546.45	481.18	5190.28	121.88	119.675	275.178	197.725	-16.3825	254.67	4696.35	6840.22
	576	309.853	31.2	45.22	1048.54	75.9425	2314.2	1105.2	10.0425	16.67	24.1825	251.812	1426.99	60.325	984.24	12.9475	1551.84	168.61	1144.73	269.5	779.827	2651.63	2936.84	3831.02	1403.16	240.902	4358.32	244.938	2524.63	5144.35	3510.04	333.408	185.115	909.017	3751.07	248.475	166.1	272.435	3433.82	450.375	4961.23	105.02	112.802	269.194	188.25	-18.524	249.422	4678.06	6860.26
	582	304.204	29.896	46.67	1041.84	74.586	2325.63	1102.13	9.48	17.304	24.626	248.14	1417.98	60.95	989.04	12.608	1559.52	168.216	1149.99	266.464	772.778	2640.53	2920.76	3761.18	1389.6	243.14	4354.93	236.402	2377.16	5082.07	3497.06	335.044	177.464	893.19	3732.24	244.428	162.48	268.214	3403.03	440.43	4881.55	107.09	97.449	274.131	193.445	-7.9755	248.044	4674.99	6790.35
	588	301.436	27.842	43.3	1025.69	74.4195	2299.63	1087.05	10.1275	15.148	23.4395	251.027	1385.3	56.875	973.36	11.1185	1542.51	167.252	1180.02	273.688	805.568	2714.7	3000.3	3855.45	1431.05	246.867	4436.2	255.587	2449.71	5245.32	3602.01	337.951	181.513	916.362	3801.67	261.551	171.77	281.963	3484.66	449.065	5029.06	83.24	97.966	263.267	193.72	-36.577	242.746	4562.25	6626.61
	594	299.027	29.628	43.33	1033.13	71.383	2232.06	1088.3	10.885	16.392	23.443	244.575	1390.88	57.54	965.09	11.709	1548.06	167.588	1183.61	271.032	798.399	2708.21	2973.17	3834.08	1416.58	243.985	4386.17	240.831	2403.28	5214.33	3543.98	338.507	185.622	928.745	3791.87	251.644	161.58	280.692	3443.46	443.3	4917.92	73.79	91.353	267.404	185.695	-37.3685	245.818	4618.26	6692.82
	600	299.529	29.854	46.15	1018.08	71.0665	2215.03	1095.48	10.3225	16.226	20.8565	239.702	1376.57	55.775	954.44	9.9795	1540.89	167.394	1153.75	277.346	771.379	2676.12	2945.91	3772.32	1404.24	242.272	4350.26	235.166	2397.3	5146.58	3519.48	337.924	167.661	906.467	3746.47	245.077	151.27	265.881	3351.85	433.655	4790.05	66.03	85	267.94	176.98	-48.66	236.06	4612	6664.29
	606	293.86	28.49	47.02	1018.94	68.68	2201.7	1085.69	12.22	15.08	19.49	234.03	1373.44	53.76	940.32	9.57	1524.66	161.62	1152.79	259.14	785.77	2702.47	2949.94	3939.81	1413.26	242.91	4298.06	244.03	2409.18	5139.22	3473.7	313.22	154.22	916.67	3716.32	252.98	146.59	267.68	3386.22	425.91	5009.67	51.74	75.997	267.597	180.055	-45.4715	236.632	4591.83	6706.79
	612	299.182	27.886	46.57	1033.45	71.3635	2217.45	1198.82	10.7175	15.724	17.7235	238.417	1394.59	55.915	952.94	8.4805	1532.42	167.306	1204.02	277.734	789.83	2930.68	3073.4	4363.88	1485.89	245.317	4433.7	247.525	2586.97	5194.16	3674.23	331.917	185.029	970.062	3827.79	259.523	164.06	273.839	3601.78	453.315	5730.5	39.34	67.114	264.663	172.89	-53.763	228.464	4735.59	6663.14
	618	299.523	28.902	44.13	1084.26	70.847	2207.17	1294.41	11.915	15.168	20.447	244.135	1440.23	53.05	976.86	10.131	1575.16	164.882	1180.73	265.568	785.841	2977.47	3074.01	4552.3	1472.82	236.465	4381.25	245.299	2546.97	5259.35	3730.72	326.063	156.448	941.515	3760.96	248.666	150.72	274.958	3619.79	440.97	6125	43.26	71.461	273.2	180.645	-37.6445	240.686	5115.62	6763.51
	624	312.975	26.828	45.45	1133.42	72.2505	2215.06	1382.24	9.3425	15.132	20.1305	241.672	1495.7	58.885	1042.15	10.5515	1617.59	172.118	1204.56	257.502	775.251	3094.46	3203.8	4635.49	1489.53	245.312	4422.52	253.114	2583.5	5507.21	3854.88	336.71	172.537	945.287	3815.51	254.379	150.68	275.957	3701.82	437.015	6318.89	30.84	78.418	266.836	174.49	-55.126	227.638	5331.12	6881.41
	630	308.636	29.004	43.4	1161.87	73.424	2275.49	1390.31	10.76	14.166	17.154	230.42	1551.72	59.14	1101.75	11.102	1644.41	172.674	1224.31	260.796	779.452	3110.15	3212.11	4691.91	1485.46	242.9	4447.07	245.668	2592.18	5607.7	3916.27	331.926	176.886	952.62	3784.31	250.822	148.58	270.776	3734.82	428.91	6334.1	22.57	84.225	271.843	167.605	-45.0975	244.2	5205.68	7143.86
	636	315.967	31.68	45.03	1179.41	73.2075	2297.27	1402.88	9.1175	18.51	22.2875	224.147	1577.53	60.305	1152.09	10.5025	1666.58	169.79	1241.46	268.99	764.582	3196.79	3283.68	4738.47	1508.36	240.237	4530.74	255.093	2669.01	5734.19	4020.49	340.383	176.025	978.742	3831.19	244.695	147.49	273.625	3736.74	434.035	6335.81	9.54	83.042	274.299	173.17	-34.609	246.542	5318.15	7290.94
	642	307.839	27.046	45.65	1193.01	72.761	2312.62	1375.83	10.215	15.454	20.621	219.105	1600.41	60.7	1166.63	9.903	1681.17	165.796	1237.11	264.674	771.883	3190.17	3302.74	4742.24	1527.03	244.895	4538.88	250.487	2690.93	5850.93	4058.43	334.549	167.024	961.325	3840.12	241.988	141.87	280.744	3759.28	434.09	6331.13	7	88.629	274.186	173.885	-50.5505	234.714	5370.22	7605.13
	648	317.071	29.752	46.2	1198.83	77.0745	2338.77	1381.67	10.4025	15.068	18.4445	218.082	1612.87	60.075	1180.81	9.7935	1682.9	170.522	1255.85	255.948	775.803	3229.23	3326.95	4704.08	1515.88	248.592	4491.32	255.062	2690.55	5842.39	4096.33	330.746	148.793	958.927	3830.55	246.391	140.86	275.583	3714.77	442.035	6146.01	2.64	75.866	269.602	160.3	-58.102	230.276	5306.96	7671.31
	654	311.692	31.158	43.03	1192.26	71.478	2383.22	1339.81	10.2	14.132	19.948	213.61	1595.92	56.87	1175.01	8.264	1673.13	172.308	1265.95	265.802	775.344	3254.51	3385.17	4659.59	1522.69	240.74	4522.1	251.076	2722.92	5846.08	4103.75	328.912	165.812	964.56	3832.89	249.364	136.89	271.422	3636.72	428.1	5981.09	-22.1	68.503	270.029	164.085	-60.2435	234.058	5337.35	7650.49
	660	311.293	28.304	43.4	1193.94	72.3115	2416.81	1341.83	10.1575	14.226	17.0415	210.377	1599.99	58.705	1177.71	7.2245	1691.58	168.804	1265.01	265.636	775.414	3261.31	3378.85	4701.7	1522.38	247.887	4515.96	252.221	2747.39	5888.32	4083.41	336.509	153.621	958.032	3865.21	247.387	128.89	268.961	3654.78	428.475	5801.53	-24.42	67.59	269.455	156.5	-79.025	225.82	5287.79	7630.41
	666	303.135	29.39	43.11	1187.53	69.995	2389.11	1319.97	9.885	12.86	14.755	203.105	1580.94	57.58	1158.98	7.485	1684.2	168.11	1255.14	265.25	751.175	3155.63	3296.16	4255.51	1507.18	244.435	4453.09	250.455	2666.94	5738.67	3972.43	314.995	139.88	909.165	3810.98	245.28	120.07	267.65	3507.61	410.67	4945.83	-37.51	68.377	270.752	159.115	-85.7365	222.022	5321.31	7594.1
	672	304.757	25.046	40.14	1191.41	69.1785	2243.53	1212.68	9.1025	13.194	15.7885	199.162	1546	52.505	1099.65	4.9955	1656.46	163.486	1223.69	253.624	724.405	2960.9	3170.05	3881.7	1453.29	232.172	4337.85	238.5	2541.75	5406.04	3798.55	301.802	111.199	858.447	3764.07	239.293	109.32	258.409	3310.92	396.975	4179.26	-55.77	50.424	272.348	144.63	-82.688	224.134	5009.38	7528.69
	678	297.158	27.202	37.47	1134.76	68.482	2012.43	1101.07	9.15	15.378	13.462	187.5	1476.48	48.38	1023.89	4.946	1606.87	153.542	1237.46	252.828	732.706	2909.3	3099.54	3721.22	1456.64	236.04	4335.38	236.484	2521.62	5271.15	3694.48	314.778	99.518	858.35	3755.99	245.436	106.92	253.228	3205.83	383.99	3997.18	-58.04	41.661	260.255	147.395	-96.8195	206.686	4576.3	7320.13
	684	299.74	29.708	36.23	1103.57	62.5655	1957.85	1058.45	9.9775	12.082	11.0355	183.807	1425.28	45.965	977.82	4.2265	1589.52	152.218	1197.47	247.102	726.826	2757.88	2999.19	3539.71	1408.5	230.467	4190.4	219.539	2407.27	4989.05	3516.33	301.295	68.537	817.992	3651.72	230.979	100.76	240.657	3017.83	365.765	3702.5	-80.69	21.638	253.861	137.95	-115.631	201.908	4338.11	6934.14
	690	289.451	27.984	37.67	1085.91	66.169	1957.6	1052.48	9.785	12.396	11.289	180.525	1370.26	45.81	936.8	4.107	1552.31	150.944	1182.7	236.806	724.437	2751.81	2922.55	3484.5	1409.68	229.065	4174.41	218.353	2366.3	4796.06	3520.44	283.281	76.686	812.915	3616.44	231.382	88.88	244.976	2948.53	369.99	3251.69	-73.4	20.705	258.228	140.235	-122.723	175.1	4147.2	6789.15
	696	283.743	26.25	36.83	1051.83	60.0825	2020.68	1021.13	9.9825	9.71	5.6425	175.402	1295.58	37.385	891.57	3.5375	1520.68	142.43	1189.55	239.28	718.707	2735.47	2924.94	3487.39	1403.66	223.172	4180.83	223.238	2412.76	4800.35	3537.51	281.068	70.245	809.727	3626.97	232.835	93.05	248.165	2911.15	360.275	3179.7	-94.13	1.512	252.574	137.17	-142.384	164.132	4041.46	6971.69
	702	275.774	25.076	37.41	1047.39	60.096	2075.34	1025.97	9.54	11.344	7.936	177.92	1303.82	36.4	866.23	2.558	1493.04	138.896	1172.14	226.644	696.618	2710.07	2860.84	3396.11	1391.82	223.51	4113.14	205.912	2368.63	4675.72	3453.43	272.004	53.794	786.11	3581.54	232.208	84.43	242.554	2846.18	339.3	3006.19	-95.03	-13.741	251.481	134.715	-151.596	160.884	4041.43	6835.65
	708	272.026	24.822	35.78	1030.95	59.3295	2121.47	1007.34	9.0375	10.638	8.0295	172.747	1243.26	32.695	831.77	-0.1715	1459.54	132.682	1194.13	235.088	734.438	2744.22	2855.36	3454.4	1418.15	222.517	4142.98	211.547	2375.65	4684.46	3479.06	280.891	60.673	824.772	3631.34	232.461	86.22	247.603	2898.37	357.735	3011.1	-104.52	-12.614	254.087	129.53	-159.307	150.786	3989.35	6720.12
	714	275.847	27.568	32.7	1021.34	57.663	2134.58	1011.33	7.755	12.272	4.423	173.755	1235.34	34.03	816.67	0.129	1476.75	133.108	1165.58	218.282	721.039	2669.83	2769.48	3377.29	1377.07	216.605	4052.43	202.321	2319.81	4501.8	3428.06	266.687	28.252	780.195	3529.56	228.704	68.41	244.282	2787.11	327.44	2828.65	-130.54	-35.887	253.284	121.635	-176.279	156.318	3936.09	6616.76
	720	267.328	23.374	37.73	1020.72	54.9865	2137.16	1011.78	8.6525	9.626	6.1365	169.152	1237.08	28.475	810.73	-0.7605	1473.52	127.544	1153.79	217.916	697.299	2673.57	2763.17	3379.55	1377.25	217.322	4037.22	201.496	2313.67	4489.1	3401.96	260.054	19.821	785.617	3499.62	221.027	64.52	231.541	2775.74	329.475	2739.83	-128.51	-30.77	252.28	124.86	-171.67	153.72	3905.76	6563.1
	726	257.95	24.76	34.85	1006.44	52.46	2130.83	998.67	8.99	9.27	4.1	170.12	1210.64	24.37	790.16	0.13	1454.61	132.11	1151.71	227.69	706.6	2641.17	2730.23	3336	1370.61	215.57	4024.33	207.23	2329.13	4475.27	3418.93	251.59	24.59	775.26	3493.51	220.49	65.55	230.85	2723.93	323.33	2657.23	-144.65	-37.683	250.547	115.855	-177.482	151.902	3885.95	6477.1
	732	261.892	22.236	29.59	1001.15	50.9935	2134.24	1006.41	7.5775	11.244	4.7935	163.317	1207.54	26.765	770.75	-2.3395	1454.1	130.816	1178.14	227.194	718.86	2691.89	2785.18	3380.01	1397.07	220.567	4073.38	201.755	2392.35	4581.02	3435.28	262.307	33.889	787.702	3550.7	226.883	71.19	245.149	2763.34	334.095	2403.56	-144.78	-50.526	253.003	115.39	-177.863	152.004	3938.15	6476.46
	738	261.893	28.722	31.29	1018.27	50.727	2151.02	1016.26	8.035	10.118	5.237	162.315	1210.05	25.52	779.28	-1.309	1446.56	130.652	1163.83	218.008	713.041	2657.46	2727.45	3265.48	1370.76	213.275	4010.26	201.759	2339.95	4459.46	3406.11	258.603	17.398	755.915	3468.12	228.846	61.69	228.938	2669.81	314.24	2264.73	-158.32	-42.909	247.6	99.815	-193.115	150.796	3837.26	6328.94
	744	252.715	23.248	30.86	1008.82	49.9405	2131.26	998.94	5.9125	9.662	-0.0295	152.072	1180.28	22.945	772.24	-1.2285	1432.77	126.898	1187.5	211.322	693.221	2689.03	2762.49	3249.03	1395.82	214.902	3987.57	200.574	2353.65	4386.44	3433.28	251.36	17.137	742.627	3482.22	217.829	58.99	243.117	2618.06	321.225	2280.92	-170.64	-56.602	246.526	104.84	-197.526	146.978	3831.58	6294.22
	750	258.726	26.174	31.64	1010.38	52.084	2136.55	1031.54	4.17	9.036	0.574	155.53	1169.4	19.61	752.93	-1.908	1438.78	126.384	1167.28	207.006	679.892	2650.77	2697.02	3192.77	1382.71	206.62	3977.93	201.488	2282.61	4339.58	3363.85	253.586	-1.294	753.39	3467.84	227.202	50.74	232.106	2559.04	313.34	2225.41	-198.73	-52.185	246.813	101.025	-214.158	142.12	3781.53	6256.61
	756	247.408	27.97	31.09	1005.81	47.6475	2097.08	1040.1	8.5075	7.1	0.4575	148.697	1147.64	19.445	711.15	-3.8575	1430.27	125.71	1169.32	209.27	704.302	2613.35	2672.65	3167.39	1403.45	213.997	3966.8	198.283	2260.56	4344.53	3355.52	240.953	-18.215	747.202	3431.32	222.535	45.23	235.075	2535.19	305.615	2219.41	-212.7	-90.398	249.469	108.1	-218.589	147.742	3778.41	6246.98
	762	239.999	26.896	26.89	1008.8	48.101	2074.77	1036.41	7.585	8.104	-5.699	144.575	1145.08	18.86	684.03	-4.257	1420.89	120.386	1195.09	198.184	717.623	2643.63	2687.54	3164.2	1423.15	212.455	3951.47	208.797	2273.78	4327.32	3371.95	242.759	-7.896	754.485	3437.65	216.598	45.74	238.684	2587.59	302.64	2240.34	-225.4	-94.341	244.056	89.265	-221.051	143.794	3787.02	6204
	768	245.141	24.012	22.11	994.335	46.9845	2061.36	1050.66	9.1925	5.618	-5.4755	141.152	1153.89	15.155	665.32	-5.8665	1414.18	118.912	1200.24	187.378	716.213	2609.69	2596.69	3053.93	1421.53	203.952	3890.67	196.462	2206.63	4216.78	3304.38	238.216	-34.947	718.157	3382.5	207.451	37.21	226.253	2540.76	291.015	1863.54	-237.41	-92.934	243.902	87.85	-231.252	124.836	3735.9	6102.89
	774	245.932	26.218	17.96	1000.28	49.738	2057.39	1070.48	7.05	5.792	-4.022	139.9	1144.87	17.26	656.01	-5.916	1417.29	124.398	1225.05	190.392	749.564	2667.07	2635.74	3102.15	1484.22	216.88	3980.44	204.056	2251.65	4376.93	3369.98	239.802	-27.968	741.65	3422.25	212.954	36.8	246.562	2664.32	301.41	1976.58	-247.05	-88.037	252.349	84.835	-229.174	124.278	3741.19	6099.36
	780	242.884	26.074	15.81	1000.22	48.0615	2043.83	1074.33	6.6975	6.636	-5.1385	136.137	1144.21	15.875	645.03	-7.2255	1397	116.344	1224.73	183.076	733.684	2588.73	2565.91	2983.72	1424.09	211.947	3839.76	190.861	2187.95	4189.6	3339.47	225.789	-42.339	709.152	3344.57	212.937	29.18	233.311	2605.72	274.145	1633.96	-266.11	-86.24	244.045	95.88	-237.405	111.49	3713.79	6038.28
	786	237.305	24.98	9.52	997.46	46.315	2025.86	1066.47	5.445	3.89	-8.945	133.865	1121.62	16.5	631.95	-7.355	1402.93	116.6	1253.44	177.59	745.925	2657.77	2637.63	3002.66	1435.78	218.555	3890.48	205.085	2190.04	4275.17	3348.35	233.145	-40.75	716.245	3364.72	219.63	25.68	233.84	2658.1	287.62	1696.4	-262.48	-78.143	243.272	79.325	-241.027	110.962	3746.08	6059.54
	792	236.757	27.166	7.6	995.375	47.0085	2027.94	1094.04	5.8025	4.474	-9.6515	132.372	1122.87	16.255	631.46	-5.3045	1418.25	114.656	1264.88	184.184	750.275	2677.92	2629.34	2989.4	1452.21	216.982	3951.25	197.32	2223.74	4326.81	3388.33	235.112	-45.111	712.367	3374.96	222.193	27.27	253.639	2694.04	291.565	1533.05	-279.26	-89.686	246.248	70.62	-251.768	113.224	3657.3	5962.18
	798	230.198	23.142	3.92	988.03	45.162	2013.17	1115.5	6.75	4.118	-10.638	127.64	1111.98	12.76	615.78	-8.504	1401.23	112.452	1255.4	176.578	741.596	2640.72	2592.69	2957.89	1425.97	217.72	3900.74	204.744	2188.26	4267.85	3342.52	225.908	-57.162	710.86	3301.73	224.376	19.83	239.998	2652.44	277.77	1562.45	-272.12	-88.619	244.385	78.095	-274.2	109.936	3661.45	6115.44
	804	232.75	22.828	6.54	994.805	46.7355	2058.66	1136.88	4.2675	5.422	-10.0245	134.927	1124.96	12.615	630.29	-6.8035	1414.92	115.548	1259.56	180.602	731.056	2620.99	2592.02	2915.11	1429.18	213.197	3892.28	189.859	2201.88	4162.63	3362.71	216.845	-67.933	706.132	3286.09	212.899	16.03	234.737	2653.46	276.735	1468.03	-303.18	-116.712	231.961	54.41	-284.641	95.228	3419.59	5896.3
	810	238.051	25.004	4.9	982.82	44.559	2089.76	1129.18	6.765	4.936	-7.981	126.985	1105.42	12.83	622.81	-9.553	1408.14	114.234	1246.22	171.076	700.037	2586.83	2567.63	2854.32	1400.42	213.955	3803.62	188.313	2114.31	4042.27	3286.67	215.231	-84.914	700.505	3215.1	212.062	14.77	231.366	2589.53	262.24	1639.19	-296.26	-110.655	237.878	64.715	-262.513	96.25	3546.35	6001.81
	816	230.843	24.65	4.41	982.625	41.9125	2095.42	1118.17	5.7925	4.09	-8.8075	128.282	1092.76	10.015	610.92	-8.8625	1412.46	111.35	1269.97	170.58	701.747	2605.77	2546.63	2827.74	1408.38	212.342	3853.71	187.978	2131.27	4106.6	3313.61	216.708	-98.675	712.187	3198.39	220.515	8.1	229.955	2566.34	261.815	1603.8	-300.48	-126.498	240.464	56.37	-299.114	93.182	3432.04	5933.86
	822	226.294	23.306	1.6	973.28	43.486	2110.99	1117.05	6.04	1.024	-11.414	125.39	1085.13	8.79	599.4	-9.862	1405.24	108.456	1271.05	169.964	722.498	2651.82	2582.96	2832.73	1428.72	212.8	3885.23	193.722	2133.29	4124.95	3346.63	217.904	-80.006	704.93	3250.62	217.068	7.31	249.234	2624.87	270.39	2009.19	-306.04	-119.921	241.111	45.155	-292.646	89.354	3487.68	5956.26
	828	225.466	23.532	0.97	955.215	43.7595	2105.54	1126.67	3.5875	2.288	-13.8005	121.627	1063.96	5.515	586.24	-9.7615	1388.54	102.772	1247.66	169.868	695.778	2576.05	2521.89	2682.57	1406.74	216.037	3752.67	191.877	2086.88	4025.57	3294.76	201.771	-105.347	693.472	3183.9	207.711	0.15	231.103	2486.28	258.645	2660.9	-311.96	-123.124	240.677	57.73	-295.217	97.386	3505.15	5937.84
	834	224.257	24.308	5.25	960.02	43.513	2181.18	1212.87	3.295	1.912	-14.077	123.425	1084.36	4.46	594.69	-9.061	1401.76	104.938	1275.05	175.592	710.819	2652.05	2605.09	2729.05	1413.85	214.435	3815.96	194.291	2140.45	4109.05	3357.05	213.877	-106.748	689.005	3223.35	219.924	-2.74	238.042	2526.19	246.17	3817.78	-322.55	-130.897	243.734	53.005	-291.679	93.998	3457.3	5951.33
	840	223.209	23.954	-3.52	955.365	40.2865	2206.78	1181.87	2.3825	4.026	-12.5135	115.712	1052.89	4.995	589.32	-11.4105	1401.06	102.314	1296.46	172.516	692.209	2647.99	2572.17	2734.23	1409.26	213.812	3805.09	189.306	2146.9	4156.08	3366.02	213.194	-100.779	679.127	3218	215.807	-5.48	230.701	2524.3	254.935	3734.97	-336.3	-131.76	242.94	59.31	-310.12	82.27	3417.56	5851.18
	846	214.55	27.23	-1.65	941.16	39.3	2210.69	1203.34	0.71	3.97	-13.31	113.35	1034.28	1.16	567.41	-12.16	1386.11	102.34	1275.19	168.78	683.24	2626.19	2522.59	2721.24	1412	204.71	3756.41	197.96	2091.29	4019.01	3338.33	204.52	-123.85	689.53	3154.62	209.19	-12.96	233.88	2482.04	236.15	3243.6	-350.37	-150.453	233.797	46.755	-319.552	83.462	3386.54	5772.26
	852	213.061	20.866	-0.12	938.215	39.9435	2267.06	1212.12	3.7275	2.514	-16.4665	113.187	1049.93	-3.405	568.75	-12.4595	1398.79	101.306	1270.14	158.764	688.94	2560.49	2481.74	2616.95	1382.05	212.717	3682.49	190.175	2096.72	3939.15	3311.12	198.657	-125.521	654.562	3099.73	211.503	-13.43	231.149	2415.99	226.455	2934.15	-350.28	-144.496	236.633	55.49	-308.063	81.024	3343.41	5774
	858	210.953	21.202	1.66	933.65	39.747	2274.52	1242.54	2.425	3.328	-18.583	108.615	1038.01	-3.3	561.11	-12.989	1388.1	96.742	1292.02	158.728	712.661	2648.95	2533.5	2656.85	1412.74	207.445	3729.11	194.479	2128.08	4015.35	3337.33	200.613	-125.612	696.505	3142.27	212.196	-10.47	237.178	2488.91	225.02	2046.72	-355.77	-160.469	233.16	41.875	-326.725	74.636	3375.99	5777.92
	864	202.545	20.388	-0.4	934.855	38.3405	2280.75	1248.35	2.8125	3.262	-17.3795	101.972	1030.32	-5.575	560.6	-12.3785	1397.47	101.028	1282.75	154.402	686.521	2578.29	2465.14	2575.14	1382.41	203.272	3664.88	185.974	2097.23	3903.2	3288.46	188.7	-139.243	651.897	3087.51	214.889	-21.36	224.537	2375.17	226.045	1888.63	-370.92	-152.002	234.636	35.08	-339.326	80.798	3298.94	5662.21
	870	198.636	23.354	-0.31	921.18	36.474	2278.98	1253.79	2.34	1.256	-20.106	100.23	1007.59	-9.04	546.01	-13.968	1397.2	96.634	1288.19	162.496	695.482	2646.29	2548.17	2614.73	1411.72	205.68	3714.12	188.368	2141.12	4012.18	3324.82	186.726	-135.514	664.5	3106.25	207.432	-21.57	221.566	2402.01	227.66	1997.74	-387.51	-167.165	229.373	41.245	-342.368	65.53	3311.18	5586.66
	876	200.528	25.01	-1.7	928.915	38.2475	2276.52	1252.57	2.8775	2.49	-19.6725	101.447	1014.17	-6.175	547.61	-12.5175	1391.42	96.96	1312.01	148.82	707.652	2673.43	2535.55	2599.22	1423.8	208.037	3697.1	191.113	2165.49	3998	3306.01	192.823	-150.185	661.242	3097.66	210.325	-24.83	216.845	2406.21	208.455	1556.76	-381.87	-158.578	236.089	44.22	-336.899	64.172	3284.13	5619.94
	882	195.989	23.796	-2.4	929.66	37.911	2299.81	1337.61	3.615	1.604	-20.339	91.525	1007.26	-5.95	542.8	-14.167	1400.89	93.936	1296.99	151.544	697.233	2642.44	2484.14	2570.27	1399.2	208.395	3643.86	189.787	2110.81	3910.93	3293.99	187.949	-151.456	640.585	3085	217.628	-32.13	224.224	2390.87	216.43	1428.69	-396.41	-164.661	237.856	41.505	-350.961	73.594	3290.97	5615.33
	888	201.161	22.152	-2.88	918.845	38.2645	2292.53	1359.36	3.4225	3.508	-20.6455	97.0425	1016.78	-11.175	533.1	-14.8565	1391.36	90.582	-341.628	-243.432	-414.467	-1744.6	-1147.19	-2049.69	-413.805	-76.8075	-2128.63	-152.218	-2265.86	-4922.59	-1010.99	-348.904	-938.007	-633.203	-1369.89	-140.679	-502.74	-198.597	-2837.17	-585.795	-5542.49	-409.54	-187.024	229.532	43.83	-337.982	61.096	3205.42	5453.38
	0	1	2	3	4	5	6	7	8	9	10	11	12	13	14	15	16	17	18	19	20	21	22	23	24	25	26	27	28	29	30	31	32	33	34	35	36	37	38	39	40	41	42	43	44	45	46	47	48
Slope adjusted normalized
	0	0.973285	0.989299	0.996055	0.992893	1.00795	0.99138	0.961438	0.945776	0.988442	0.981764	0.984415	0.996163	0.973773	0.996228	0.969392	0.995695	0.990596	0.998701	0.986606	0.993436	0.978339	0.996891	0.995751	0.987002	1.00376	1.0019	1.00425	0.983556	1.00123	1.01005	0.994472	0.99952	0.98298	1.0067	0.993164	0.987444	0.999963	1.0022	0.999564	0.995533	0.938905	0.953305	0.9992	0.961936	0.983842	0.998808	0.992342	0.965489
	6	0.968762	0.930714	0.975311	1.01495	1.00088	0.964077	0.964357	0.974315	0.984051	0.997964	1.00427	1.00439	0.992802	0.99588	1.06146	0.987835	0.996339	1.00157	1.00173	0.977308	0.999692	0.98651	0.986782	0.987647	0.973685	0.990959	1.01355	0.979646	1.00132	0.977907	0.965441	0.94858	0.977008	0.989181	1.00799	0.984292	1.00018	0.993226	0.985761	0.989422	0.948152	0.958012	1.01128	0.986584	1.02042	0.982764	0.999645	1.02933
	12	1.00766	1.01396	0.976882	1.00765	1.01556	0.980138	0.975566	1.06153	0.980488	0.98967	1.0153	0.997123	0.98849	1.00068	1.09334	0.997863	0.990763	0.982052	1.00524	0.976983	1.00061	0.999834	0.990113	1.00223	0.987838	0.994103	0.984498	0.977983	0.984729	0.994118	0.991818	0.982921	1.00641	0.991168	0.995427	0.979622	1.01364	0.988413	1.00265	0.993541	0.974163	0.971112	1.00337	0.997246	1.02527	0.982803	1.00062	1.03512
	18	0.955488	0.941319	0.987255	0.98074	1.01312	0.976134	0.964542	0.949762	1.00095	1.02678	0.994058	0.993977	0.966357	0.996915	1.01217	0.983516	1.01876	1.01088	1.01778	1.00315	1.01869	1.01121	1.0055	1.00925	0.996967	1.0088	0.998995	1.00012	1.01281	1.00708	0.98839	1.00989	1.01614	1.00558	0.993335	1.00504	1.01191	1.00233	1.01977	0.998323	1.04482	0.97657	0.980059	1.00152	1.03865	1.01018	1.00206	1.02102
	24	0.999387	1.00093	1.04352	0.992462	0.986459	0.98551	0.969983	1.0357	1.06657	1.00733	1.02846	0.99821	0.976877	0.995336	1.0094	0.990006	1.00005	0.976629	1.01551	0.997967	0.997934	1.00451	1.00762	0.984999	0.990675	0.997012	0.976925	0.997068	1.00149	0.985991	0.990703	0.994881	0.986461	0.999569	0.988617	0.99538	0.996343	0.993014	0.991565	0.996213	1.03019	1.00192	0.98413	0.990397	1.05232	1.01678	0.999501	1.02103
	30	0.972574	0.880051	1.00423	0.984732	0.993602	0.98863	0.971322	1.13885	0.988442	1.0086	1.00563	0.991183	1.00591	0.993969	0.983112	1.00279	1.01513	0.982188	1.00559	0.989547	1.01358	1.00608	0.994442	0.990809	0.984384	1.0003	0.972726	0.998365	1.00058	0.988588	0.982995	0.986254	0.985626	0.995588	1.00071	0.988361	1.00094	0.988122	0.996387	0.996637	1.04564	0.98645	1.00162	1.00172	0.962748	0.996589	0.987051	1.02709
	36	0.990417	1.03741	0.945294	0.992071	0.996439	0.991615	1.02643	1.0577	0.981151	1.00528	0.98902	0.991691	1.0039	1.00628	1.04104	1.01217	0.998466	0.97197	1.00606	0.989731	0.976009	1.00957	0.981617	0.982786	1.00278	1.00746	0.978534	1.00874	1.00224	0.996942	0.987527	1.01207	0.999859	1.00283	1.01368	1.00111	1.01789	0.98984	1.00034	0.999174	1.04169	1.00147	0.991455	1.01725	1.00836	0.978262	0.994904	1.01471
	42	1.01226	1.00565	0.992441	1.00571	0.98711	0.990564	1.02746	0.945935	0.971374	0.947004	0.993591	0.999172	0.988088	1.00158	1.00211	1.01635	1.01416	1.00911	0.983624	0.998032	1.00549	0.985753	0.999065	0.996633	1.01416	0.990637	0.997508	1.00878	1.00572	0.988712	0.97593	0.98933	0.983753	0.993405	0.981922	0.997615	0.978416	0.992202	0.988998	0.991054	1.01912	1.00682	1.01813	1.0084	0.976991	0.992557	0.995539	1.01128
	48	1.01488	0.996582	1.00486	1.00491	0.983487	0.99604	1.02359	1.03697	0.958283	0.968381	1.00443	1.00016	1.00689	1.00242	1.03272	0.997711	1.03312	0.973672	0.980767	1.0048	1.00262	1.00333	0.994583	1.0001	1.00662	0.992523	1.00878	0.989472	0.997503	0.992134	0.990066	1.00364	1.00046	0.995414	1.0054	1.00392	0.989596	0.988182	1.0027	0.996993	1.02625	1.00034	1.02371	1.0201	0.978352	1.00646	0.989743	0.999426
	54	1.03749	1.0712	1.02969	1.00461	0.977065	1.0067	1.03682	1.06551	0.909151	1.01346	1.01007	0.987958	1.01189	1.00369	0.958125	1.00631	1.01904	1.00428	0.98213	1.01265	0.992589	1.0082	0.995658	1.00246	0.986203	0.998855	1.01742	1.0003	1.00398	0.998874	1.00425	1.01081	0.991727	0.996908	0.979911	1.00131	1.00269	1.00158	1.00089	0.993031	1.03033	1.01497	1.01184	1.00443	1.01821	0.992799	1.00321	1.00439
	60	1.06586	1.05766	0.966039	1.01884	1.03987	1.01849	1.04172	1.04367	1.03857	0.998989	1.00543	1.00971	1.02241	1.00548	1.00771	0.9987	1.02949	1.01957	0.988715	0.993487	0.986827	0.999123	0.984201	0.989637	0.988618	0.991467	1.00394	0.992262	0.997001	0.981742	1.00505	1.00002	0.997075	0.991298	0.988785	0.990194	0.971893	0.996468	0.991684	0.989212	1.02483	1.01711	0.977085	1.00165	1.00879	1.02259	0.999567	0.979306
	66	0.994626	0.999713	0.979868	1.00086	0.985646	1.0108	1.03379	1.02374	1.0843	1.01419	0.988775	0.991547	1.00522	0.996409	0.996845	0.999405	0.9933	0.994674	0.987207	0.992673	1.00259	0.983765	1.0022	0.995078	1.00585	0.998616	1.02028	0.992539	0.989917	1.0002	1.00622	1.01705	1.00879	0.996865	1.00127	1.00114	1.01916	1.00727	0.983913	0.996242	1.03433	1.00529	0.999128	1.01769	0.993115	1.00306	1.01407	0.998486
	72	1.00747	1.03664	1.00124	1.00679	1.00894	1.02824	1.04376	0.921541	0.946518	0.997934	0.995964	0.996695	1.01885	1.00598	0.947541	0.998481	1.00512	1.00758	0.992963	0.988473	0.992235	0.977562	0.995285	1.00447	0.979803	0.995579	1.01483	0.993026	0.988009	1.00106	1.02552	0.996853	0.988692	0.999237	1.00601	0.980768	0.986565	0.999071	1.00273	0.999009	1.01235	1.00095	1.00164	1.02283	0.974321	1.02626	1.01342	1.00685
	78	1.00326	1.0084	0.995584	1.0027	0.996487	1.02598	1.03904	0.894597	1.03617	1.02807	1.01629	0.999986	1.02661	1.00612	0.990548	1.00202	0.974781	1.00172	1.01242	1.02012	1.01247	0.993954	1.00688	1.02195	1.02488	1.00417	0.988973	1.00435	0.996726	1.00466	1.00712	1.0209	1.02739	0.992727	1.03169	1.01452	1.00985	1.01394	0.999505	1.01084	1.0108	1.0131	1.00735	0.988311	1.00151	0.990639	1.00011	0.991571
	84	1.02333	0.998051	0.996841	0.994928	1.00848	1.03293	1.02846	1.02007	1.03385	1.00226	0.991405	1.00106	1.01747	1.00173	0.92354	0.996773	1.00931	0.989749	1.00095	0.997101	1.00587	1.00313	0.999841	1.02102	0.991347	0.99837	0.984808	1.01094	0.99985	1.01485	1.01285	0.990449	1.00788	0.998548	1.00228	1.00372	0.979016	1.00501	1.00712	0.991827	0.987336	1.01806	0.99368	1.01972	1.012	0.998736	0.995869	0.9851
	90	1.00359	0.976841	1.03424	1.01307	0.995379	1.03351	0.983214	0.994404	1.00004	0.989182	1.01678	1.00883	1.03017	1.00446	1.02016	1.00175	0.989761	1.00076	1.00072	1.01168	1.00909	0.998457	1.00668	1.00712	1.02963	0.997357	1.00342	1.00775	0.99458	1.01524	1.00039	0.996151	1.00611	1.00127	0.995809	1.012	1.01006	1.00723	0.999844	1.00407	0.978207	1.05215	1.0088	1.00408	1.0199	0.994501	0.998539	0.98616
	96	0.982309	0.987574	1.00643	0.994419	0.99111	1.02433	0.979654	1.04973	0.984879	0.971727	0.974456	1.01457	0.979637	0.990886	1.02473	0.986501	0.965347	1.0186	1.02688	0.999733	0.996955	1.00877	1.02019	1.00273	1.02091	1.00764	1.01334	1.02481	1.00647	1.00444	1.01961	1.02344	1.01207	1.00258	0.994488	1.01011	1.00789	1.002	1.00621	1.01625	0.962856	1.02577	0.963893	1.00516	0.98391	0.995226	1.00703	0.977067
	102	0.985087	1.05133	1.01821	0.989546	0.979089	0.974648	0.974626	0.925208	1.04967	1.02517	0.990902	0.993402	0.993607	0.995412	0.988069	1.00681	0.966608	1.02766	1.00586	1.01941	1.01621	1.01425	1.01683	1.01255	1.00344	1.01389	1.02119	1.00863	0.997891	1.02054	1.0356	0.991179	1.01093	1.01998	1.01475	1.03417	1.0006	1.01227	1.01025	1.02515	0.971199	1.0034	1.01962	0.995764	0.993486	1.00306	1.00214	0.992388
	108	1.01569	1.02341	1.04289	0.99935	1.02015	0.986132	0.987045	0.959487	0.998881	1.03101	0.998512	1.01594	1.00332	0.999605	0.957227	1.01355	0.986555	1.02335	1.00692	1.03452	0.996671	1.00726	1.00944	1.00711	1.00244	1.00542	0.988389	1.01918	0.993792	1.00052	1.01537	1.01387	1.01884	1.01038	1.00824	1.01205	0.998462	1.0096	1.00378	1.01006	0.96476	1.02624	1.00261	0.985505	0.948473	1.00065	0.9978	0.98294
	114	0.986571	0.99326	1.00313	0.998783	1.01319	0.994155	0.967177	0.955501	0.998219	0.995236	0.992235	1.00824	0.987743	1.00094	0.98076	1.00577	1.00331	1.00527	0.992333	0.999186	0.995529	1.00184	1.00732	0.994419	1.00602	1.00494	1.00766	1.00248	1.02416	1.01635	1.00067	1.0122	0.991799	1.01077	0.996516	0.997242	1.00493	1.00803	1.00632	1.00742	0.95408	0.966965	1.00139	0.969721	0.99933	1.00728	1.00684	0.971259
	120	1.00257	1.04009	0.991341	0.957747	0.960146	0.97853	0.869361	0.996158	1.0191	0.981365	0.906846	1.0126	0.983316	0.975089	0.870505	1.00075	0.995382	1.02539	1.03742	1.02459	1.01367	1.02273	1.05695	1.01066	1.02767	1.01218	1.00777	1.02047	1.00906	1.02367	1.02143	1.01021	1.01232	1.0306	0.981498	1.01873	1.01243	1.00708	1.0106	1.03753	0.950036	0.963382	1.00667	0.971951	0.970169	1.00148	0.994599	0.958771
	126	0.988054	1.07063	0.974839	0.924421	0.997112	0.953583	0.828273	1.03426	0.996479	1.0121	0.893087	0.983513	0.974405	0.953806	0.949931	1.03164	0.999985	1.02467	1.00876	1.0113	1.02671	1.03958	1.12211	1.02058	1.02566	1.00561	1.00798	1.02039	1.04415	1.03431	0.993366	1.02464	1.02237	1.03109	1.00876	1.00426	0.974575	1.02193	1.00595	1.07047	0.952373	0.989512	1.02813	0.988656	0.946676	1.0376	1.04377	0.958674
	132	0.973001	1.03472	0.989926	0.893365	0.944287	0.931116	0.799745	1.03219	0.943204	0.990665	0.870913	0.975868	0.969404	0.921621	0.925411	1.03063	0.979597	1.0364	0.996076	0.989788	1.01179	1.07139	1.21312	1.01282	1.0046	1.00253	1.00096	1.02408	1.03981	1.05663	1.0063	1.00063	1.00021	1.04273	1.05368	0.993546	1.00948	1.00873	1.00794	1.14003	0.934076	0.970102	1.00205	0.992584	0.928984	1.00923	1.03695	0.963919
	138	1.01775	1.08634	0.977825	0.876398	0.950569	0.952485	0.812008	1.09899	0.947512	0.955686	0.87871	0.994876	0.959458	0.911082	0.960578	1.05445	1.00547	1.02737	0.99941	1.00207	0.987632	1.10977	1.36983	1.01661	1.04427	1.00434	1.00861	1.04482	1.06494	1.09464	0.99742	0.962806	0.997285	1.06797	0.993721	0.98541	1.02556	1.03328	0.989811	1.22729	0.923691	0.988979	1.01589	1.02207	0.92528	1.0062	1.09633	0.976651
	144	0.946814	0.948539	0.980183	0.884011	0.96751	0.979953	0.828144	1.04845	1.04337	1.01669	0.905116	0.995089	0.956066	0.898382	0.814664	1.08419	1.034	1.09425	1.03882	1.0744	1.06651	1.20215	1.5735	1.04247	1.04261	1.02693	1.06754	1.10369	1.12189	1.17648	1.02544	0.989356	1.02069	1.11192	1.03076	1.01481	1.04207	1.05648	1.02273	1.34801	0.918626	0.986795	1.01817	0.973217	0.954485	1.00007	1.14863	0.98392
	150	0.978108	1.08385	0.953152	0.898355	0.945476	1.01076	0.864719	1.05276	0.976842	1.02314	0.898371	1.01905	0.964402	0.88856	0.907746	1.13157	0.98733	1.0755	1.01376	1.06816	1.09823	1.24909	1.70006	1.0688	1.01427	1.01206	1.04122	1.10457	1.14257	1.2117	0.99166	0.959344	1.00608	1.12936	1.00986	0.981284	1.02055	1.04462	0.992404	1.41061	0.922612	0.998496	1.02873	0.987937	0.914643	1.02569	1.29385	1.01399
	156	0.988496	1.00674	0.978768	0.932189	0.905355	1.05875	0.882365	1.10553	0.935581	0.935782	0.921363	1.03592	0.947672	0.876835	0.832898	1.19332	1.01913	1.11677	1.03293	1.09395	1.145	1.33789	1.87335	1.10365	1.01604	1.03075	1.04301	1.14725	1.18506	1.30726	1.02615	0.98816	1.064	1.19022	1.03737	1.00842	1.03158	1.08789	1.01783	1.51421	0.92799	1.00258	1.01904	0.96844	0.943271	1.01741	1.4308	1.0217
	162	1.04108	1.0277	0.929264	0.949469	0.911099	1.10225	0.904782	1.13088	1.01446	1.02447	0.92888	1.06945	0.940946	0.872989	0.847074	1.22028	0.990839	1.16932	1.03641	1.09589	1.24755	1.41374	2.04091	1.13494	1.04098	1.03113	1.05929	1.19376	1.26207	1.39964	1.03264	0.997042	1.05327	1.24156	1.05097	1.00065	1.05589	1.10044	1.01535	1.58822	0.910028	0.980477	1.03727	0.980426	0.939514	1.02195	1.611	1.11916
	168	1.03978	1.09848	0.975782	1.00491	0.919535	1.14801	0.937525	1.02549	1.15879	1.1273	0.950984	1.11176	0.934679	0.883491	0.85088	1.29543	1.03023	1.1753	1.02705	1.10923	1.3024	1.50711	2.17645	1.19187	1.02975	1.04275	1.05999	1.22984	1.30622	1.49042	0.998653	0.986785	1.06526	1.29419	1.0637	0.984923	1.07517	1.12907	1.03639	1.63927	0.906769	0.98021	1.01169	0.97103	0.937437	1.04525	1.79401	1.14052
	174	1.04741	0.984954	0.928164	1.058	0.933892	1.17364	0.967305	1.07954	1.0123	1.05747	0.971779	1.14126	0.941521	0.880182	0.829142	1.36255	1.02807	1.23263	1.02637	1.1504	1.37851	1.60941	2.30464	1.25373	1.03662	1.05291	1.06857	1.25206	1.38345	1.62906	1.01756	0.99511	1.09822	1.34314	1.11657	1.00632	1.09234	1.16285	1.02981	1.70488	0.902431	0.999786	0.99826	0.997894	0.908827	1.02125	1.96579	1.1585
	180	1.06379	1.04808	0.962895	1.13093	0.938667	1.23387	0.999707	1.04813	1.08579	1.08044	1.00585	1.20808	0.947212	0.885705	0.854193	1.45764	1.05896	1.29064	1.05122	1.14167	1.43758	1.70176	2.41613	1.30607	1.03631	1.05808	1.08836	1.30978	1.41866	1.7469	1.04728	0.975591	1.10867	1.38801	1.06582	1.01578	1.06707	1.17688	1.02085	1.72715	0.904413	0.967371	1.03882	0.966483	0.906277	1.04937	2.09308	1.16692
	186	1.11068	1.02846	0.926435	1.17901	0.936659	1.25493	1.00976	1.08369	1.15597	1.09046	0.993264	1.24175	0.937611	0.879698	0.8059	1.55228	1.0129	1.35083	1.03276	1.15682	1.49521	1.73564	2.49262	1.35035	1.07896	1.05406	1.04615	1.30595	1.48045	1.87927	1.02352	0.970919	1.12554	1.41672	1.0763	1.00334	1.09315	1.18876	1.02025	1.75569	0.905081	0.951458	1.0306	1.01539	0.914357	1.05972	2.24529	1.1821
	192	1.18195	1.19476	0.991184	1.29492	0.904613	1.28994	1.03366	0.821415	1.06458	1.07361	1.02678	1.30284	0.927091	0.882478	0.794785	1.69555	1.04849	1.42292	1.06173	1.16064	1.57631	1.83272	2.60257	1.41921	1.07228	1.08004	1.06703	1.38879	1.55727	2.02766	1.04713	0.978251	1.15281	1.4614	1.05834	1.01311	1.08041	1.21356	1.02883	1.80836	1.05822	0.971164	1.04039	0.990944	0.924614	1.05343	2.34836	1.19729
	198	1.16059	1.04961	0.916063	1.37823	0.947931	1.32308	1.06484	1.01194	1.06392	1.07368	1.04238	1.35385	0.913695	0.88365	0.791004	1.8176	1.04223	1.48214	1.08453	1.19212	1.62256	1.8815	2.70939	1.47612	1.05139	1.07813	1.07738	1.39533	1.59174	2.12713	1.0401	0.969126	1.19878	1.49383	1.09503	0.990452	1.11168	1.2287	1.02271	1.83246	1.08698	0.983539	1.06675	0.973404	0.929465	1.06714	2.44336	1.21898
	204	1.25391	1.10155	0.981597	1.46756	0.938494	1.32658	1.08018	0.979895	1.22689	1.12274	1.05462	1.42973	0.937784	0.890343	0.822377	1.98915	1.01326	1.55935	1.08562	1.2462	1.70271	1.91883	2.77795	1.55141	1.08456	1.08966	1.08836	1.47534	1.725	2.25209	1.05218	0.966302	1.2359	1.5226	1.1107	0.998446	1.12043	1.26839	1.03802	1.8774	1.06184	0.970889	1.05308	0.963548	0.853721	1.07426	2.54387	1.21013
	210	1.25146	1.03753	0.900976	1.52284	0.955005	1.36243	1.11719	1.01736	1.08248	1.07641	1.08907	1.47062	0.938186	0.87784	0.807215	2.1212	1.06413	1.55617	1.07802	1.22151	1.72842	1.92923	2.80088	1.56365	1.02187	1.0712	1.05608	1.46966	1.70881	2.30612	1.04311	0.951951	1.20859	1.51364	1.04807	0.978018	1.08154	1.25473	1.00749	1.8549	1.06003	0.941738	1.03832	0.976886	0.770733	1.00197	2.57868	1.20475
	216	1.28084	1.16263	0.935236	1.57855	0.931356	1.38015	1.12191	1.01083	1.1452	1.14498	1.0985	1.51256	0.920997	0.881708	0.81785	2.26731	1.05255	1.5982	1.06572	1.21694	1.78981	1.95128	2.86652	1.62369	1.06011	1.07659	1.06324	1.50538	1.77488	2.4157	1.03689	0.940839	1.25042	1.52871	1.04654	0.96289	1.09155	1.27045	1.0417	1.86839	1.03145	0.951859	1.03707	0.966483	0.850459	0.983971	2.70919	1.30868
	222	1.34856	1.08072	0.951737	1.69153	0.951096	1.41666	1.15976	1.04255	1.23278	1.12294	1.13524	1.55873	0.926688	0.88266	0.828485	2.42923	1.09969	1.70128	1.09026	1.3011	1.88959	2.02259	2.98278	1.72246	1.08583	1.10908	1.08192	1.58846	1.90425	2.53033	1.07861	0.923427	1.31598	1.57161	1.0929	0.99836	1.12866	1.30856	1.04677	1.93733	1.03412	0.958302	1.06743	0.974555	0.82484	0.98264	2.75496	1.31243
	228	1.4302	1.15183	0.960538	1.77049	0.946828	1.4355	1.15905	0.925687	1.09251	1.08139	1.13439	1.59396	0.92939	0.883906	0.798907	2.55793	1.12564	1.73042	1.08723	1.28507	1.91055	2.02289	2.97258	1.76864	1.03769	1.09213	1.03855	1.56828	1.92143	2.55457	1.07456	0.919848	1.30345	1.56779	1.0699	0.968534	1.0982	1.29911	1.02377	1.91457	1.0703	0.952207	1.06345	0.985447	0.798015	0.996739	2.83166	1.32303
	234	1.46126	1.1616	0.949537	1.81188	0.95354	1.44963	1.1597	0.996955	1.07942	1.03208	1.14195	1.60688	0.924734	0.871954	0.757443	2.6476	1.13746	1.79044	1.07514	1.32945	1.99177	2.05412	3.08816	1.85618	1.06376	1.11002	1.0334	1.62569	2.02786	2.67043	1.07726	0.941648	1.36344	1.59739	1.07761	1.00059	1.11743	1.32915	1.03923	1.95048	1.07108	0.910155	1.06414	0.947303	0.801003	1.00281	2.93249	1.33583
	240	1.49601	1.11739	0.982068	1.93604	0.970158	1.48638	1.19041	1.1186	1.14462	1.08711	1.17602	1.63995	0.95871	0.884261	0.822959	2.76914	1.15862	1.83032	1.08892	1.33177	2.03488	2.04105	3.1005	1.87806	1.08597	1.11118	1.05984	1.66394	2.09715	2.71504	1.07843	0.951365	1.38203	1.59929	1.0772	0.974838	1.1018	1.31899	1.04464	1.95486	1.04012	0.954807	1.03487	0.953505	0.779164	0.999264	2.96745	1.34089
	246	1.48719	1.14474	0.973268	1.9635	0.954154	1.50175	1.20078	0.999187	1.064	1.06049	1.2136	1.63734	0.94589	0.873737	0.783518	2.8594	1.16391	1.85387	1.07181	1.34635	2.10955	2.06822	3.13061	1.9835	1.10437	1.10951	1.05156	1.70152	2.13107	2.72744	1.07349	0.899709	1.38505	1.61178	1.05672	0.9716	1.115	1.3321	1.04228	1.97682	1.04472	0.91988	1.08909	0.935965	0.782493	1.01943	3.05323	1.35438
	252	1.52986	1.05964	0.946866	2.06383	0.962913	1.52261	1.20655	0.868927	1.08488	1.03906	1.22743	1.662	0.919847	0.868071	0.783531	2.95783	1.16129	1.95856	1.1227	1.41212	2.17943	2.11919	3.2376	2.0818	1.09188	1.12973	1.10411	1.79773	2.23916	2.84982	1.08872	0.938621	1.44548	1.65508	1.08609	0.966586	1.1502	1.35636	1.04956	2.01903	1.06068	0.932021	1.07444	0.959404	0.800492	1.01145	3.14369	1.35994
	258	1.62617	1.13522	1.00203	2.12608	0.976839	1.55973	1.23721	1.08114	1.07428	1.05406	1.23308	1.7052	0.974865	0.879381	0.80757	3.11279	1.1763	1.97472	1.09813	1.37034	2.24337	2.08781	3.23084	2.13849	1.07052	1.11419	1.06568	1.776	2.27145	2.85295	1.07326	0.92582	1.45851	1.64213	1.07965	0.969193	1.14626	1.34143	1.03881	2.00644	1.01286	0.931962	1.05272	0.933404	0.752068	1.00388	3.13876	1.34563
	264	1.61366	1.13222	0.961324	2.15259	0.938979	1.55457	1.1926	1.07715	1.14901	1.02665	1.24532	1.6852	0.939968	0.857396	0.797466	3.1821	1.19109	2.01356	1.08953	1.41681	2.24537	2.09947	3.23106	2.16912	1.09411	1.11184	1.05217	1.81836	2.32026	2.89063	1.05749	0.889607	1.46408	1.65104	1.04568	0.925071	1.13011	1.32368	1.02246	2.00288	1.0065	0.884341	1.09122	0.916267	0.746815	0.978216	3.20712	1.35321
	270	1.63188	1.05319	1.00313	2.2449	0.955166	1.59327	1.25446	0.892683	1.15663	1.01378	1.24442	1.72047	0.958768	0.861694	0.753979	3.26269	1.19068	2.11576	1.11144	1.458	2.4039	2.16082	3.37662	2.34992	1.11381	1.14865	1.07206	1.93146	2.48054	3.03663	1.12017	0.937164	1.58348	1.69731	1.08566	0.972889	1.20078	1.37608	1.06616	2.07476	1.01368	0.916714	1.07483	0.908195	0.732009	0.991337	3.29009	1.36988
	276	1.70353	1.13132	0.910877	2.31384	0.994932	1.61073	1.24889	0.895713	1.07768	1.01146	1.24927	1.70111	0.93031	0.852575	0.76436	3.34149	1.20986	2.12191	1.0909	1.43084	2.35313	2.10504	3.30618	2.31254	1.07291	1.11928	1.02458	1.8915	2.43003	2.98418	1.06827	0.90268	1.52201	1.66663	1.07674	0.951631	1.13672	1.32684	1.02071	2.02189	0.994109	0.891371	1.04872	0.93313	0.722505	1.02048	3.28189	1.35084
	282	1.7266	1.06635	0.947494	2.35523	0.977851	1.64434	1.27037	1.12259	1.22822	1.0629	1.28629	1.74506	0.962677	0.865646	0.818748	3.44461	1.2485	2.1784	1.09517	1.45405	2.48053	2.09442	3.32272	2.39674	1.09646	1.11496	1.00426	1.95634	2.5122	3.02979	1.08716	0.912794	1.57235	1.66813	1.05353	0.915617	1.14261	1.33404	1.05035	2.02538	1.00084	0.880172	1.05742	0.912454	0.74284	0.999571	3.34103	1.35575
	288	1.74821	1.17611	0.943565	2.39298	0.97229	1.65797	1.29459	1.02549	1.17867	1.05979	1.29876	1.72873	0.932955	0.843479	0.763121	3.50266	1.27232	2.22764	1.09536	1.51445	2.57676	2.12737	3.4055	2.48421	1.11209	1.1286	1.05841	2.01979	2.60767	3.08729	1.10456	0.91164	1.64026	1.69873	1.07378	0.934383	1.1529	1.35104	1.05744	2.05423	0.969138	0.91366	1.08646	0.943922	0.744017	1.00258	3.36382	1.3635
	294	1.83776	1.16288	0.97201	2.47468	0.97868	1.68097	1.31259	1.14778	1.1428	1.05169	1.30553	1.75007	0.944855	0.853361	0.777044	3.5991	1.28854	2.29246	1.11709	1.52165	2.59776	2.10401	3.40128	2.53505	1.10818	1.11362	1.04618	2.03381	2.63282	3.10157	1.0588	0.890253	1.63332	1.69777	1.0272	0.909142	1.14812	1.32293	1.03632	2.03766	0.97165	0.870987	1.06525	0.889144	0.684649	1.00989	3.39437	1.35722
	300	1.87098	1.15317	0.995741	2.53818	0.991422	1.79796	1.36315	1.05579	1.15042	0.989231	1.36055	1.76913	0.945143	0.851442	0.704472	3.6868	1.30537	2.3468	1.13817	1.49673	2.67423	2.14855	3.43273	2.62602	1.11831	1.12474	1.02968	2.08314	2.68718	3.16555	1.08074	0.883851	1.68201	1.7112	1.0599	0.915072	1.1593	1.33632	1.03951	2.06508	0.939789	0.88331	1.0524	0.866051	0.719865	0.988205	3.40537	1.34224
	306	1.92033	1.1639	0.956452	2.66348	0.993936	1.88214	1.45208	1.00907	1.15929	1.04805	1.45784	1.83617	0.968656	0.84802	0.802613	3.77141	1.29023	2.39168	1.15258	1.5046	2.73797	2.19054	3.52163	2.73913	1.12596	1.129	1.0522	2.15069	2.7833	3.22066	1.09749	0.906208	1.70646	1.7356	1.06891	0.943064	1.19638	1.34488	1.05377	2.08735	0.979248	0.875142	1.07261	0.898324	0.683644	1.00527	3.48227	1.35806
	312	1.94271	1.23565	0.96211	2.85402	1.01971	1.91728	1.4992	0.818864	1.15572	0.999726	1.52572	1.94607	1.02609	0.864528	0.772023	3.87139	1.36669	2.45755	1.14754	1.50738	2.82446	2.19175	3.54973	2.81429	1.12028	1.13645	1.02971	2.2373	2.84144	3.2549	1.10724	0.874586	1.75494	1.75314	1.07022	0.951688	1.16209	1.34174	1.06319	2.10726	0.966016	0.88047	1.08648	0.90277	0.667342	1.01683	3.53838	1.38345
	318	2.0986	1.17483	0.987726	3.13153	1.0486	1.92698	1.5368	1.20709	1.10701	1.06292	1.53945	2.0266	1.02327	0.889414	0.816548	4.02803	1.38557	2.49475	1.15122	1.55342	2.90333	2.17982	3.5934	2.85791	1.11927	1.12055	1.03472	2.23987	2.8977	3.24441	1.08786	0.869079	1.75845	1.75227	1.0503	0.903211	1.17282	1.34643	1.04821	2.10101	0.946601	0.873442	1.07585	0.902238	0.631489	0.992433	3.52063	1.39265
	324	2.07486	1.19642	1.02796	3.24881	1.07437	2.01523	1.5257	1.13742	1.1834	1.04527	1.53696	2.08221	1.05771	0.891726	0.726273	4.07164	1.36389	2.54004	1.12595	1.53228	2.90173	2.21287	3.5923	2.89258	1.10882	1.11866	1.01999	2.27391	2.93816	3.28894	1.12199	0.846519	1.77972	1.74561	1.06397	0.911835	1.1392	1.32102	1.03315	2.09959	0.942459	0.839344	1.09906	0.889763	0.672688	1.01619	3.5676	1.49819
	330	2.16918	1.20172	1.05342	3.34585	1.07537	2.02063	1.5367	1.02693	1.2457	1.06545	1.54163	2.14376	1.10813	0.918033	0.731596	4.17765	1.39615	2.5743	1.12797	1.54054	2.9678	2.1941	3.58081	2.95527	1.12323	1.11265	0.997659	2.29735	2.9524	3.31181	1.1153	0.854348	1.79133	1.73822	1.0707	0.903211	1.15781	1.32661	1.04003	2.10553	0.916722	0.812524	1.10776	0.86195	0.633712	1.00572	3.57164	1.49111
	336	2.20232	1.27986	0.968867	3.38571	1.04203	2.00111	1.52451	0.999984	1.1887	1.03585	1.49995	2.191	1.09692	0.92243	0.692408	4.18586	1.38374	2.64514	1.15202	1.54309	3.02304	2.2039	3.68112	3.04108	1.12365	1.11932	1.00804	2.36404	3.04505	3.34105	1.13424	0.843018	1.83709	1.76231	1.05726	0.89602	1.14062	1.3243	1.02929	2.11748	0.939043	0.804667	1.06433	0.889072	0.651528	1.01108	3.61395	1.49391
	342	2.24944	1.18294	0.987412	3.43634	1.07125	1.99945	1.53046	0.937326	1.11512	1.06201	1.50719	2.22892	1.12342	0.92725	0.800665	4.24851	1.42617	2.65525	1.13827	1.57372	3.06624	2.19679	3.66005	3.06737	1.13244	1.10414	1.00098	2.38873	3.07895	3.37255	1.11074	0.829899	1.86175	1.7601	1.06127	0.877855	1.12929	1.32158	1.02542	2.12068	0.899348	0.830979	1.08552	0.884914	0.623101	0.998886	3.59575	1.50018
	348	2.2925	1.21923	1.04116	3.52751	1.05761	2.14388	1.54328	1.14571	1.04818	1.02683	1.52663	2.25571	1.12118	0.946742	0.74782	4.3363	1.41945	2.6767	1.10169	1.55624	3.08263	2.13382	3.62165	3.08514	1.13754	1.09031	1.00988	2.39098	3.0522	3.346	1.11506	0.817058	1.80007	1.73226	1.02698	0.848832	1.14315	1.29127	0.998632	2.06872	0.903864	0.79258	1.07248	0.854252	0.612862	1.02359	3.60971	1.49492
	354	2.3251	1.19355	0.968082	3.57622	1.05205	2.14349	1.54275	0.866217	1.17842	1.0494	1.52068	2.27386	1.08076	0.929645	0.762754	4.34812	1.46128	2.66154	1.11986	1.56868	3.14012	2.14712	3.6308	3.13975	1.12587	1.08295	0.987449	2.40893	3.07507	3.36336	1.07878	0.803859	1.85404	1.74053	1.03943	0.867713	1.14256	1.30087	0.996709	2.07991	0.864758	0.80783	1.08164	0.854324	0.586771	0.993484	3.67362	1.48517
	360	2.35662	1.28574	0.985212	3.6333	1.06792	2.163	1.55458	1.12817	1.14379	1.02199	1.52978	2.30856	1.08197	0.951842	0.736718	4.39704	1.49011	2.73611	1.12423	1.63279	3.21373	2.15904	3.69364	3.24337	1.10771	1.09247	0.988385	2.49093	3.1615	3.38098	1.06937	0.811091	1.8572	1.77387	1.03541	0.849061	1.15021	1.28938	1.00043	2.09857	0.877381	0.786114	1.07634	0.851835	0.585062	0.978321	3.68131	1.48215
	366	2.36747	1.154	1.0014	3.64702	1.06602	2.15531	1.53752	1.00365	1.10709	0.926074	1.54193	2.27484	1.06605	0.936157	0.711945	4.38598	1.46304	2.7857	1.11899	1.63035	3.25331	2.14496	3.69828	3.25885	1.09761	1.08564	0.989947	2.49607	3.29623	3.40602	1.08476	0.81888	1.89384	1.75911	1.04968	0.842099	1.12243	1.30422	0.990574	2.09713	0.856474	0.774293	1.07998	0.844309	0.595031	1.01477	3.65019	1.47635
	372	2.38916	1.15451	1.02183	3.73549	1.07962	2.26035	1.54798	1.15145	1.16939	1.01098	1.53986	2.28337	1.11566	0.934601	0.727385	4.40867	1.46149	2.84424	1.12042	1.65533	3.30084	2.18907	3.70895	3.28827	1.12424	1.09201	0.978969	2.56528	3.40459	3.483	1.10417	0.808166	1.91006	1.78753	1.10826	0.866882	1.1598	1.30525	0.999141	2.10982	0.81356	0.734806	1.08063	0.832899	0.558915	0.96809	3.63875	1.46442
	378	2.38533	1.19623	0.940579	3.74118	1.0353	2.26054	1.56022	1.03012	1.05771	0.969228	1.54616	2.29991	1.07145	0.927069	0.659619	4.43917	1.49237	2.80168	1.11034	1.63861	3.28236	2.15435	3.66485	3.29308	1.08529	1.07574	0.956042	2.52547	3.36871	3.45519	1.07357	0.767759	1.89482	1.75726	1.05657	0.820439	1.15734	1.27639	0.970932	2.0633	0.843085	0.754201	1.0961	0.835791	0.515424	0.990998	3.68923	1.48578
	384	2.42384	1.252	0.952523	3.79341	1.06925	2.28313	1.59788	1.13519	1.04876	0.991601	1.57509	2.32727	1.14325	0.933573	0.649515	4.48124	1.50647	2.82118	1.11651	1.64042	3.32305	2.1908	3.61496	3.29003	1.11763	1.06902	0.931832	2.5798	3.41028	3.48567	1.09517	0.742259	1.90297	1.75613	1.03416	0.812016	1.15321	1.26816	1.0099	2.06576	0.77573	0.737226	1.07033	0.812352	0.522139	0.960339	3.61899	1.44575
	390	2.43723	1.19214	0.931779	3.7912	1.04442	2.28207	1.58612	0.966662	1.11686	0.972952	1.54109	2.31362	1.09215	0.921266	0.73931	4.48492	1.49444	2.90282	1.11555	1.67827	3.40165	2.20315	3.69557	3.36667	1.13235	1.07651	0.962687	2.65883	3.44985	3.52565	1.0853	0.787789	1.92277	1.78697	1.06682	0.815254	1.17403	1.28717	1.00125	2.08591	0.768859	0.719991	1.07258	0.821892	0.564388	0.967262	3.65974	1.43682
	396	2.39919	1.21406	0.955038	3.80911	1.05436	2.37019	1.59418	1.01433	1.08555	0.934388	1.53846	2.31064	1.07611	0.920012	0.693546	4.50085	1.51287	2.93547	1.13134	1.68616	3.4439	2.06595	3.68994	3.3772	1.12108	1.07234	0.981924	2.68586	3.45664	3.52791	1.08754	0.757955	1.89713	1.77536	1.02094	0.810297	1.14636	1.27453	0.986905	2.08972	0.784584	0.709544	1.10508	0.85195	0.538035	0.977642	3.71384	1.45317
	402	2.44532	1.23597	0.900347	3.85202	1.0362	2.38866	1.59659	1.12578	1.08903	0.932865	1.51572	2.30772	1.08318	0.914089	0.704434	4.48945	1.45564	2.87744	1.06906	1.64033	3.38986	2.02253	3.57841	3.36259	1.09092	1.04327	0.957582	2.64962	3.40417	3.46453	1.06195	0.726095	1.9081	1.73334	1.00441	0.782563	1.13856	1.2434	0.94912	2.0255	0.752801	0.72166	1.08562	0.812338	0.476724	0.961337	3.67991	1.44336
	408	2.4823	1.18218	0.91072	3.84257	1.02978	2.35055	1.56104	0.99552	1.04942	0.942891	1.53063	2.26086	1.04966	0.900074	0.651336	4.45194	1.47186	2.97266	1.12037	1.63876	3.47386	2.05059	3.62902	3.4431	1.11668	1.05489	0.978597	2.73136	3.53855	3.48685	1.08968	0.725994	1.95595	1.76862	1.05014	0.783136	1.13142	1.25118	0.961738	2.05751	0.746224	0.71173	1.08047	0.788841	0.485827	0.98095	3.75343	1.44096
	414	2.48062	1.2322	0.938693	3.86052	1.02282	2.37946	1.57599	1.16181	1.108	0.857131	1.54595	2.28963	1.08329	0.901238	0.638198	4.52731	1.47685	2.98104	1.0842	1.64269	3.45664	2.03396	3.59509	3.45478	1.11559	1.04806	0.95567	2.74817	3.51044	3.51143	1.06906	0.691152	1.95274	1.75411	1.0319	0.762508	1.12726	1.22736	0.934664	1.95584	0.722706	0.665845	1.07637	0.770841	0.423651	0.947486	3.65718	1.40056
	420	2.45612	1.18863	0.914177	3.89736	0.992929	2.45238	1.58664	1.02007	1.03981	0.84824	1.51288	2.26344	0.997459	0.904947	0.610391	4.50673	1.46284	2.98058	1.10912	1.62581	3.44626	2.02567	3.54288	3.4447	1.12433	1.03476	0.916484	2.74853	3.49065	3.49075	1.0346	0.673303	1.90951	1.74541	1.00606	0.736751	1.12251	1.20832	0.936537	1.92707	0.703801	0.669153	1.08134	0.787201	0.450153	0.998188	3.67883	1.4212
	426	2.4921	1.08309	0.876302	3.95699	0.999211	2.46389	1.6018	0.819662	1.05489	0.902675	1.53045	2.27736	1.04914	0.896221	0.612932	4.52246	1.46068	2.97019	1.07648	1.61971	3.49461	1.98843	3.48038	3.42032	1.08897	1.02293	0.909817	2.7672	3.48531	3.48332	1.04017	0.684013	1.90569	1.73412	0.981824	0.730333	1.12184	1.19459	0.930783	1.91473	0.699816	0.688081	1.08833	0.74264	0.427396	0.972944	3.70463	1.41348
	432	2.48589	1.12001	0.926435	3.95705	1.02164	2.47067	1.58599	0.839272	1.00907	0.877255	1.50556	2.24951	1.02287	0.895957	0.641524	4.50457	1.47235	2.98477	1.08407	1.66038	3.52692	2.0255	3.49859	3.45622	1.10477	1.01694	0.90111	2.81364	3.54599	3.54246	1.02973	0.669542	1.9129	1.74291	0.98215	0.736865	1.12912	1.18797	0.903523	1.92704	0.645948	0.64318	1.07314	0.751719	0.385611	0.954323	3.59444	1.39639
	438	2.47245	1.17036	0.894847	3.99351	1.0276	2.46682	1.53168	0.914367	0.935913	0.791495	1.5012	2.22215	1.02488	0.886188	0.539362	4.49902	1.44049	3.03263	1.08827	1.64945	3.51319	2.01141	3.45448	3.44949	1.08756	1.01005	0.893192	2.80649	3.50968	3.30786	1.00758	0.64424	1.93577	1.72526	1.00507	0.711624	1.09917	1.17486	0.903667	1.88671	0.660102	0.554448	1.0655	0.788942	0.415709	0.982092	3.71491	1.41527
	444	2.44894	1.07536	0.910405	3.9441	0.953567	2.49976	1.53093	0.936528	0.988691	0.810483	1.48113	2.21801	0.973428	0.873088	0.57731	4.49523	1.47168	3.06657	1.08638	1.69368	3.61896	2.06785	3.47294	3.5432	1.09535	1.02373	0.923093	2.88806	3.59323	3.41294	1.06102	0.616454	1.94669	1.75685	1.0144	0.723686	1.14155	1.19031	0.921843	1.92843	0.635759	0.580552	1.07101	0.719977	0.364162	0.943701	3.70523	1.39721
	450	2.4418	1.11548	0.873316	3.97938	0.974061	2.50374	1.5171	0.950399	0.933759	0.806769	1.49814	2.21505	0.990963	0.864958	0.576564	4.54241	1.4633	3.11042	1.07692	1.61554	3.57726	1.98935	3.40399	3.48788	1.08464	1.00527	0.90359	2.86241	3.54272	3.33639	1.02411	0.619354	1.93789	1.72275	0.976752	0.669307	1.10196	1.15901	0.880584	1.87301	0.617954	0.536299	1.06096	0.716567	0.39859	0.941946	3.69956	1.39415
	456	2.44619	1.08596	0.865459	3.99345	0.995524	2.51014	1.52217	0.901771	0.894983	0.815402	1.50575	2.2078	0.970553	0.855378	0.541929	4.52062	1.4306	3.08683	1.06098	1.68911	3.5672	1.97491	3.45038	3.53922	1.0534	0.988112	0.872863	2.86208	3.49181	3.34032	0.996309	0.608361	1.97673	1.72459	0.967759	0.677158	1.13544	1.16447	0.904845	1.86673	0.644907	0.568595	1.09686	0.762999	0.351977	0.92998	3.68196	1.384
	462	2.51069	1.07497	0.853829	3.99366	0.978766	2.53551	1.54031	0.879291	0.997473	0.797549	1.52561	2.21272	0.965667	0.858725	0.621607	4.5466	1.48899	3.10596	1.06141	1.63591	3.63644	1.97104	3.4542	3.56358	1.06902	0.992169	0.882324	2.88841	3.56541	3.35913	1.02456	0.603888	1.9291	1.71902	0.977018	0.681512	1.1237	1.16327	0.899227	1.87777	0.583756	0.489447	1.10937	0.735675	0.344362	0.919091	3.69642	1.38258
	468	2.51216	1.08475	0.851	3.96292	0.957163	2.54265	1.51751	0.957574	0.905671	0.798614	1.47197	2.18674	0.920767	0.844091	0.482774	4.48479	1.43951	3.16905	1.04185	1.68194	3.66498	1.97993	3.46531	3.60201	1.09769	0.99783	0.886354	2.95526	3.6176	3.38794	1.02826	0.600666	1.97758	1.74639	1.00078	0.67796	1.12034	1.16517	0.902692	1.88149	0.576846	0.414885	1.06442	0.7091	0.304204	0.922197	3.65547	1.33332
	474	2.45107	1.09516	0.906162	3.96815	0.946542	2.55078	1.51274	0.78331	1.00319	0.737348	1.47663	2.16417	0.94842	0.840903	0.455473	4.47516	1.47783	3.1443	1.0464	1.64886	3.70274	1.97923	3.40775	3.62142	1.10487	0.990913	0.865139	2.97759	3.60413	3.3554	0.99148	0.583791	1.97177	1.7345	0.977564	0.668247	1.12159	1.15975	0.89277	1.85515	0.555055	0.432389	1.08526	0.722985	0.314121	0.927847	3.71167	1.33869
	480	2.45316	1.09407	0.859801	4.02707	0.912881	2.56064	1.53156	0.776136	0.92423	0.720889	1.47887	2.15971	0.909844	0.840283	0.510366	4.49673	1.40693	3.18269	1.04748	1.64913	3.77514	1.97891	3.42447	3.58349	1.08034	0.992957	0.87832	3.00352	3.63821	3.37977	1.00233	0.571785	1.97534	1.74324	0.981498	0.653865	1.10912	1.15638	0.866815	1.85412	0.544356	0.431137	1.10968	0.699344	0.29257	0.916174	3.68946	1.43941
	486	2.44917	1.04124	0.860273	3.95993	0.921101	2.51879	1.50875	0.682865	0.868056	0.717175	1.43453	2.12468	0.894724	0.812647	0.483318	4.42173	1.3649	3.15452	1.05524	1.63918	3.75204	1.98174	3.4022	3.60242	1.09133	0.991547	0.87218	2.99821	3.59403	3.37043	0.98264	0.596407	1.98243	1.73142	0.983786	0.627334	1.11735	1.13993	0.876381	1.84384	0.532656	0.410095	1.06613	0.701517	0.242545	0.942051	3.63012	1.42664
	492	2.49422	1.10308	0.880546	3.99564	0.896699	2.52882	1.51821	0.836402	0.904263	0.679807	1.43606	2.11681	0.886732	0.819605	0.512415	4.43479	1.4109	3.16188	1.01033	1.63406	3.73004	1.94616	3.38869	3.60117	1.08785	0.977219	0.861826	2.99975	3.57818	3.33884	0.957368	0.547216	1.93133	1.70993	0.978402	0.608769	1.07228	1.12724	0.86068	1.81514	0.50902	0.389881	1.08448	0.675085	0.245139	0.931488	3.61888	1.44502
	498	2.44651	1.04322	0.802282	3.99723	0.905996	2.52491	1.54776	0.85984	0.881644	0.670318	1.39799	2.11943	0.830449	0.814211	0.457294	4.44979	1.37661	3.1688	1.03559	1.59721	3.75984	1.94792	3.36834	3.65973	1.09287	0.979263	0.84884	3.04798	3.6188	3.34097	0.974819	0.513984	1.97331	1.71799	0.950037	0.61533	1.0927	1.11755	0.840215	1.80671	0.508647	0.383319	1.08124	0.708826	0.222145	0.935898	3.67647	1.4327
	504	2.47649	1.14244	0.814854	4.0401	0.895913	2.54568	1.53248	0.663255	0.875596	0.65824	1.38769	2.09187	0.837521	0.806656	0.424934	4.43693	1.37362	3.19958	1.03934	1.62028	3.77089	1.95964	3.39203	3.62894	1.07852	0.970866	0.861231	3.05359	3.59621	3.32122	0.969564	0.507503	1.99843	1.70924	0.972888	0.593956	1.06992	1.1263	0.821802	1.79614	0.479789	0.358883	1.07341	0.656552	0.196212	0.88609	3.59267	1.40804
	510	2.47458	1.08641	0.815169	4.0137	0.857407	2.52678	1.51281	0.743451	0.821906	0.605935	1.32806	2.06562	0.838958	0.801941	0.405726	4.41433	1.34563	3.17226	1.00739	1.62776	3.7726	1.92406	3.37443	3.64558	1.07283	0.968645	0.843373	3.09443	3.58542	3.31004	0.971225	0.500545	2.0046	1.71833	0.962389	0.590805	1.06767	1.11314	0.83464	1.78303	0.451304	0.4061	1.09409	0.647416	0.12981	0.919176	3.60655	1.40887
	516	2.4613	1.11439	0.821612	4.06981	0.919567	2.60522	1.53524	0.832576	0.907411	0.676103	1.34947	2.07546	0.870405	0.807154	0.404727	4.43668	1.37956	3.20518	1.00938	1.62236	3.81246	1.91071	3.35174	3.66098	1.08569	0.966133	0.83167	3.09894	3.56086	3.29542	0.947388	0.496429	1.94832	1.7057	0.958231	0.582868	1.04354	1.10464	0.823565	1.7473	0.447907	0.354671	1.05611	0.650711	0.158098	0.901566	3.60818	1.39675
	522	2.41373	1.00597	0.852258	4.07374	0.87051	2.61104	1.55295	0.990577	0.824309	0.641721	1.32449	2.05692	0.811937	0.797114	0.407016	4.40807	1.36791	3.19293	1.01911	1.6264	3.85455	1.90022	3.35163	3.67499	1.06861	0.964044	0.827702	3.13058	3.57784	3.2895	0.947979	0.483946	1.96104	1.69952	0.94535	0.569173	1.03599	1.1051	0.821641	1.72844	0.426922	0.382485	1.07912	0.62802	0.168408	0.912925	3.56949	1.39928
	528	2.46962	1.08283	0.841099	4.09075	0.861719	2.61957	1.57035	0.761467	0.804176	0.680822	1.29712	2.07737	0.818319	0.792467	0.418662	4.42242	1.36841	3.18028	0.988826	1.62607	3.83575	1.89443	3.31097	3.69763	1.08493	0.953578	0.849441	3.10469	3.62341	3.26561	0.95285	0.473888	1.92944	1.70321	0.956605	0.541927	1.06431	1.10574	0.815328	1.72169	0.400969	0.38398	1.04717	0.615286	0.144259	0.886181	3.5732	1.38773
	534	2.43866	1.07152	0.821926	4.06306	0.847545	2.60199	1.56766	0.704549	0.804342	0.626726	1.23684	2.04643	0.817456	0.778377	0.388326	4.37938	1.35007	3.2714	0.973863	1.66514	3.94807	1.94059	3.37643	3.7466	1.09497	0.978491	0.872726	3.16283	3.67067	3.33077	0.952554	0.496522	1.99602	1.72578	0.964183	0.559002	1.04319	1.12574	0.833623	1.75093	0.364906	0.387599	1.06875	0.634092	0.132996	0.883676	3.6546	1.39258
	540	2.43267	1.09312	0.816112	4.10123	0.854581	2.57873	1.57712	0.689721	0.739053	0.549131	1.23763	2.02881	0.78049	0.778475	0.396431	4.35141	1.30317	3.22363	0.950288	1.60833	3.83331	1.89742	3.26144	3.6848	1.09249	0.945382	0.833342	3.07565	3.55441	3.27415	0.932371	0.459097	1.87543	1.67138	0.941913	0.538976	1.00357	1.09054	0.802922	1.66995	0.333516	0.382203	1.04843	0.6053	0.0604272	0.845546	3.60301	1.37156
	546	2.39157	0.969366	0.791438	4.13069	0.845575	2.59706	1.59992	0.873232	0.858942	0.532273	1.20105	2.02295	0.804808	0.77537	0.340552	4.42367	1.2919	3.25088	0.971089	1.64392	3.87806	1.88378	3.28199	3.71106	1.06757	0.953729	0.822528	3.09932	3.56269	3.27657	0.910205	0.434073	1.94829	1.69502	0.911412	0.515224	1.04845	1.08861	0.800779	1.68272	0.29019	0.3616	1.07382	0.556796	0.103175	0.855372	3.54293	1.3484
	552	2.37928	1.0114	0.734862	4.08174	0.85358	2.589	1.58753	0.57397	0.740213	0.567989	1.21923	2.01759	0.747491	0.762187	0.36712	4.38523	1.30212	3.23763	0.969304	1.61264	3.85464	1.89401	3.24745	3.67271	1.07315	0.935815	0.832055	3.09345	3.56899	3.23127	0.923584	0.449812	1.89366	1.67175	0.920741	0.533389	1.03954	1.06906	0.776196	1.63172	0.305934	0.34921	1.05038	0.593271	0.0725967	0.862491	3.56928	1.36506
	558	2.34371	0.934611	0.735805	4.10431	0.816366	2.59639	1.57864	0.755568	0.699366	0.46351	1.21403	1.98665	0.697761	0.757805	0.38003	4.41087	1.3438	3.28051	0.969629	1.63195	3.89836	1.88828	3.24433	3.69983	1.04949	0.939661	0.828647	3.10423	3.59198	3.27366	0.913475	0.417792	1.87556	1.67859	0.892551	0.506658	1.00852	1.06788	0.792373	1.63812	0.261371	0.347985	1.0713	0.590408	0.0380291	0.846838	3.5158	1.35961
	564																																									0.260664	0.308394	1.06814	0.560724	0.0122272	0.825314	3.47415	1.34484
	570	2.38837	0.903498	0.694787	4.08366	0.833199	2.61219	1.57797	0.692272	0.698289	0.471147	1.1897	1.99476	0.710927	0.752954	0.325668	4.36942	1.31179	3.28254	0.9611	1.6626	3.95204	1.89343	3.25774	3.76195	1.06637	0.951359	0.839129	3.14931	3.59878	3.28832	0.905871	0.41465	1.90061	1.68895	0.898167	0.511242	1.01875	1.07093	0.815481	1.63655	0.239266	0.310018	1.07046	0.568998	-0.0429945	0.830801	3.48758	1.34404
	576	2.38154	0.996646	0.71066	4.1038	0.817626	2.60856	1.57405	0.640455	0.690584	0.481572	1.17739	2.00606	0.693622	0.743601	0.327451	4.35785	1.28076	3.23672	0.932163	1.59019	3.84086	1.86194	3.17752	3.69728	1.04349	0.915369	0.806196	3.10017	3.52198	3.218	0.870133	0.367904	1.8609	1.63786	0.870433	0.475887	1.00226	1.03692	0.763274	1.56432	0.206168	0.292214	1.04718	0.541731	-0.0486147	0.813681	3.474	1.34798
	582	2.33813	0.954991	0.733448	4.07756	0.803021	2.62144	1.56968	0.604582	0.716848	0.490404	1.16022	1.9934	0.700808	0.747227	0.318865	4.3794	1.27777	3.25158	0.921662	1.57582	3.82478	1.85174	3.1196	3.66153	1.05318	0.914657	0.778102	2.91908	3.47934	3.20611	0.874404	0.352698	1.82849	1.62963	0.856256	0.465515	0.986734	1.02762	0.746419	1.5392	0.210231	0.252442	1.06638	0.556681	-0.0209311	0.809185	3.47172	1.33424
	588	2.31685	0.889379	0.680486	4.01437	0.801228	2.59213	1.5482	0.645876	0.627532	0.466776	1.17372	1.94745	0.653954	0.735381	0.281194	4.33163	1.27045	3.33651	0.946649	1.64268	3.93222	1.90217	3.19778	3.77077	1.06933	0.931725	0.841247	3.00818	3.59111	3.30233	0.88199	0.360745	1.87593	1.65995	0.916239	0.492132	1.03732	1.05227	0.761054	1.58571	0.163411	0.253781	1.02412	0.557472	-0.0959934	0.791902	3.388	1.30207
	594	2.29834	0.94643	0.680957	4.04347	0.768536	2.51597	1.54998	0.694185	0.679067	0.466846	1.14355	1.95529	0.6616	0.729133	0.296129	4.34722	1.273	3.34665	0.937462	1.62806	3.92281	1.88497	3.18006	3.73263	1.05684	0.921218	0.79268	2.95116	3.56989	3.24913	0.883442	0.368911	1.90128	1.65567	0.881534	0.462937	1.03264	1.03983	0.751283	1.55067	0.144859	0.23665	1.04021	0.534379	-0.0980706	0.801923	3.42959	1.31508
	600	2.30219	0.95365	0.725275	3.98458	0.765129	2.49678	1.56021	0.658312	0.67219	0.415338	1.12077	1.93518	0.641306	0.721087	0.252388	4.32709	1.27153	3.26224	0.959301	1.57296	3.87633	1.86769	3.12884	3.7001	1.04942	0.913675	0.774032	2.94382	3.52351	3.22666	0.881919	0.333215	1.85568	1.63585	0.858529	0.433398	0.978151	1.01216	0.734937	1.51035	0.129625	0.220193	1.0423	0.509299	-0.127704	0.77009	3.42494	1.30947
	606	2.25862	0.910078	0.738948	3.98793	0.739435	2.48175	1.54627	0.779324	0.624715	0.388125	1.09425	1.93078	0.618137	0.710419	0.242032	4.28151	1.22767	3.25951	0.896329	1.60231	3.9145	1.87024	3.26775	3.72388	1.05218	0.902712	0.803209	2.9584	3.51847	3.18469	0.817448	0.306502	1.87656	1.62268	0.886214	0.41999	0.984769	1.02254	0.721812	1.5796	0.101572	0.19687	1.04097	0.518148	-0.119336	0.771956	3.40997	1.31782
	612	2.29953	0.890784	0.731876	4.04474	0.768326	2.4995	1.70739	0.683503	0.651394	0.352947	1.11476	1.96052	0.642915	0.719954	0.214478	4.30331	1.27086	3.40435	0.960643	1.61059	4.24506	1.94851	3.61948	3.91527	1.06261	0.9312	0.814711	3.17672	3.55608	3.36854	0.866242	0.367733	1.98586	1.67136	0.909135	0.470042	1.00743	1.08763	0.768256	1.80688	0.0772295	0.173859	1.02955	0.497529	-0.141097	0.74531	3.51672	1.30925
	618	2.30215	0.923239	0.69353	4.24358	0.762766	2.48791	1.84353	0.759873	0.628361	0.407183	1.14149	2.02468	0.609973	0.738025	0.25622	4.42333	1.25245	3.33852	0.918563	1.60245	4.31284	1.9489	3.77577	3.88082	1.02427	0.920184	0.807386	3.12761	3.60071	3.42033	0.850966	0.31093	1.92742	1.64218	0.871102	0.431822	1.01154	1.09307	0.747335	1.93127	0.0849249	0.18512	1.06276	0.519846	-0.0987949	0.785181	3.79894	1.32897
	624	2.40554	0.856988	0.714274	4.436	0.777876	2.49681	1.96862	0.595813	0.626869	0.40088	1.12998	2.10266	0.677065	0.787352	0.266855	4.54249	1.30741	3.40589	0.890664	1.58086	4.48229	2.03119	3.84476	3.92486	1.06259	0.928852	0.833107	3.17246	3.77041	3.53415	0.878751	0.342906	1.93515	1.666	0.891115	0.431708	1.01522	1.11784	0.740632	1.99241	0.0605429	0.203142	1.03801	0.502134	-0.144674	0.742615	3.95897	1.35213
	630	2.37219	0.926497	0.682057	4.54733	0.790511	2.56493	1.98011	0.686214	0.586851	0.341606	1.07737	2.1814	0.679997	0.832381	0.280777	4.6178	1.31163	3.46175	0.902057	1.58942	4.50502	2.03646	3.89156	3.91412	1.05214	0.934008	0.808601	3.18313	3.83921	3.59044	0.866267	0.351549	1.95016	1.65237	0.878654	0.425691	0.996159	1.12781	0.726896	1.9972	0.0443078	0.218185	1.05748	0.482321	-0.118355	0.796645	3.86581	1.4037
	636	2.42854	1.01198	0.707674	4.616	0.78818	2.58947	1.99802	0.581464	0.766809	0.443835	1.04804	2.21769	0.693392	0.870413	0.265615	4.68006	1.28973	3.51023	0.930399	1.5591	4.63052	2.08183	3.93018	3.97445	1.04061	0.951581	0.839621	3.27747	3.9258	3.68599	0.888337	0.349838	2.00363	1.67284	0.857191	0.422568	1.00664	1.12839	0.735581	1.99774	0.0187282	0.215121	1.06704	0.498335	-0.0908285	0.804285	3.94934	1.4326
	642	2.36607	0.863951	0.717418	4.66921	0.783372	2.60677	1.95949	0.651456	0.640209	0.410648	1.02446	2.24985	0.697934	0.881398	0.250454	4.72101	1.25939	3.49792	0.915471	1.57399	4.62093	2.09391	3.9333	4.02366	1.06078	0.95329	0.824462	3.30438	4.00573	3.72077	0.873113	0.331949	1.96798	1.67674	0.847708	0.406466	1.03283	1.13519	0.735675	1.99627	0.0137419	0.229594	1.0666	0.500393	-0.132666	0.765699	3.98801	1.49434
	648	2.43702	0.950391	0.726061	4.692	0.829813	2.63625	1.96781	0.663414	0.624218	0.367305	1.01968	2.26737	0.690747	0.892111	0.247684	4.72587	1.29529	3.55092	0.885289	1.58199	4.67751	2.10926	3.90165	3.99429	1.0768	0.943301	0.839519	3.30392	3.99988	3.75551	0.863186	0.295716	1.96307	1.67256	0.863132	0.403573	1.01384	1.12175	0.749139	1.9379	0.00518266	0.196531	1.04877	0.461299	-0.152484	0.751221	3.94103	1.50734
	654	2.39568	0.995304	0.676243	4.66627	0.769559	2.68636	1.90819	0.6505	0.585443	0.397246	0.998769	2.24355	0.653896	0.887729	0.209002	4.69844	1.30885	3.57947	0.919372	1.58105	4.71412	2.14617	3.86475	4.01222	1.04278	0.949766	0.826401	3.34366	4.00241	3.76232	0.858401	0.32954	1.9746	1.67358	0.873547	0.392198	0.998536	1.09818	0.725523	1.88589	-0.0433851	0.177457	1.05043	0.472191	-0.158104	0.763559	3.9636	1.50325
	660	2.39262	0.904137	0.682057	4.67286	0.778533	2.72422	1.91107	0.647789	0.589337	0.339366	0.983655	2.24927	0.674995	0.889769	0.182713	4.75025	1.28224	3.57683	0.918798	1.58119	4.72397	2.14217	3.89968	4.01142	1.07374	0.948476	0.830168	3.37372	4.03132	3.74367	0.878226	0.305312	1.96124	1.68769	0.866621	0.369278	0.989482	1.10364	0.726159	1.82928	-0.0479396	0.175092	1.04819	0.450364	-0.207395	0.736685	3.92679	1.49931
	666	2.32991	0.938828	0.6775	4.64776	0.753593	2.693	1.87993	0.630411	0.532748	0.293832	0.949651	2.22249	0.66206	0.875618	0.189301	4.72953	1.27697	3.54891	0.917463	1.53176	4.5709	2.08974	3.5296	3.97135	1.05879	0.935271	0.824357	3.27492	3.92887	3.64192	0.82208	0.278002	1.8612	1.66402	0.85924	0.344008	0.984659	1.0592	0.695984	1.55947	-0.073637	0.177131	1.05324	0.457889	-0.225008	0.724295	3.95168	1.49217
	672	2.34238	0.800064	0.630825	4.66296	0.744802	2.5289	1.72713	0.580507	0.546584	0.314413	0.931217	2.17336	0.603707	0.830794	0.12634	4.65163	1.24184	3.45997	0.87725	1.47718	4.28883	2.00979	3.21956	3.82937	1.00567	0.91107	0.785006	3.12119	3.70114	3.48251	0.787647	0.221001	1.75737	1.64353	0.838267	0.313209	0.950662	0.999805	0.672774	1.31776	-0.109484	0.130623	1.05945	0.416205	-0.217008	0.731184	3.72004	1.47932
	678	2.28397	0.868935	0.588864	4.44123	0.737303	2.2684	1.56817	0.583537	0.63706	0.268083	0.876687	2.07563	0.556277	0.773557	0.125088	4.51238	1.16631	3.49892	0.874497	1.4941	4.2141	1.96509	3.08645	3.83818	1.02243	0.910551	0.778372	3.09648	3.60879	3.3871	0.821514	0.197785	1.75717	1.64001	0.859787	0.306333	0.931602	0.96807	0.650768	1.26035	-0.11394	0.107923	1.0124	0.424162	-0.254095	0.674264	3.39843	1.43834
	684	2.30381	0.948986	0.569377	4.31914	0.673604	2.20689	1.50747	0.63631	0.500518	0.219762	0.859423	2.00366	0.52851	0.738751	0.106891	4.46366	1.15625	3.38584	0.854692	1.48211	3.99475	1.90146	2.93591	3.71135	0.998288	0.880101	0.722597	2.95606	3.41566	3.22377	0.786324	0.136213	1.67455	1.59448	0.809142	0.288684	0.885354	0.911299	0.619881	1.16743	-0.158405	0.0560533	0.987533	0.396982	-0.303464	0.658677	3.22155	1.3625
	690	2.22474	0.893915	0.592007	4.25004	0.7124	2.2066	1.49897	0.624033	0.513526	0.22481	0.844075	1.92631	0.526727	0.70776	0.103869	4.35917	1.14657	3.34409	0.819079	1.47724	3.98596	1.85288	2.89011	3.71444	0.992213	0.876743	0.718695	2.90575	3.28353	3.22754	0.739312	0.152408	1.66416	1.57907	0.810554	0.254647	0.901243	0.890373	0.627041	1.02529	-0.144094	0.0536364	1.00452	0.403557	-0.322075	0.571223	3.07978	1.33401
	696	2.18086	0.838524	0.578806	4.11664	0.646871	2.2777	1.45432	0.636629	0.402254	0.112365	0.820124	1.82133	0.429856	0.673588	0.0894658	4.27035	1.0819	3.36345	0.827636	1.46556	3.9623	1.85439	2.89251	3.6986	0.966689	0.878091	0.734772	2.9628	3.28646	3.24319	0.733535	0.139607	1.65763	1.58367	0.815644	0.266594	0.912975	0.879085	0.610577	1.00259	-0.184789	0.00391684	0.982527	0.394737	-0.373675	0.535442	3.00125	1.36987
	702	2.11961	0.801022	0.587921	4.09928	0.647016	2.33931	1.46121	0.608409	0.469945	0.158038	0.831895	1.83291	0.41853	0.654444	0.0646936	4.19271	1.05506	3.31421	0.78393	1.42051	3.92551	1.81375	2.8168	3.66738	0.968151	0.863874	0.677746	2.9086	3.20114	3.16611	0.709881	0.106912	1.60929	1.56383	0.813448	0.241897	0.892333	0.859466	0.575029	0.947879	-0.186556	-0.0355961	0.978273	0.387672	-0.39785	0.524846	3.00123	1.34314
	708	2.0908	0.792908	0.562305	4.03495	0.638764	2.39131	1.43468	0.576362	0.440698	0.1599	0.80771	1.74777	0.37593	0.628409	-0.00433735	4.09864	1.00785	3.37641	0.813137	1.49764	3.97498	1.81028	2.86515	3.73678	0.963852	0.870141	0.696292	2.91723	3.20713	3.18961	0.733074	0.120584	1.68843	1.58558	0.814334	0.247026	0.910908	0.875225	0.606272	0.94943	-0.205186	-0.0326766	0.988412	0.372751	-0.418088	0.491904	2.96255	1.32044
	714	2.12018	0.880626	0.5139	3.99732	0.620822	2.40609	1.44036	0.494571	0.508389	0.0880799	0.81242	1.73664	0.39128	0.617001	0.0032625	4.14697	1.01109	3.29567	0.755007	1.47031	3.86721	1.75583	2.80119	3.62852	0.938241	0.851123	0.665927	2.84866	3.08207	3.14284	0.696005	0.056149	1.59718	1.54114	0.801173	0.195999	0.89869	0.841628	0.554929	0.8919	-0.256267	-0.0929654	0.985287	0.350032	-0.462629	0.509951	2.923	1.30013
	720	2.0547	0.746654	0.59295	3.99492	0.592005	2.409	1.441	0.551809	0.398774	0.122203	0.790901	1.73908	0.327408	0.612513	-0.0192336	4.1379	0.968826	3.26235	0.753741	1.4219	3.87263	1.75183	2.80307	3.62901	0.941349	0.847928	0.66321	2.84112	3.07337	3.11892	0.678693	0.0393929	1.60828	1.52806	0.77428	0.184854	0.851817	0.838194	0.558378	0.863896	-0.252282	-0.0797098	0.981383	0.359312	-0.450534	0.501475	2.90048	1.28959
	726	1.98262	0.790928	0.547689	3.93901	0.564804	2.40186	1.42233	0.573333	0.384026	0.0816477	0.795424	1.70192	0.280208	0.596972	0.00328779	4.0848	1.00351	3.25646	0.787548	1.44087	3.82571	1.73095	2.76694	3.6115	0.933758	0.845221	0.682084	2.8601	3.06391	3.13448	0.656605	0.048871	1.58707	1.5254	0.772398	0.187805	0.849275	0.822549	0.547964	0.83785	-0.283967	-0.0976179	0.97464	0.333399	-0.465786	0.495545	2.88577	1.27269
	732	2.01291	0.710302	0.465025	3.91832	0.549015	2.4057	1.43335	0.483251	0.465802	0.0954581	0.763618	1.69756	0.307746	0.582308	-0.0591676	4.08337	0.99368	3.33118	0.785833	1.46587	3.89918	1.76578	2.80344	3.6812	0.955405	0.855523	0.664062	2.93773	3.13631	3.14947	0.684573	0.0673521	1.61255	1.55037	0.794794	0.203964	0.90188	0.83445	0.566208	0.757864	-0.284222	-0.130888	0.984196	0.33206	-0.466787	0.495877	2.92453	1.27256
	738	2.01292	0.917489	0.491741	3.98531	0.546146	2.42462	1.44738	0.512428	0.419156	0.10429	0.758931	1.70109	0.293431	0.588752	-0.0331055	4.0622	0.992434	3.29073	0.754059	1.454	3.84931	1.72919	2.70845	3.61189	0.923817	0.842266	0.664077	2.87339	3.05308	3.12272	0.674907	0.0345774	1.54747	1.51431	0.80167	0.176746	0.842241	0.806206	0.532559	0.714092	-0.310803	-0.111156	0.963176	0.28724	-0.506813	0.491936	2.84961	1.24358
	744	1.94238	0.742629	0.484984	3.94834	0.537678	2.40235	1.42272	0.377067	0.400265	-0.000587465	0.71104	1.65924	0.263824	0.583433	-0.0310696	4.02348	0.963919	3.35765	0.730933	1.41359	3.89503	1.7514	2.69481	3.67794	0.930867	0.8375	0.660175	2.89021	3.00309	3.14763	0.656003	0.0340586	1.52027	1.52047	0.763077	0.16901	0.894404	0.790579	0.544397	0.719195	-0.334988	-0.146628	0.959	0.3017	-0.518391	0.479481	2.84539	1.23676
	750	1.98858	0.836096	0.497242	3.95443	0.560756	2.40831	1.46915	0.26594	0.374332	0.0114307	0.727206	1.64394	0.225477	0.568845	-0.0482546	4.04036	0.960015	3.30049	0.716005	1.38641	3.83961	1.70989	2.64814	3.64338	0.894991	0.835475	0.663185	2.80298	2.97101	3.08398	0.661814	-0.00257174	1.5423	1.51419	0.795911	0.145373	0.853896	0.772756	0.531033	0.701695	-0.390133	-0.135185	0.960114	0.290722	-0.562039	0.463633	2.80823	1.22937
	756	1.90159	0.893467	0.488598	3.93656	0.512991	2.36382	1.48134	0.542562	0.29413	0.00911069	0.69526	1.61335	0.22358	0.537279	-0.0975588	4.01646	0.954895	3.30625	0.723836	1.43618	3.78541	1.69444	2.6271	3.69804	0.926947	0.833138	0.652634	2.7759	2.9744	3.07634	0.628843	-0.0362011	1.52964	1.49824	0.779562	0.129587	0.864819	0.765554	0.517941	0.699801	-0.417557	-0.234176	0.970448	0.311082	-0.573669	0.481974	2.8059	1.22747
	762	1.84465	0.85916	0.422593	3.94824	0.517874	2.33867	1.47608	0.48373	0.335722	-0.11349	0.675984	1.60975	0.216854	0.51679	-0.107662	3.9901	0.914454	3.3791	0.685491	1.46335	3.82927	1.70388	2.62445	3.74994	0.920265	0.829918	0.687242	2.79213	2.96262	3.0914	0.633557	-0.0156928	1.54454	1.501	0.758764	0.131048	0.878096	0.781377	0.5129	0.7064	-0.442489	-0.244391	0.949389	0.25688	-0.580129	0.469094	2.8123	1.21903
	768	1.88416	0.767034	0.347472	3.89163	0.505853	2.32355	1.49638	0.586247	0.232735	-0.109039	0.659982	1.62214	0.174253	0.502654	-0.148368	3.97126	0.903257	3.39368	0.648114	1.46047	3.78011	1.64629	2.53298	3.74568	0.883436	0.817148	0.64664	2.70968	2.88694	3.02945	0.621699	-0.0694548	1.47018	1.47692	0.726721	0.106609	0.832363	0.767236	0.493198	0.587593	-0.466066	-0.240746	0.948792	0.252808	-0.606902	0.407248	2.77434	1.19916
	774	1.89025	0.837502	0.282252	3.9149	0.535498	2.31909	1.5246	0.44961	0.239944	-0.0800944	0.654126	1.60946	0.198457	0.495621	-0.14962	3.97999	0.944929	3.46382	0.658539	1.52848	3.86322	1.67104	2.57298	3.91085	0.939433	0.836002	0.671637	2.76496	2.99658	3.0896	0.62584	-0.0555845	1.51827	1.49428	0.745999	0.105434	0.907078	0.804547	0.510815	0.623234	-0.484991	-0.22806	0.98165	0.244132	-0.601447	0.405428	2.77827	1.19847
	780	1.86682	0.832902	0.248464	3.91468	0.517448	2.3038	1.53009	0.42713	0.274908	-0.102328	0.636534	1.60853	0.182532	0.487325	-0.182738	3.92302	0.883751	3.46293	0.633234	1.4961	3.74974	1.62677	2.47475	3.7524	0.918067	0.806455	0.628205	2.68674	2.86833	3.06163	0.589267	-0.0841459	1.45174	1.46036	0.745939	0.0836025	0.858329	0.786852	0.464608	0.515205	-0.522408	-0.223405	0.949349	0.275916	-0.62305	0.36371	2.75792	1.18647
	786	1.82394	0.797956	0.149613	3.90386	0.498645	2.28354	1.51889	0.347252	0.16115	-0.178131	0.625908	1.57677	0.189718	0.477443	-0.186013	3.93967	0.885695	3.5441	0.614259	1.52106	3.84975	1.67224	2.49047	3.78322	0.946688	0.817108	0.675024	2.68931	2.92691	3.06976	0.608466	-0.0809879	1.46626	1.46916	0.769386	0.0735748	0.860275	0.802669	0.487444	0.534891	-0.515282	-0.20243	0.94634	0.228275	-0.632554	0.361987	2.7819	1.19064
	792	1.81972	0.867785	0.119439	3.8957	0.506111	2.28588	1.55816	0.370051	0.185343	-0.192201	0.61893	1.57852	0.186901	0.477073	-0.134154	3.9827	0.870929	3.57644	0.637067	1.52993	3.87894	1.66698	2.47947	3.82652	0.939877	0.829873	0.649465	2.73068	2.96227	3.10642	0.613599	-0.0896551	1.45832	1.47363	0.778364	0.0781303	0.933114	0.813524	0.49413	0.483384	-0.548223	-0.232332	0.957918	0.203225	-0.660745	0.369367	2.71597	1.17151
	798	1.76931	0.739243	0.0616052	3.86695	0.486231	2.26923	1.58872	0.430478	0.170595	-0.211846	0.596802	1.56322	0.146716	0.465227	-0.215072	3.93491	0.854187	3.54965	0.610759	1.51223	3.82506	1.64375	2.45333	3.75737	0.943071	0.819265	0.673902	2.68712	2.9219	3.06442	0.589579	-0.113606	1.45524	1.44166	0.786011	0.0568142	0.88293	0.800962	0.470751	0.492656	-0.534207	-0.229568	0.950669	0.224736	-0.719614	0.35864	2.71905	1.20163
	804	1.78893	0.729213	0.10278	3.89347	0.503172	2.32052	1.61917	0.272158	0.224616	-0.199629	0.630876	1.58147	0.145048	0.476189	-0.172065	3.97335	0.877704	3.5614	0.624677	1.49074	3.79647	1.64332	2.41785	3.76584	0.923482	0.817488	0.624907	2.70384	2.84986	3.08294	0.565925	-0.135012	1.44556	1.43483	0.745806	0.045927	0.863575	0.80127	0.468997	0.462883	-0.595181	-0.302343	0.902341	0.156577	-0.747017	0.310659	2.53944	1.15857
	810	1.82967	0.798722	0.0770065	3.84656	0.479739	2.35557	1.60821	0.431434	0.204482	-0.158934	0.59374	1.554	0.14752	0.470538	-0.241602	3.95432	0.867723	3.5237	0.591728	1.42749	3.74699	1.62786	2.36743	3.69004	0.926763	0.798866	0.61982	2.59632	2.76746	3.01321	0.561714	-0.168761	1.43404	1.40383	0.742874	0.042317	0.851174	0.781965	0.444432	0.516854	-0.581596	-0.286652	0.925357	0.186232	-0.688943	0.313993	2.63357	1.1793
	816	1.77427	0.787414	0.0693058	3.8458	0.451246	2.36195	1.59253	0.369414	0.169435	-0.175393	0.599806	1.5362	0.115153	0.461555	-0.224139	3.96645	0.845816	3.59084	0.590013	1.43097	3.77443	1.61455	2.34538	3.71103	0.919778	0.809387	0.618716	2.61714	2.8115	3.03792	0.565567	-0.19611	1.45796	1.39654	0.772486	0.023207	0.845983	0.774962	0.443711	0.505694	-0.589881	-0.327693	0.935418	0.162217	-0.785	0.303984	2.54868	1.16595
	822	1.73931	0.744482	0.025145	3.80923	0.468187	2.3795	1.59093	0.385198	0.042421	-0.227299	0.586282	1.52548	0.101068	0.452851	-0.249417	3.94615	0.823833	3.59388	0.587882	1.47329	3.84114	1.63758	2.34952	3.76461	0.92176	0.816007	0.637624	2.61961	2.82407	3.06819	0.56869	-0.159007	1.4431	1.41934	0.760411	0.0209436	0.916908	0.792636	0.458244	0.633516	-0.600796	-0.310656	0.937933	0.129944	-0.768024	0.291496	2.59	1.17035
	828	1.73294	0.751701	0.0152441	3.73852	0.471131	2.37335	1.60463	0.228791	0.0947844	-0.274824	0.56869	1.49571	0.0634119	0.442909	-0.246875	3.89926	0.780658	3.52776	0.58755	1.4188	3.73139	1.59886	2.22497	3.70668	0.935783	0.788165	0.631549	2.56263	2.75603	3.02064	0.526585	-0.20937	1.41964	1.39021	0.727632	0.000429759	0.850206	0.750786	0.438339	0.839008	-0.612418	-0.318953	0.936247	0.166131	-0.774773	0.317699	2.60298	1.16673
	834	1.72365	0.776489	0.082507	3.75733	0.468477	2.45862	1.7274	0.210137	0.0792079	-0.28033	0.577094	1.52439	0.0512815	0.449293	-0.229159	3.93638	0.79711	3.6052	0.607348	1.44947	3.84146	1.65161	2.26352	3.72543	0.928842	0.801458	0.639496	2.62841	2.81319	3.07774	0.55818	-0.212155	1.4105	1.40743	0.770416	-0.00785027	0.875734	0.762837	0.417197	1.20378	-0.633207	-0.339089	0.948137	0.152534	-0.765487	0.306646	2.56745	1.16938
	840	1.71559	0.765181	-0.0553189	3.73911	0.43374	2.48748	1.68325	0.151943	0.166784	-0.249195	0.541033	1.48015	0.0574329	0.445236	-0.288579	3.93442	0.777179	3.66575	0.596709	1.41152	3.83558	1.63074	2.26783	3.71335	0.926146	0.799175	0.623087	2.63634	2.84538	3.08597	0.556397	-0.200292	1.39028	1.4051	0.755993	-0.0157005	0.848727	0.762267	0.432051	1.17767	-0.6602	-0.341325	0.94505	0.170678	-0.813885	0.268387	2.53793	1.1497
	846	1.64904	0.869829	-0.0259308	3.68351	0.423119	2.49188	1.71383	0.0452799	0.164464	-0.265056	0.529987	1.45399	0.0133378	0.428683	-0.307535	3.89244	0.777376	3.6056	0.583787	1.39323	3.80401	1.5993	2.25705	3.72056	0.886717	0.78895	0.651573	2.56804	2.75154	3.06058	0.53376	-0.246144	1.41157	1.37742	0.732813	-0.0371312	0.860422	0.749505	0.400216	1.02274	-0.687821	-0.389749	0.909481	0.134548	-0.838637	0.272275	2.51489	1.1342
	852	1.6376	0.666539	-0.00188587	3.67199	0.430047	2.55542	1.72633	0.237719	0.104147	-0.327915	0.529227	1.47599	-0.039151	0.429695	-0.315109	3.92805	0.769522	3.59131	0.549143	1.40486	3.70884	1.5734	2.17055	3.64163	0.921402	0.773425	0.625947	2.57471	2.69687	3.03564	0.518458	-0.249465	1.33999	1.35346	0.740916	-0.0384778	0.850375	0.72956	0.383785	0.925165	-0.687645	-0.374317	0.920515	0.159685	-0.808486	0.264322	2.48287	1.13454
	858	1.6214	0.677272	0.0260879	3.65412	0.427931	2.56383	1.76966	0.154653	0.137868	-0.370063	0.507848	1.45924	-0.0379437	0.423923	-0.328501	3.89804	0.734854	3.65319	0.549018	1.45323	3.83698	1.60622	2.20364	3.72251	0.898564	0.783216	0.640115	2.61322	2.74903	3.05966	0.523564	-0.249645	1.42585	1.37203	0.743344	-0.0299972	0.872555	0.751579	0.381353	0.645351	-0.698422	-0.415695	0.907003	0.120505	-0.857462	0.243482	2.50706	1.13531
	864	1.55677	0.65127	-0.00628624	3.65884	0.412788	2.57086	1.77793	0.179366	0.135134	-0.346097	0.476789	1.44843	-0.0641018	0.423538	-0.313061	3.92435	0.76741	3.62697	0.534055	1.39993	3.73462	1.56288	2.13587	3.6426	0.880491	0.769726	0.61212	2.57534	2.67225	3.01486	0.492472	-0.276736	1.33453	1.34812	0.752778	-0.0611977	0.82605	0.717233	0.38309	0.595503	-0.728164	-0.393762	0.912747	0.100951	-0.890534	0.263584	2.44984	1.11257
	870	1.52673	0.746015	-0.00487184	3.60532	0.392693	2.56886	1.78568	0.149232	0.052032	-0.400392	0.468642	1.41646	-0.103943	0.412515	-0.35326	3.9236	0.734033	3.64237	0.562051	1.4182	3.83312	1.61552	2.1687	3.71982	0.890919	0.780068	0.620001	2.62924	2.74686	3.0482	0.487321	-0.269325	1.36033	1.35631	0.726655	-0.0617994	0.81512	0.725338	0.385827	0.629908	-0.760732	-0.433041	0.892272	0.118692	-0.898516	0.213776	2.45893	1.09773
	876	1.54127	0.798914	-0.0267165	3.63559	0.411787	2.56608	1.78394	0.183511	0.103153	-0.39176	0.474335	1.42572	-0.0710007	0.413724	-0.316576	3.90737	0.736509	3.70971	0.514748	1.44301	3.87243	1.60752	2.15584	3.75166	0.901131	0.776493	0.629035	2.65916	2.73715	3.03095	0.503232	-0.298483	1.35366	1.35256	0.736789	-0.0711395	0.797752	0.726606	0.353279	0.490861	-0.74966	-0.410797	0.918399	0.127253	-0.884164	0.209346	2.43884	1.10427
	882	1.50638	0.760134	-0.0377175	3.63851	0.408164	2.59233	1.90506	0.230545	0.0664485	-0.405032	0.42794	1.416	-0.0684136	0.41009	-0.358293	3.93393	0.713539	3.66723	0.52417	1.42177	3.82755	1.57493	2.13183	3.68683	0.902679	0.765311	0.624672	2.59201	2.67754	3.01994	0.490513	-0.301009	1.31137	1.34702	0.762373	-0.0920545	0.824899	0.721973	0.366795	0.450478	-0.778204	-0.426555	0.925271	0.11944	-0.921067	0.240083	2.44392	1.10336
	888	1.54613	0.707619	-0.045261	3.59618	0.41197	2.58413	1.93604	0.218268	0.145325	-0.411136	0.453738	1.42939	-0.128491	0.402761	-0.375731	3.90718	0.688062	-0.965953	-0.841997	-0.845162	-2.52703	-0.727309	-1.70006	-1.09036	-0.332698	-0.447072	-0.501017	-2.78241	-3.37016	-0.926878	-0.910578	-1.86423	-1.29626	-0.598146	-0.492813	-1.44038	-0.73062	-0.856745	-0.992777	-1.7476	-0.80398	-0.484486	0.892892	0.126131	-0.887006	0.199311	2.38039	1.07154
[truncated: 246 more columns]

## Sheet: CCCP_raw
		1	2	3	4	5	6	7	8	9	10	11	12	13	14	15	16	17	18	19	20	21	22	23	24	25	26	27	28	29	30	31	32	33	34	35	36	37	38	39	40	41	42	43	44	45	46	47	48
		0	0	0	0	0	0	0	0	0	0	0	0	0.772	0.56	0.736	0.615	0.818	0.53	0.532	0.493	0.516	0.472	0.546	0.486	0.605	0.529	0.49	0.689	0.475	0	0	0	0	0	0	0	0	0	0	0	0	0	0	0	0	0	0	0
		0.843	0.758	0.524	0.66	0.515	0.589	0.611	0.5	0.615	0.604	0.6	0.599	0.798	0.574	0.727	0.621	0.828	0.539	0.54	0.505	0.513	0.474	0.545	0.493	0.616	0.537	0.495	0.694	0.48	0.591	0.659	0.534	0.645	0.55	0.834	0.839	0.804	0.684	0.802	0.642	0.747	0.659	0.638	0.654	0.506	0.75	0.6	0.534
		0.831	0.748	0.519	0.638	0.508	0.583	0.6	0.495	0.607	0.588	0.592	0.6	0.816	0.578	0.752	0.629	0.848	0.546	0.549	0.507	0.519	0.482	0.551	0.498	0.617	0.545	0.504	0.695	0.487	0.587	0.641	0.529	0.636	0.539	0.822	0.837	0.793	0.683	0.808	0.638	0.75	0.66	0.638	0.642	0.507	0.744	0.581	0.532
		0.843	0.767	0.522	0.652	0.522	0.597	0.607	0.504	0.617	0.597	0.603	0.608	0.796	0.579	0.752	0.633	0.846	0.546	0.552	0.507	0.511	0.472	0.55	0.5	0.615	0.544	0.506	0.674	0.483	0.58	0.644	0.524	0.629	0.543	0.833	0.822	0.78	0.672	0.781	0.629	0.742	0.649	0.619	0.627	0.497	0.742	0.584	0.524
		0.837	0.758	0.516	0.642	0.508	0.585	0.605	0.499	0.616	0.593	0.602	0.593	0.803	0.575	0.739	0.616	0.837	0.539	0.548	0.502	0.507	0.478	0.549	0.492	0.616	0.539	0.506	0.672	0.478	0.591	0.639	0.54	0.629	0.541	0.82	0.821	0.795	0.673	0.786	0.638	0.752	0.656	0.629	0.641	0.502	0.748	0.587	0.523
		0.832	0.755	0.515	0.647	0.514	0.587	0.597	0.499	0.602	0.591	0.588	0.589	0.782	0.559	0.717	0.599	0.826	0.531	0.539	0.511	0.493	0.459	0.537	0.479	0.595	0.525	0.493	0.642	0.466	0.571	0.629	0.528	0.61	0.525	0.794	0.797	0.761	0.643	0.761	0.619	0.73	0.633	0.609	0.609	0.483	0.723	0.574	0.503
		0.837	0.758	0.517	0.657	0.521	0.59	0.609	0.505	0.614	0.607	0.597	0.595	0.795	0.576	0.75	0.625	0.848	0.547	0.558	0.52	0.497	0.477	0.555	0.495	0.619	0.544	0.505	0.654	0.479	0.551	0.606	0.505	0.606	0.533	0.817	0.806	0.767	0.641	0.813	0.616	0.739	0.64	0.616	0.618	0.488	0.734	0.569	0.511
		0.843	0.766	0.519	0.66	0.517	0.588	0.61	0.506	0.614	0.598	0.596	0.591	0.832	0.597	0.771	0.641	0.881	0.573	0.586	0.526	0.511	0.494	0.586	0.513	0.633	0.565	0.53	0.664	0.492	0.555	0.607	0.511	0.603	0.531	0.81	0.824	0.772	0.639	0.784	0.615	0.741	0.637	0.608	0.612	0.487	0.729	0.574	0.51
		0.876	0.804	0.537	0.658	0.539	0.605	0.639	0.513	0.635	0.62	0.602	0.612	0.827	0.593	0.76	0.622	0.87	0.57	0.583	0.529	0.508	0.495	0.568	0.506	0.625	0.563	0.526	0.654	0.493	0.591	0.642	0.535	0.607	0.529	0.811	0.807	0.782	0.646	0.811	0.62	0.743	0.641	0.62	0.621	0.487	0.732	0.57	0.515
		0.854	0.782	0.517	0.658	0.523	0.593	0.615	0.508	0.62	0.611	0.596	0.589	0.826	0.595	0.763	0.64	0.876	0.578	0.589	0.539	0.509	0.493	0.577	0.513	0.629	0.567	0.53	0.649	0.5	0.571	0.625	0.522	0.63	0.543	0.852	0.825	0.805	0.653	0.897	0.633	0.765	0.66	0.648	0.631	0.501	0.756	0.589	0.524
		0.856	0.776	0.511	0.654	0.519	0.575	0.615	0.497	0.615	0.611	0.591	0.587	0.825	0.61	0.779	0.641	0.897	0.591	0.602	0.562	0.517	0.499	0.584	0.571	0.651	0.58	0.542	0.658	0.507	0.59	0.651	0.541	0.617	0.536	0.837	0.834	0.813	0.656	0.862	0.632	0.767	0.657	0.664	0.635	0.496	0.75	0.585	0.518
		0.876	0.794	0.522	0.669	0.529	0.588	0.63	0.503	0.622	0.621	0.591	0.591	0.812	0.585	0.745	0.609	0.858	0.567	0.578	0.549	0.492	0.478	0.564	0.519	0.622	0.556	0.522	0.623	0.483	0.592	0.656	0.55	0.617	0.533	0.82	0.824	0.812	0.642	0.905	0.634	0.76	0.654	0.652	0.627	0.492	0.753	0.587	0.523
		0.871	0.802	0.532	0.684	0.534	0.597	0.628	0.52	0.624	0.628	0.607	0.601	0.815	0.585	0.756	0.617	0.874	0.579	0.586	0.547	0.489	0.479	0.573	0.522	0.635	0.559	0.523	0.61	0.486	0.564	0.62	0.519	0.627	0.542	0.861	0.829	0.822	0.656	0.902	0.655	0.78	0.669	0.67	0.634	0.5	0.765	0.597	0.531
		0.877	0.819	0.534	0.692	0.541	0.599	0.642	0.519	0.631	0.624	0.608	0.597	0.834	0.603	0.761	0.638	0.905	0.616	0.614	0.58	0.504	0.501	0.673	0.541	0.662	0.586	0.554	0.636	0.506	0.558	0.614	0.516	0.634	0.538	0.847	0.823	0.827	0.655	0.92	0.649	0.78	0.665	0.674	0.628	0.496	0.761	0.596	0.525
		0.86	0.795	0.523	0.69	0.523	0.587	0.62	0.507	0.608	0.614	0.594	0.597	0.827	0.593	0.751	0.641	0.886	0.62	0.621	0.575	0.497	0.495	0.635	0.603	0.643	0.589	0.565	0.616	0.495	0.6	0.661	0.547	0.629	0.534	0.85	0.829	0.836	0.65	0.919	0.64	0.777	0.656	0.672	0.63	0.494	0.754	0.584	0.523
		0.867	0.855	0.54	0.698	0.535	0.594	0.635	0.518	0.618	0.636	0.606	0.605	0.811	0.603	0.766	0.633	0.894	0.639	0.639	0.608	0.5	0.507	0.631	0.586	0.66	0.603	0.57	0.638	0.506	0.608	0.682	0.559	0.614	0.528	0.825	0.816	0.829	0.649	0.892	0.631	0.774	0.655	0.656	0.624	0.495	0.952	0.589	0.517
		0.879	0.879	0.54	0.724	0.541	0.6	0.646	0.517	0.632	0.644	0.61	0.603	0.849	0.625	0.797	0.653	0.924	0.661	0.664	0.666	0.531	0.532	0.645	0.684	0.687	0.626	0.594	0.66	0.519	0.614	0.722	0.566	0.643	0.548	0.871	0.84	0.858	0.663	0.901	0.655	0.801	0.677	0.677	0.649	0.508	0.926	0.615	0.539
		0.865	0.859	0.533	0.706	0.537	0.597	0.644	0.515	0.619	0.633	0.593	0.599	0.866	0.629	0.791	0.652	0.916	0.665	0.66	0.701	0.556	0.527	0.632	0.652	0.678	0.623	0.598	0.653	0.518	0.606	0.741	0.567	0.643	0.543	0.866	0.851	0.867	0.668	0.875	0.668	0.804	0.677	0.702	0.639	0.512	0.88	0.609	0.537
		0.882	0.859	0.536	0.7	0.546	0.606	0.646	0.518	0.624	0.634	0.602	0.614	0.824	0.612	0.78	0.633	0.908	0.647	0.64	0.705	0.563	0.512	0.599	0.604	0.655	0.612	0.58	0.622	0.5	0.606	0.753	0.558	0.638	0.549	0.859	0.851	0.871	0.67	0.886	0.665	0.815	0.679	0.699	0.643	0.512	0.885	0.609	0.539
		0.87	0.85	0.532	0.706	0.538	0.603	0.641	0.514	0.625	0.639	0.598	0.614	0.857	0.637	0.787	0.657	0.948	0.677	0.665	0.801	0.576	0.527	0.617	0.626	0.678	0.645	0.596	0.656	0.514	0.629	0.806	0.581	0.628	0.54	0.845	0.837	0.852	0.652	0.869	0.647	0.795	0.667	0.683	0.632	0.502	0.838	0.595	0.527
		0.885	0.868	0.546	0.709	0.546	0.62	0.653	0.522	0.636	0.652	0.605	0.622	0.866	0.645	0.814	0.655	0.963	0.691	0.676	0.876	0.618	0.534	0.626	0.625	0.698	0.656	0.608	0.659	0.519	0.614	0.814	0.554	0.629	0.542	0.867	0.839	0.868	0.654	0.866	0.658	0.806	0.676	0.704	0.65	0.504	0.832	0.603	0.537
		0.875	0.866	0.548	0.728	0.548	0.617	0.654	0.517	0.631	0.641	0.604	0.618	0.867	0.639	0.81	0.648	0.937	0.687	0.663	0.951	0.621	0.53	0.61	0.638	0.692	0.667	0.597	0.632	0.519	0.604	0.786	0.551	0.636	0.542	0.87	0.832	0.876	0.651	0.847	0.662	0.808	0.679	0.726	0.651	0.505	0.825	0.604	0.53
		0.881	0.876	0.546	0.711	0.547	0.617	0.661	0.526	0.636	0.643	0.61	0.624	0.834	0.625	0.775	0.635	0.916	0.659	0.637	1.154	0.605	0.515	0.59	0.634	0.679	0.651	0.57	0.611	0.496	0.615	0.81	0.564	0.622	0.541	0.867	0.835	0.872	0.65	0.871	0.657	0.812	0.676	0.688	0.632	0.507	0.81	0.594	0.531
		0.879	0.857	0.55	0.714	0.543	0.623	0.653	0.521	0.625	0.647	0.596	0.615	0.83	0.621	0.785	0.629	0.917	0.654	0.631	0.906	0.599	0.509	0.584	0.615	0.668	0.662	0.573	0.633	0.493	0.625	0.821	0.562	0.612	0.528	0.844	0.825	0.855	0.635	0.822	0.642	0.802	0.663	0.693	0.641	0.494	0.787	0.588	0.519
		0.892	0.87	0.554	0.736	0.552	0.634	0.675	0.528	0.645	0.661	0.606	0.626	0.844	0.636	0.806	0.638	0.939	0.676	0.643	0.843	0.622	0.52	0.595	0.613	0.681	0.678	0.579	0.666	0.506	0.615	0.801	0.553	0.614	0.526	0.85	0.825	0.85	0.632	0.851	0.642	0.8	0.668	0.702	0.633	0.493	0.781	0.593	0.517
		0.899	0.875	0.554	0.746	0.555	0.63	0.683	0.528	0.646	0.672	0.613	0.625	0.844	0.641	0.799	0.634	0.94	0.667	0.641	0.822	0.632	0.519	0.593	0.725	0.675	0.67	0.572	0.66	0.501	0.61	0.78	0.549	0.607	0.524	0.844	0.814	0.845	0.624	0.841	0.641	0.799	0.668	0.664	0.634	0.49	0.78	0.581	0.515
		1.003	0.878	0.564	0.732	0.558	0.633	0.689	0.534	0.649	0.673	0.603	0.626	0.858	0.655	0.794	0.647	0.962	0.679	0.645	0.803	0.63	0.525	0.604	0.628	0.692	0.663	0.584	0.699	0.508	0.628	0.808	0.564	0.608	0.535	0.848	0.817	0.859	0.639	0.997	0.644	0.822	0.688	0.689	0.64	0.495	0.781	0.6	0.526
		0.944	0.883	0.573	0.728	0.562	0.641	0.683	0.544	0.668	0.675	0.616	0.632	0.852	0.649	0.814	0.642	0.951	0.678	0.639	0.777	0.655	0.52	0.605	0.744	0.692	0.652	0.578	0.693	0.497	0.63	0.818	0.57	0.613	0.542	0.861	0.838	0.874	0.638	0.962	0.676	0.829	0.694	0.694	0.643	0.499	0.792	0.604	0.528
		0.911	0.876	0.564	0.719	0.554	0.631	0.674	0.541	0.655	0.664	0.628	0.608	0.854	0.652	0.792	0.633	0.951	0.674	0.637	0.784	0.74	0.523	0.611	0.733	0.694	0.651	0.579	0.714	0.502	0.604	0.856	0.537	0.622	0.54	0.862	0.824	0.868	0.653	0.996	0.673	0.837	0.701	0.704	0.642	0.502	0.794	0.605	0.526
		0.929	0.912	0.577	0.734	0.561	0.639	0.686	0.55	0.693	0.672	0.642	0.616	0.87	0.679	0.828	0.653	0.967	0.688	0.654	0.821	0.723	0.539	0.637	0.673	0.694	0.661	0.594	0.762	0.522	0.609	0.883	0.556	0.596	0.524	0.849	0.817	0.842	0.628	0.92	0.648	0.821	0.691	0.702	0.637	0.502	0.766	0.586	0.517
		0.919	0.904	0.574	0.719	0.551	0.633	0.67	0.547	0.672	0.671	0.637	0.615	0.883	0.715	0.833	0.672	0.993	0.709	0.664	0.842	0.717	0.554	0.658	0.676	0.702	0.672	0.602	0.815	0.524	0.603	0.859	0.547	0.602	0.53	0.838	0.815	0.847	0.63	0.906	0.655	0.828	0.688	0.668	0.635	0.505	0.765	0.59	0.522
		0.906	0.906	0.578	0.725	0.557	0.632	0.69	0.553	0.692	0.662	0.639	0.616	0.886	0.709	0.836	0.654	0.98	0.696	0.653	0.884	0.693	0.541	0.646	0.652	0.714	0.663	0.599	0.815	0.515	0.629	0.874	0.574	0.615	0.536	0.871	0.828	0.878	0.642	0.965	0.67	0.853	0.708	0.685	0.653	0.518	0.789	0.6	0.534
		0.92	0.9	0.576	0.717	0.564	0.63	0.696	0.553	0.685	0.664	0.66	0.615	0.898	0.722	0.846	0.67	1.005	0.71	0.653	0.874	0.689	0.549	0.66	0.67	0.719	0.672	0.609	0.837	0.526	0.59	0.814	0.537	0.616	0.553	0.875	0.843	0.884	0.654	1.048	0.672	0.86	0.712	0.689	0.655	0.527	0.8	0.61	0.54
		0.927	0.922	0.578	0.737	0.569	0.639	0.703	0.562	0.71	0.671	0.663	0.64	0.913	0.749	0.87	0.788	1.011	0.82	0.678	1.087	0.857	0.566	0.967	0.99	0.744	0.685	0.658	0.838	0.522	0.631	0.867	0.582	0.6	0.53	0.868	0.818	0.864	0.641	1.006	0.665	0.848	0.696	0.693	0.654	0.512	0.772	0.597	0.527
		0.931	1.319	0.597	0.87	0.582	0.638	0.787	0.757	0.771	0.871	0.669	0.656	0.969	0.969	0.923	0.898	1.093	1.305	0.792	1.48	3.15	0.668	1.231	1.863	0.837	0.817	0.803	0.904	0.558	0.653	1.853	0.634	0.626	0.551	0.883	0.833	0.903	0.663	1.12	0.692	0.911	0.714	0.874	0.659	0.527	0.808	0.616	0.571
		1.112	1.858	0.695	1.17	0.683	0.672	1.18	1.378	1.374	1.082	0.678	0.672	0.982	1.302	0.909	0.939	1.126	1.129	0.81	1.352	3.048	0.722	1.224	1.937	0.915	0.894	0.812	0.961	0.569	0.719	3.706	0.744	0.738	1.266	0.919	0.905	1.686	0.754	1.528	0.716	2.371	0.722	1.364	0.77	1.287	0.982	0.71	1.224
		1.412	1.668	0.729	1.171	0.699	0.697	1.206	2.054	1.675	1.064	0.67	0.665	1.002	1.461	0.936	1.011	1.187	1.032	0.813	1.317	2.82	0.763	1.167	1.985	1.026	0.966	0.789	1.079	0.584	0.745	3.769	0.757	0.764	2.346	0.915	0.917	1.698	0.768	1.497	0.724	1.638	0.725	1.123	0.813	1.42	1.128	0.745	1.336
		1.589	1.538	0.744	1.159	0.727	0.734	1.293	2.274	1.735	0.959	0.678	0.676	1.016	1.562	0.95	1.019	1.199	0.944	0.784	1.336	2.423	0.752	1.013	1.97	1.052	1.023	0.747	1.154	0.573	0.72	3.725	0.736	0.794	2.754	0.962	0.967	1.187	0.774	1.398	0.731	1.753	0.761	1.004	0.833	1.414	1.172	0.762	1.066
		1.542	1.43	0.753	1.116	0.717	0.764	1.404	2.351	1.728	0.909	0.672	0.682	0.987	1.49	0.935	1.001	1.197	0.867	0.737	1.288	1.987	0.734	0.931	1.86	1.055	1.055	0.704	1.21	0.539	0.714	3.66	0.706	0.792	2.898	1.028	1.028	1.099	0.787	1.275	0.756	1.652	0.832	0.953	0.854	1.395	1.214	0.768	1.022
		1.408	1.389	0.762	1.136	0.714	0.793	1.436	2.314	1.761	0.883	0.699	0.698	1.014	1.478	0.955	1.211	1.215	0.864	0.746	1.328	1.767	0.749	0.936	1.686	1.125	1.207	0.726	1.302	0.537	0.71	3.674	0.683	0.752	2.771	1.056	1.083	1.038	0.751	1.16	0.757	1.519	0.87	0.889	0.84	1.258	1.176	0.736	0.953
		1.351	1.367	0.772	1.103	0.715	0.826	1.456	2.326	1.795	0.891	0.708	0.706	1.018	1.398	0.959	1.08	1.196	0.832	0.721	1.249	1.541	0.735	0.889	1.476	1.127	1.225	0.697	1.307	0.517	0.725	3.847	0.707	0.743	2.272	1.153	1.206	1.03	0.731	1.105	0.792	1.521	0.917	0.87	0.835	1.122	1.159	0.728	0.94
		1.35	1.309	0.769	1.13	0.695	0.838	1.448	2.223	1.774	0.881	0.699	0.712	1.076	1.341	0.962	1.089	1.222	0.832	0.72	1.199	1.453	0.743	0.897	1.396	1.262	1.284	0.713	1.311	0.515	0.701	3.642	0.675	0.739	1.687	1.224	1.304	1.025	0.721	1.046	0.827	1.346	1.015	0.864	0.834	1.196	1.139	0.736	0.925
		1.36	1.281	0.779	1.136	0.691	0.847	1.426	2.058	1.737	0.889	0.707	0.707	1.084	1.31	0.994	1.114	1.252	0.859	0.744	1.233	1.462	0.772	0.916	1.422	1.495	1.371	0.741	1.398	0.526	0.681	3.402	0.66	0.702	1.395	1.186	1.291	0.988	0.67	1.001	0.82	1.242	1.171	0.831	0.795	0.977	1.102	0.685	0.874
		1.473	1.278	0.795	1.096	0.706	0.883	1.471	1.83	1.725	0.901	0.704	0.717	1.114	1.252	0.997	1.096	1.23	0.862	0.747	1.185	1.359	0.777	0.906	1.344	1.522	1.39	0.747	1.424	0.521	0.699	3.202	0.678	0.708	1.302	1.251	1.328	1.009	0.683	1.05	0.85	1.36	1.255	0.857	0.829	0.929	1.131	0.71	0.885
		1.439	1.273	0.799	1.128	0.722	0.89	1.463	1.581	1.746	0.913	0.712	0.724	1.136	1.245	1.064	1.137	1.269	0.903	0.778	1.179	1.365	0.811	0.934	1.325	1.543	1.544	0.776	1.448	0.536	0.73	2.873	0.709	0.702	1.291	1.234	1.314	1.002	0.674	1.012	0.842	1.281	1.354	0.847	0.8	0.933	1.145	0.711	0.875
		1.392	1.262	0.814	1.173	0.732	0.884	1.44	1.491	1.765	0.927	0.717	0.728	1.132	1.207	1.044	1.154	1.267	0.89	0.776	1.176	1.318	0.816	0.941	1.299	1.481	1.511	0.767	1.433	0.53	0.734	2.311	0.708	0.709	1.279	1.255	1.33	1.013	0.678	1.008	0.864	1.316	1.267	0.848	0.801	0.952	1.143	0.717	0.859
		1.321	1.306	0.847	1.189	0.788	0.926	1.479	1.461	1.797	0.955	0.752	0.762	1.135	1.197	1.044	1.14	1.256	0.89	0.773	1.226	1.264	0.807	0.923	1.245	1.467	1.528	0.761	1.403	0.528	0.72	1.976	0.718	0.714	1.257	1.256	1.275	1.027	0.689	1.025	0.89	1.329	1.216	0.847	0.794	0.906	1.156	0.713	0.851
		1.274	1.267	0.834	1.184	0.785	0.908	1.435	1.369	1.778	0.942	0.751	0.758	1.134	1.14	1.026	1.109	1.196	0.861	0.753	1.248	1.216	0.794	0.906	1.197	1.336	1.551	0.735	1.386	0.514	0.691	1.724	0.686	0.714	1.247	1.224	1.255	1.022	0.69	1.023	0.913	1.408	1.201	0.843	0.802	0.894	1.174	0.711	0.851
		1.271	1.268	0.827	1.168	0.778	0.908	1.354	1.332	1.764	0.941	0.743	0.75	1.115	1.138	1.041	1.104	1.204	0.852	0.758	1.226	1.209	0.809	0.905	1.184	1.288	1.503	0.73	1.424	0.515	0.71	1.688	0.715	0.721	1.198	1.18	1.165	1.012	0.696	1.011	0.903	1.399	1.186	0.836	0.809	0.881	1.172	0.72	0.835
		1.26	1.269	0.827	1.181	0.799	0.892	1.271	1.28	1.741	0.929	0.736	0.739	1.125	1.132	1.043	1.128	1.21	0.852	0.754	1.262	1.266	0.801	0.893	1.187	1.218	1.525	0.741	1.415	0.517	0.704	1.641	0.7	0.73	1.191	1.173	1.175	1.022	0.714	1.044	0.914	1.411	1.29	0.852	0.805	0.89	1.196	0.722	0.84
		1.292	1.288	0.835	1.206	0.813	0.906	1.223	1.316	1.788	0.919	0.754	0.767	1.127	1.157	1.044	1.132	1.236	0.855	0.763	1.317	1.24	0.814	0.915	1.199	1.206	1.54	0.751	1.417	0.517	0.756	1.749	0.755	0.722	1.171	1.172	1.156	1.02	0.719	1.021	0.91	1.347	1.359	0.846	0.811	0.878	1.195	0.722	0.823
		1.442	1.301	0.843	1.208	0.822	0.932	1.199	1.336	1.777	0.929	0.781	0.775	1.19	1.201	1.092	1.168	1.238	0.875	0.787	1.359	1.247	0.837	0.945	1.212	1.234	1.458	0.775	1.471	0.533	0.752	1.7	0.753	0.722	1.128	1.155	1.152	1.013	0.723	1.036	0.923	1.332	1.338	0.848	0.808	0.865	1.189	0.725	0.827
		1.354	1.279	0.833	1.208	0.806	0.937	1.199	1.365	1.715	0.909	0.775	0.759	1.168	1.191	1.065	1.176	1.232	0.862	0.773	1.323	1.262	0.83	0.938	1.178	1.21	1.459	0.764	1.454	0.524	0.756	1.685	0.758	0.735	1.121	1.153	1.15	1.011	0.733	1.046	0.916	1.302	1.293	0.845	0.803	0.867	1.187	0.735	0.824
		1.313	1.306	0.848	1.386	0.811	0.951	1.178	1.383	1.714	0.919	0.789	0.785	1.183	1.217	1.07	1.175	1.257	0.871	0.776	1.311	1.344	0.84	0.95	1.194	1.258	1.514	0.767	1.506	0.525	0.753	1.67	0.76	0.742	1.124	1.152	1.177	1.08	0.778	1.075	0.955	1.33	1.385	0.853	0.828	0.88	1.213	0.743	0.833
		1.296	1.299	0.848	1.38	0.807	0.95	1.148	1.352	1.661	0.915	0.792	0.778	1.205	1.214	1.104	1.237	1.281	0.891	0.788	1.349	1.357	0.86	0.961	1.23	1.347	1.455	0.798	1.555	0.552	0.759	1.716	0.748	0.736	1.065	1.151	1.114	1	0.747	1.021	0.917	1.269	1.305	0.828	0.817	0.861	1.173	0.718	0.802
		1.339	1.289	0.832	1.351	0.784	0.963	1.094	1.339	1.568	0.899	0.788	0.779	1.169	1.161	1.067	1.194	1.246	0.864	0.762	1.376	1.337	0.837	0.938	1.199	1.305	1.294	0.763	1.527	0.526	0.749	1.709	0.749	0.768	1.102	1.188	1.207	1.035	0.785	1.044	0.965	1.265	1.326	0.866	0.839	0.902	1.23	0.758	0.827
		1.299	1.27	0.831	1.353	0.784	0.945	1.071	1.329	1.499	0.889	0.804	0.766	1.233	1.154	1.136	1.251	1.295	0.96	0.788	1.447	1.348	0.859	0.972	1.273	1.402	1.305	0.796	1.596	0.54	0.747	1.817	0.742	0.767	1.086	1.189	1.184	1.034	0.806	1.05	0.969	1.259	1.361	0.865	0.85	0.903	1.231	0.757	0.819
		1.527	1.315	0.858	1.358	0.808	0.986	1.084	1.311	1.486	0.916	0.826	0.792	1.23	1.17	1.142	1.302	1.316	0.942	0.795	1.408	1.392	0.869	0.984	1.315	1.421	1.323	0.803	1.612	0.545	0.731	1.821	0.732	0.772	1.088	1.174	1.198	1.038	0.797	1.037	0.95	1.265	1.374	0.865	0.844	0.89	1.237	0.769	0.813
		1.394	1.306	0.846	1.391	0.82	0.984	1.084	1.307	1.508	0.914	0.833	0.807	1.271	1.18	1.157	1.29	1.268	0.921	0.783	1.397	1.38	0.866	0.969	1.354	1.435	1.284	0.806	1.64	0.544	0.782	1.99	0.771	0.748	1.036	1.164	1.158	1.007	0.805	1.013	0.927	1.241	1.329	0.843	0.831	0.87	1.185	0.741	0.782
		1.303	1.298	0.839	1.383	0.847	0.978	1.045	1.305	1.484	0.916	0.826	0.811	1.299	1.186	1.158	1.292	1.289	0.917	0.781	1.348	1.347	0.859	0.978	1.344	1.439	1.282	0.802	1.601	0.54	0.761	1.933	0.736	0.755	1.03	1.158	1.163	1.013	0.81	1	0.934	1.258	1.344	0.846	0.844	0.875	1.178	0.745	0.772
		1.292	1.287	0.839	1.416	0.861	0.973	1.039	1.303	1.492	0.914	0.842	0.815	1.29	1.202	1.173	1.334	1.29	0.923	0.782	1.418	1.39	0.865	1.01	1.393	1.371	1.293	0.805	1.649	0.555	0.783	2.08	0.761	0.779	1.028	1.193	1.184	1.03	0.83	1.027	0.947	1.246	1.401	0.861	0.854	0.95	1.211	0.77	0.782
		1.263	1.311	0.83	1.406	0.852	0.961	1.029	1.28	1.423	0.911	0.833	0.817	1.255	1.165	1.131	1.305	1.264	0.891	0.759	1.403	1.333	0.838	0.973	1.338	1.343	1.273	0.779	1.639	0.53	0.787	2.244	0.765	0.764	1.009	1.182	1.19	1.019	0.821	1.031	0.953	1.247	1.37	0.863	0.86	0.922	1.201	0.751	0.78
		1.34	1.293	0.826	1.366	0.87	0.955	1.033	1.283	1.441	0.913	0.851	0.812	1.272	1.149	1.133	1.297	1.257	0.893	0.757	1.453	1.349	0.833	0.975	1.312	1.321	1.254	0.778	1.613	0.534	0.802	2.362	0.78	0.773	1.022	1.22	1.208	1.035	0.838	1.057	0.977	1.274	1.337	0.871	0.86	0.919	1.209	0.756	0.793
		1.268	1.272	0.818	1.399	0.873	0.931	1.026	1.291	1.435	0.906	0.844	0.8	1.333	1.163	1.164	1.329	1.28	0.905	0.766	1.516	1.334	0.856	1.006	1.328	1.38	1.259	0.794	1.669	0.545	0.799	2.41	0.777	0.768	1.012	1.218	1.214	1.026	0.843	1.049	0.954	1.294	1.327	0.862	0.856	0.9	1.225	0.767	0.789
		1.29	1.303	0.834	1.398	0.871	0.957	1.059	1.348	1.446	0.93	0.867	0.823	1.282	1.08	1.118	1.239	1.225	0.852	0.73	1.414	1.199	0.804	0.95	1.255	1.245	1.181	0.752	1.651	0.522	0.8	2.386	0.777	0.768	1.003	1.177	1.205	1.037	0.832	1.062	0.95	1.315	1.301	0.86	0.858	0.904	1.212	0.768	0.797
		1.244	1.253	0.809	1.304	0.845	0.917	0.983	1.233	1.399	0.876	0.857	0.795	1.263	1.066	1.128	1.249	1.24	0.843	0.736	1.421	1.202	0.796	0.954	1.191	1.194	1.109	0.75	1.695	0.549	0.79	2.249	0.737	0.77	0.96	1.197	1.196	1.011	0.818	1.038	0.95	1.23	1.264	0.854	0.85	0.995	1.181	0.744	0.778
		1.259	1.241	0.809	1.235	0.831	0.918	0.973	1.131	1.326	0.869	0.868	0.796	1.233	1.016	1.107	1.222	1.218	0.821	0.724	1.322	1.165	0.776	0.927	1.147	1.136	1.047	0.736	1.712	0.534	0.789	2.088	0.728	0.749	0.882	1.194	1.166	0.99	0.805	0.99	0.936	1.167	1.227	0.838	0.835	0.876	1.131	0.734	0.752
		1.248	1.23	0.797	1.138	0.825	0.9	0.962	1.054	1.213	0.843	0.88	0.796	1.26	1.022	1.114	1.224	1.244	0.832	0.732	1.36	1.128	0.802	0.938	1.114	1.125	1.03	0.744	1.668	0.554	0.772	1.809	0.696	0.75	0.835	1.17	1.176	0.97	0.801	0.954	0.93	1.145	1.199	0.823	0.842	0.83	1.101	0.747	0.747
		1.222	1.19	0.777	1.102	0.798	0.876	0.928	0.985	1.134	0.828	0.858	0.769	1.208	0.966	1.087	1.185	1.224	0.813	0.716	1.334	1.083	0.771	0.917	1.103	1.059	0.971	0.726	1.681	0.542	0.778	1.692	0.694	0.74	0.803	1.176	1.163	0.96	0.791	0.932	0.937	1.114	1.149	0.819	0.826	0.809	1.064	0.736	0.735
		1.252	1.21	0.796	1.097	0.804	0.875	0.942	0.964	1.111	0.834	0.89	0.781	1.207	0.936	1.075	1.198	1.229	0.799	0.706	1.303	1.05	0.761	0.909	1.057	1.042	0.943	0.724	1.687	0.542	0.791	1.519	0.704	0.725	0.77	1.169	1.175	0.941	0.786	0.908	0.913	1.068	1.115	0.81	0.81	0.785	1.029	0.718	0.718
		1.22	1.171	0.761	1.058	0.774	0.855	0.887	0.909	1.024	0.808	0.872	0.753	1.183	0.889	1.06	1.167	1.197	0.784	0.696	1.275	1.015	0.733	0.89	0.972	1.006	0.899	0.708	1.682	0.536	0.766	1.331	0.677	0.729	0.744	1.163	1.153	0.927	0.765	0.888	0.886	1.037	1.083	0.796	0.799	0.76	1.069	0.724	0.701
		1.195	1.153	0.749	1.019	0.757	0.841	0.881	0.855	0.984	0.788	0.855	0.744	1.145	0.87	1.082	1.178	1.182	0.782	0.69	1.248	0.996	0.734	0.89	0.942	1.011	0.871	0.702	1.646	0.54	0.795	1.287	0.687	0.715	0.721	1.135	1.168	1.005	0.759	0.885	0.898	1.018	1.055	0.784	0.799	0.749	0.995	0.697	0.696
		1.228	1.173	0.752	1.014	0.752	0.824	0.883	0.862	0.968	0.788	0.866	0.741	1.143	0.831	1.033	1.125	1.147	0.752	0.672	1.224	0.969	0.705	0.851	0.879	0.947	0.835	0.675	1.646	0.523	0.786	1.207	0.689	0.724	0.709	1.114	1.142	0.96	0.742	0.891	0.869	0.994	1.044	0.77	0.782	0.735	0.971	0.704	0.684
		1.229	1.16	0.753	1.006	0.755	0.815	0.893	0.846	0.951	0.795	0.869	0.741	1.138	0.797	1.02	1.089	1.133	0.741	0.661	1.223	0.948	0.69	0.833	0.847	0.937	0.81	0.679	1.601	0.528	0.793	1.146	0.673	0.711	0.698	1.137	1.173	0.956	0.741	0.903	0.85	0.986	1.059	0.772	0.791	0.733	0.95	0.697	0.679
		0	0	0	0	0	0	0	0	0	0	0	0	0	0	0	0	0	0	0	0	0	0	0	0	0	0	0	0	0	0	0	0	0	0	0	0	0	0	0	0	0	0	0	0	0	0	0	0
		0	0	0	0	0	0	0	0	0	0	0	0	0	0	0	0	0	0	0	0	0	0	0	0	0	0	0	0	0	0	0	0	0	0	0	0	0	0	0	0	0	0	0	0	0	0	0	0
		1.238	1.156	0.751	1.03	0.746	0.816	0.873	0.823	0.919	0.806	0.872	0.743	1.106	0.785	1.02	1.107	1.148	0.741	0.662	1.22	0.926	0.689	0.831	0.846	0.922	0.782	0.679	1.603	0.523	0.753	1.028	0.645	0.706	0.678	1.108	1.123	0.96	0.734	0.923	0.852	0.964	1.046	0.762	0.769	0.715	0.927	0.697	0.664
		1.241	1.172	0.753	1.023	0.745	0.816	0.878	0.805	0.893	0.8	0.873	0.756	1.135	0.794	1.017	1.124	1.172	0.75	0.666	1.285	0.945	0.691	0.825	0.839	0.919	0.77	0.686	1.646	0.538	0.752	0.995	0.652	0.696	0.667	1.094	1.122	0.948	0.72	0.92	0.859	0.961	1.02	0.752	0.771	0.709	0.92	0.684	0.657
		1.214	1.125	0.726	1.001	0.722	0.79	0.847	0.774	0.868	0.774	0.862	0.728	1.144	0.781	1.027	1.126	1.173	0.771	0.664	1.295	0.976	0.683	0.821	0.799	0.893	0.759	0.674	1.652	0.54	0.754	0.949	0.644	0.707	0.666	1.093	1.107	0.949	0.733	0.94	0.848	0.959	1.008	0.765	0.761	0.705	0.917	0.684	0.659
		1.254	1.137	0.737	1.021	0.72	0.809	0.86	0.781	0.868	0.797	0.87	0.734	1.105	0.748	1.007	1.094	1.143	0.75	0.638	1.242	0.979	0.653	0.798	0.758	0.872	0.708	0.657	1.557	0.524	0.786	0.952	0.66	0.683	0.652	1.101	1.091	0.934	0.697	0.908	0.859	0.938	1.002	0.754	0.754	0.683	0.898	0.668	0.642
		1.247	1.146	0.731	1.01	0.72	0.8	0.871	0.771	0.845	0.785	0.878	0.74	1.139	0.75	1.005	1.117	1.188	0.795	0.645	1.248	1.023	0.664	0.812	0.739	0.879	0.703	0.669	1.62	0.538	0.773	0.921	0.64	0.68	0.65	1.099	1.11	0.95	0.7	0.924	0.844	0.945	0.991	0.754	0.75	0.687	0.91	0.676	0.65
		1.247	1.141	0.726	1.013	0.715	0.795	0.847	0.747	0.834	0.778	0.866	0.74	1.108	0.717	0.998	1.08	1.175	0.739	0.625	1.203	1.004	0.638	0.775	0.695	0.854	0.667	0.642	1.566	0.531	0.754	0.883	0.64	0.691	0.657	1.135	1.119	0.974	0.712	0.94	0.886	0.956	0.987	0.778	0.763	0.699	0.927	0.697	0.661
		1.241	1.117	0.722	1.006	0.741	0.783	0.834	0.724	0.826	0.775	0.856	0.729	1.166	0.744	1.049	1.158	1.289	0.771	0.653	1.227	1.048	0.659	0.813	0.721	0.901	0.684	0.67	1.598	0.551	0.791	0.901	0.658	0.661	0.62	1.076	1.057	0.923	0.663	0.903	0.84	0.9	0.931	0.729	0.727	0.654	0.873	0.682	0.627
		1.253	1.139	0.728	1.012	0.755	0.803	0.845	0.724	0.822	0.78	0.869	0.726	1.099	0.705	1	1.108	1.241	0.742	0.627	1.156	0.995	0.637	0.779	0.67	0.839	0.656	0.65	1.519	0.534	0.767	0.857	0.655	0.679	0.635	1.086	1.095	0.955	0.675	0.913	0.856	0.925	0.951	0.749	0.725	0.661	0.894	0.689	0.646
		1.224	1.093	0.704	1	0.729	0.778	0.822	0.69	0.796	0.764	0.859	0.714	1.083	0.699	1.001	1.112	1.25	0.746	0.624	1.096	0.98	0.642	0.762	0.677	0.839	0.652	0.649	1.513	0.539	0.746	0.811	0.623	0.68	0.641	1.109	1.114	0.972	0.666	0.943	0.867	0.928	0.943	0.756	0.725	0.672	0.907	0.685	0.659
		1.241	1.122	0.714	1.003	0.74	0.782	0.836	0.689	0.795	0.77	0.861	0.709	1.084	0.682	0.971	1.084	1.236	0.739	0.61	1.021	0.927	0.616	0.747	0.655	0.812	0.637	0.63	1.446	0.533	0.744	0.802	0.63	0.663	0.629	1.093	1.073	0.958	0.649	0.91	0.841	0.916	0.924	0.748	0.725	0.665	0.894	0.69	0.645
		1.229	1.091	0.707	1.011	0.718	0.777	0.815	0.68	0.768	0.764	0.856	0.703	1.038	0.677	0.968	1.082	1.257	0.754	0.601	1.003	0.888	0.617	0.728	0.643	0.808	0.62	0.626	1.432	0.532	0.75	0.786	0.644	0.629	0.609	1.069	1.04	0.927	0.621	0.877	0.802	0.879	0.88	0.72	0.696	0.629	0.862	0.672	0.621
		1.239	1.096	0.71	1.015	0.719	0.77	0.827	0.682	0.776	0.767	0.858	0.719	1.081	0.684	1.003	1.106	1.289	0.779	0.615	1.029	0.875	0.629	0.739	0.65	0.829	0.628	0.641	1.466	0.541	0.748	0.775	0.646	0.639	0.617	1.06	1.074	0.956	0.636	0.871	0.818	0.891	0.892	0.729	0.697	0.64	0.884	0.698	0.635
		1.24	1.074	0.703	1.023	0.713	0.769	0.816	0.68	0.787	0.769	0.861	0.717	1.099	0.682	1.003	1.12	1.316	0.789	0.611	1.04	0.853	0.633	0.743	0.643	0.837	0.627	0.637	1.46	0.545	0.74	0.752	0.636	0.629	0.615	1.082	1.071	0.95	0.625	0.881	0.833	0.885	0.876	0.715	0.694	0.63	0.878	0.692	0.628
		1.259	1.098	0.713	1.03	0.711	0.769	0.826	0.678	0.795	0.776	0.862	0.709	1.069	0.666	0.975	1.091	1.294	0.776	0.597	1.015	0.81	0.609	0.719	0.632	0.82	0.611	0.623	1.397	0.54	0.746	0.825	0.643	0.627	0.607	1.063	1.063	0.951	0.628	0.894	0.808	0.883	0.867	0.717	0.685	0.622	0.881	0.693	0.622
		1.257	1.096	0.723	1.028	0.718	0.786	0.831	0.678	0.778	0.786	0.846	0.723	1.054	0.652	0.964	1.069	1.284	0.749	0.585	1.011	0.779	0.603	0.706	0.625	0.799	0.589	0.612	1.357	0.532	0.733	0.863	0.631	0.619	0.602	1.066	1.054	0.958	0.636	0.879	0.806	0.873	0.86	0.725	0.708	0.621	0.867	0.691	0.623
		1.245	1.066	0.701	1.019	0.692	0.76	0.807	0.656	0.773	0.769	0.837	0.701	1.049	0.655	0.971	1.089	1.301	0.768	0.589	1.01	0.753	0.603	0.701	0.616	0.792	0.59	0.615	1.341	0.535	0.7	0.798	0.61	0.64	0.619	1.089	1.064	0.984	0.649	0.896	0.813	0.892	0.875	0.734	0.715	0.63	0.887	0.694	0.63
		1.244	1.075	0.707	1.027	0.703	0.765	0.813	0.668	0.776	0.781	0.843	0.725	1.067	0.668	0.973	1.091	1.34	0.781	0.597	1.049	0.75	0.601	0.7	0.629	0.811	0.593	0.626	1.356	0.545	0.741	0.843	0.641	0.628	0.609	1.068	1.047	0.991	0.637	0.894	0.8	0.884	0.867	0.729	0.713	0.625	0.888	0.693	0.633
		1.242	1.046	0.692	1.021	0.698	0.757	0.799	0.653	0.754	0.771	0.833	0.713	1.095	0.673	1.001	1.117	1.366	0.786	0.598	1.047	0.808	0.612	0.705	0.626	0.819	0.595	0.628	1.356	0.553	0.743	0.831	0.644	0.623	0.603	1.04	1.066	0.979	0.64	0.888	0.797	0.874	0.864	0.721	0.701	0.615	0.879	0.679	0.627
		1.228	1.05	0.691	1.041	0.685	0.756	0.795	0.65	0.759	0.761	0.816	0.706	1.059	0.65	0.979	1.091	1.308	0.774	0.582	1.028	0.818	0.591	0.681	0.623	0.823	0.573	0.61	1.315	0.532	0.745	0.808	0.651	0.64	0.612	1.062	1.057	1	0.648	0.914	0.8	0.881	0.872	0.729	0.719	0.622	0.901	0.687	0.628
		1.241	1.059	0.699	1.032	0.683	0.755	0.795	0.654	0.752	0.772	0.834	0.715	1.044	0.638	0.955	1.079	1.317	0.753	0.576	1.057	0.822	0.589	0.674	0.609	0.814	0.573	0.606	1.338	0.536	0.712	0.752	0.622	0.61	0.59	1.055	1.034	0.976	0.633	0.907	0.771	0.853	0.829	0.709	0.708	0.601	0.862	0.69	0.611
		1.262	1.06	0.714	1.556	0.688	0.75	0.798	0.66	0.762	0.779	0.84	0.714	1.031	0.633	0.969	1.078	1.336	0.749	0.58	1.057	0.891	0.59	0.857	0.95	0.906	0.597	0.648	1.342	0.54	0.701	0.74	0.612	0.624	0.591	1.039	1.027	1.608	0.663	1.116	0.889	2.778	0.834	1.077	0.724	0.603	0.875	0.682	0.615
		1.268	1.068	1.76	2.084	0.708	0.752	0.83	1.696	0.86	0.953	0.859	0.755	1.182	0.933	1.089	1.081	1.392	0.802	0.605	1.176	1.115	0.63	1.046	2.046	1.946	1.151	0.761	1.41	0.541	0.718	1.395	0.835	0.707	0.597	1.067	1.06	2.351	1.259	2.341	1.06	3.272	0.866	1.723	1.732	0.751	1.868	0.798	1.242
		1.246	1.041	2.334	2.249	0.976	0.758	1.278	2.406	1.704	1.173	0.859	0.796	1.737	1.995	1.493	1.104	1.511	0.869	0.636	1.391	1.241	0.662	1.132	2.354	2.203	2.512	0.874	1.423	0.572	0.742	3.516	0.841	0.865	0.801	1.265	1.359	2.42	2.021	3.347	1.089	3.397	1.629	2.034	2.023	1.715	2.461	0.828	1.501
		1.517	1.067	2.59	2.458	1.002	0.92	1.583	2.661	1.813	1.516	0.9	0.88	1.844	2.505	1.655	1.128	1.637	0.887	0.657	1.613	1.555	0.705	1.144	2.518	2.252	2.7	0.957	1.455	0.623	0.79	3.878	0.927	0.956	1.054	1.336	1.456	2.438	2.139	3.485	1.131	3.407	2.59	2.17	2.073	1.776	2.538	0.821	1.559
		2.242	1.07	2.628	2.527	1.251	1.462	1.623	2.669	1.808	1.52	0.919	0.89	1.942	2.629	1.683	1.155	1.746	0.914	0.682	1.723	1.734	0.73	1.069	2.622	2.3	2.766	1.028	1.509	0.619	0.826	3.878	1.009	1.026	1.062	1.402	1.505	2.485	2.245	3.609	1.167	3.487	2.897	2.233	2.08	1.681	2.605	0.864	1.686
		2.415	1.118	2.739	2.629	1.329	1.864	1.624	2.716	1.854	1.549	0.951	0.915	1.868	2.558	1.664	1.087	1.698	0.913	0.657	1.733	1.815	0.728	0.984	2.593	2.19	2.728	1.068	1.467	0.615	0.844	3.903	1.059	1.167	1.118	1.444	1.508	2.532	2.266	3.677	1.233	3.512	3.106	2.27	2.158	1.69	2.665	0.892	1.788
		2.132	1.198	2.777	2.664	1.348	1.974	1.716	2.772	1.883	1.536	0.956	0.967	1.957	2.644	1.725	1.109	1.758	0.935	0.679	1.799	1.909	0.759	0.991	2.626	2.311	2.85	1.149	1.505	0.62	0.906	3.995	1.144	1.217	1.32	1.474	1.518	2.559	2.309	3.729	1.249	3.585	3.26	2.323	2.125	1.675	2.772	0.875	1.807
		2.07	1.229	2.859	2.732	1.386	2.152	1.762	2.845	1.892	1.569	1.009	0.996	1.989	2.769	1.766	1.141	1.835	0.973	0.702	1.875	2.022	0.804	1.297	2.755	2.411	2.954	1.215	1.519	0.629	0.936	4.087	1.155	1.238	1.54	1.475	1.566	2.614	2.363	3.758	1.277	3.63	3.344	2.291	2.185	1.453	2.894	0.894	1.778
		2.061	1.21	2.855	2.734	1.325	2.106	1.816	2.914	1.936	1.571	1.024	1.04	1.97	2.71	1.765	1.118	1.805	0.991	0.695	1.904	2.001	0.809	1.26	2.744	2.369	2.942	1.16	1.518	0.662	0.917	4.067	1.162	1.259	1.544	1.519	1.539	2.579	2.332	3.768	1.287	3.583	3.347	2.317	2.101	1.438	3.044	0.931	1.571
		1.879	1.239	2.837	2.749	1.175	1.816	1.809	2.853	1.952	1.589	1.003	1.054	1.905	2.668	1.71	1.093	1.782	0.975	0.672	1.845	1.951	0.79	1.231	2.685	2.263	2.862	1.153	1.445	0.629	0.927	4.109	1.121	1.22	1.29	1.461	1.51	2.543	2.254	3.581	1.228	3.484	3.278	2.249	2.043	1.312	3.038	0.917	1.37
		1.796	1.232	2.836	2.808	1.097	1.543	1.836	2.924	1.955	1.566	1.016	1.071	1.925	2.725	1.771	1.112	1.794	0.992	0.69	1.891	2.007	0.797	1.222	2.76	2.328	2.939	1.202	1.469	0.675	0.893	3.977	1.045	1.225	1.367	1.519	1.565	2.642	2.37	3.786	1.291	3.621	3.431	2.36	2.156	1.224	3.207	0.935	1.342
		1.633	1.247	2.772	2.779	1.025	1.346	1.776	2.879	1.944	1.603	1.011	1.067	1.844	2.678	1.722	1.089	1.771	0.942	0.673	1.826	1.943	0.772	1.179	2.67	2.3	2.877	1.168	1.45	0.642	0.905	4.121	1.037	1.121	1.177	1.479	1.493	2.592	2.264	3.666	1.255	3.553	3.32	2.275	2.078	1.052	3.111	0.898	1.231
		1.54	1.31	2.695	2.774	0.938	1.212	1.802	2.884	1.934	1.57	1.018	1.091	1.929	2.677	1.702	1.084	1.807	0.936	0.679	1.875	1.932	0.775	1.16	2.731	2.323	2.932	1.158	1.436	0.682	0.92	4.251	1.027	1.154	1.115	1.556	1.571	2.699	2.341	3.81	1.304	3.649	3.447	2.349	2.162	0.97	3.19	0.939	1.163
		1.528	1.263	2.639	2.74	0.905	1.131	1.873	2.907	1.975	1.561	1.013	1.116	1.952	2.805	1.724	1.137	1.833	0.969	0.706	1.943	1.992	0.791	1.156	2.823	2.407	3.043	1.131	1.453	0.706	0.869	4.067	0.931	1.098	0.963	1.513	1.526	2.642	2.257	3.702	1.273	3.592	3.411	2.276	2.122	0.941	3.072	0.926	1.065
		1.555	1.271	2.572	2.836	0.899	1.113	1.922	3.016	2.034	1.576	1.044	1.131	1.767	2.734	1.652	1.107	1.793	0.917	0.685	1.883	1.902	0.749	1.087	2.846	2.329	2.979	1.032	1.378	0.643	0.849	4.059	0.903	1.062	0.88	1.522	1.487	2.602	2.174	3.662	1.282	3.529	3.344	2.258	2.052	0.873	2.905	0.895	0.987
		1.484	1.195	2.431	2.753	0.86	1.039	1.851	2.93	1.946	1.445	1.008	1.123	1.488	2.693	1.375	1.102	1.784	0.89	0.676	1.857	1.848	0.725	1.045	2.792	2.359	2.938	0.965	1.348	0.601	0.804	3.925	0.815	1.01	0.822	1.52	1.494	2.617	1.997	3.635	1.271	3.561	3.375	2.291	2.1	0.877	2.423	0.859	0.936
		1.506	1.182	2.293	2.709	0.84	1.02	1.864	2.949	1.847	1.238	0.993	1.135	1.37	2.719	1.335	1.102	1.792	0.892	0.679	1.906	1.863	0.72	1.047	2.825	2.375	2.978	0.914	1.386	0.598	0.838	4.249	0.852	1.005	0.824	1.597	1.565	2.744	1.709	3.761	1.311	3.719	3.529	2.359	2.16	0.877	1.662	0.804	0.933
		1.527	1.175	2.132	2.557	0.829	0.994	1.922	2.987	1.88	1.186	1.017	1.162	1.373	2.802	1.287	1.135	1.859	0.912	0.701	1.956	1.898	0.732	1.055	2.887	2.442	3.071	0.906	1.387	0.604	0.812	4.145	0.811	0.945	0.77	1.556	1.487	2.695	1.392	3.645	1.306	3.628	3.447	2.285	2.004	0.823	1.435	0.77	0.88
		1.521	1.157	1.855	1.574	0.804	0.94	1.919	2.955	1.887	1.096	1	1.16	1.325	2.827	1.251	1.147	1.857	0.884	0.691	1.959	1.841	0.706	1.045	2.891	2.444	3.093	0.85	1.388	0.589	0.798	4.145	0.782	0.924	0.759	1.606	1.551	2.76	1.259	3.796	1.326	3.747	3.57	2.306	1.956	0.83	1.367	0.78	0.883
		1.486	1.162	1.631	1.424	0.77	0.894	1.86	2.955	1.819	1.055	0.992	1.166	1.287	2.777	1.225	1.119	1.84	0.853	0.67	1.958	1.755	0.69	0.982	2.796	2.35	3.062	0.828	1.298	0.565	0.773	4.033	0.755	0.872	0.739	1.604	1.566	2.74	1.168	3.629	1.318	3.724	3.527	2.139	1.463	0.805	1.324	0.766	0.857
		1.489	1.137	1.482	1.409	0.769	0.88	1.877	2.963	1.894	1.018	0.964	1.165	1.258	2.793	1.207	1.128	1.86	0.865	0.686	1.958	1.665	0.689	1.042	2.85	2.484	3.039	0.836	1.296	0.573	0.79	4.217	0.781	0.838	0.728	1.6	1.541	2.736	1.085	3.596	1.339	3.745	3.538	1.634	1.306	0.774	1.265	0.754	0.839
		1.481	1.531	1.977	1.544	0.783	0.894	1.965	3.056	1.931	1.123	0.963	1.201	1.523	2.83	1.472	1.713	1.872	1.747	2.27	1.994	1.643	1.875	1.15	2.875	2.546	3.136	1.788	1.382	0.603	1.313	4.053	0.96	1.985	2.393	1.61	1.56	2.752	1.31	3.537	1.335	3.72	3.502	1.99	1.569	2.681	2.21	1.22	1.852
		2.699	1.936	2.51	1.647	1.144	1.648	1.941	3.112	1.971	1.669	0.95	1.21	1.686	2.824	1.631	1.826	1.869	1.902	2.185	1.962	1.61	2.512	1.144	2.911	2.653	3.145	2.2	1.647	1.192	1.714	4.053	1.519	2.205	2.75	1.66	1.643	2.767	1.247	3.495	1.371	3.787	3.482	1.94	1.432	2.947	2.052	1.979	2.714
		2.219	1.824	2.59	1.589	1.174	1.549	1.994	3.136	1.968	1.756	0.945	1.212	1.705	2.868	1.622	1.877	1.89	1.783	1.814	1.951	1.565	2.51	1.16	2.935	2.665	3.169	2.248	1.85	1.04	1.761	4.061	1.659	2.067	2.681	1.718	1.737	2.817	1.21	3.43	1.381	3.868	3.497	1.807	1.404	3.097	1.852	2.028	2.923
		1.998	1.768	2.601	1.569	1.278	1.561	2.05	3.131	2.031	1.766	0.966	1.251	1.627	2.814	1.54	1.828	1.84	1.638	1.568	2.002	1.484	2.422	1.116	2.914	2.576	3.124	2.199	1.879	0.951	1.866	4.226	1.718	1.859	1.986	1.674	1.75	2.743	1.111	2.947	1.375	3.785	3.395	1.659	1.328	2.918	1.697	1.849	2.761
		1.994	1.714	2.493	1.58	1.304	1.527	2.047	3.174	2.053	1.776	0.973	1.266	1.672	2.929	1.584	1.884	1.92	1.598	1.486	2.028	1.497	2.283	1.166	3.017	2.713	3.276	2.227	2.067	0.947	1.92	4.27	1.703	1.654	1.501	1.693	1.847	2.744	1.073	1.939	1.381	3.833	3.402	1.619	1.308	2.871	1.613	1.741	2.681
		1.906	1.651	2.382	1.541	1.274	1.494	2.043	3.126	2.074	1.72	0.978	1.274	1.566	2.862	1.528	1.821	1.853	1.501	1.361	1.955	1.422	2.05	1.123	2.981	2.696	3.194	2.113	2.11	0.881	1.977	4.346	1.715	1.496	1.431	1.7	1.803	2.765	1.035	1.243	1.354	3.863	3.449	1.603	1.318	2.781	1.592	1.713	2.582
		1.898	1.603	2.286	1.542	1.26	1.449	2.006	3.155	2.081	1.666	0.983	1.269	1.508	2.898	1.502	1.858	1.908	1.443	1.307	1.998	1.372	1.979	1.129	3.028	2.732	3.235	2.065	2.223	0.834	1.958	4.41	1.699	1.394	1.37	1.703	1.827	2.712	0.98	1.049	1.349	3.801	3.374	1.573	1.281	2.658	1.497	1.611	2.445
		1.922	1.632	2.257	1.558	1.278	1.437	2.114	3.193	2.133	1.657	0.999	1.28	1.519	2.903	1.46	1.811	1.912	1.392	1.263	1.995	1.362	1.92	1.122	3.049	2.732	3.242	2.033	2.215	0.815	1.871	4.427	1.695	1.413	1.401	1.752	1.925	2.824	1.001	1.025	1.329	3.99	3.513	1.598	1.312	2.656	1.559	1.642	2.396
		1.849	1.575	2.176	1.528	1.223	1.395	2.06	3.166	2.113	1.616	1	1.26	1.511	2.951	1.465	1.868	1.947	1.379	1.236	2.048	1.363	1.908	1.157	3.096	2.777	3.335	2.066	2.316	0.789	1.667	4.213	1.551	1.332	1.357	1.766	1.961	2.82	0.986	0.967	1.199	3.962	3.479	1.584	1.337	2.566	1.539	1.573	2.322
		1.824	1.548	2.138	1.508	1.217	1.35	2.01	3.201	2.145	1.622	0.997	1.299	1.391	2.822	1.356	1.692	1.894	1.199	1.067	1.972	1.279	1.539	1.118	2.984	2.749	3.171	1.875	2.279	0.716	1.648	4.311	1.58	1.259	1.267	1.697	1.896	2.674	0.928	0.89	1.014	3.89	3.389	1.515	1.307	2.446	1.451	1.535	2.198
		1.794	1.477	1.962	1.522	1.194	1.282	2.075	3.158	2.174	1.571	1.015	1.283	1.337	2.848	1.272	1.519	1.896	1.139	1.005	1.932	1.251	1.284	1.104	2.957	2.725	3.167	1.49	2.315	0.668	1.424	4.415	1.238	1.199	1.109	1.78	1.997	2.752	0.94	0.91	1.021	4.029	3.531	1.587	1.346	2.257	1.454	1.324	1.839
		1.658	1.32	1.505	1.444	1.027	1.102	2.077	3.144	2.127	1.251	0.998	1.286	1.353	2.991	1.293	1.553	1.999	1.114	0.968	2.066	1.284	1.251	1.17	3.134	2.864	3.32	1.345	2.437	0.663	1.145	4.336	1.005	1.008	0.893	1.764	1.941	2.651	0.882	0.9	1.006	3.991	3.537	1.391	1.318	1.511	1.368	1.061	1.266
		1.598	1.245	1.244	1.402	0.913	0.968	2.037	3.128	2.065	1.128	0.979	1.259	1.307	2.936	1.263	1.458	2.01	0.967	0.847	2.101	1.218	1.088	1.153	3.136	2.83	3.3	1.153	2.48	0.619	1.083	4.491	0.987	0.922	0.846	1.768	1.958	2.643	0.834	0.903	1.021	4.003	3.614	1.306	1.275	1.215	1.279	0.995	1.139
		1.636	1.237	1.105	1.374	0.886	0.906	2.043	3.141	2.192	1.111	0.994	1.293	1.289	2.969	1.226	1.446	2.039	0.88	0.785	2.13	1.158	0.937	1.094	3.163	2.881	3.322	1.098	2.441	0.609	0.994	4.361	0.905	0.844	0.787	1.762	1.876	2.482	0.804	0.873	0.993	3.933	3.585	1.2	1.231	1.011	1.238	0.92	1.024
		1.609	1.213	1.05	1.332	0.876	0.855	2.07	3.157	2.111	1.1	0.982	1.306	1.244	2.875	1.194	1.385	1.995	0.817	0.733	1.998	1.109	0.844	1.02	3.083	2.799	3.245	1.007	2.307	0.575	1.017	4.634	0.929	0.819	0.732	1.719	1.837	2.155	0.781	0.875	0.973	3.929	3.597	1.178	1.238	0.93	1.189	0.92	0.97
		1.608	1.208	1.007	1.323	0.844	0.833	2.053	3.217	2.08	1.053	1.02	1.32	1.203	2.847	1.175	1.324	1.982	0.782	0.692	2.056	1.109	0.796	0.972	3.079	2.781	3.233	0.934	2.292	0.553	0.975	4.583	0.908	0.786	0.717	1.745	1.787	1.576	0.768	0.877	0.975	3.928	3.566	1.145	1.198	0.891	1.149	0.864	0.931
		1.568	1.162	0.952	1.285	0.809	0.788	2.031	3.108	2.022	0.997	0.971	1.303	1.226	2.908	1.197	1.376	2.082	0.778	0.69	2.069	1.173	0.791	0.977	3.048	2.773	3.321	0.911	2.276	0.556	0.901	4.378	0.834	0.784	0.71	1.728	1.773	1.46	0.769	0.884	0.973	3.919	3.625	1.124	1.227	0.853	1.154	0.858	0.901
		1.599	1.19	0.949	1.292	0.804	0.801	2.083	3.141	2.017	1.022	0.99	1.338	1.18	2.864	1.146	1.33	2.025	0.743	0.656	2.012	1.064	0.755	0.925	3.052	2.732	3.237	0.868	2.207	0.534	0.932	4.584	0.848	0.763	0.679	1.706	1.725	1.409	0.748	0.873	0.948	3.865	3.607	1.097	1.214	0.811	1.108	0.824	0.864
		1.579	1.148	0.905	1.227	0.784	0.769	2.043	3.123	2.008	0.992	0.958	1.286	1.183	2.94	1.16	1.348	2.063	0.749	0.651	2.052	0.999	0.762	0.938	3.087	2.806	3.314	0.889	2.183	0.546	0.873	4.374	0.806	0.759	0.675	1.751	1.75	1.416	0.753	0.88	0.931	3.98	3.685	1.109	1.265	0.808	1.111	0.837	0.855
		1.553	1.141	0.887	1.248	0.763	0.756	2.104	3.128	1.966	0.973	0.945	1.311	1.215	2.934	1.18	1.356	2.081	0.759	0.651	2.075	0.991	0.788	0.93	3.133	2.847	3.305	0.941	2.209	0.539	0.858	4.359	0.79	0.734	0.638	1.698	1.669	1.44	0.72	0.956	0.893	3.819	3.568	1.074	1.206	0.763	1.044	0.797	0.836
		1.562	1.223	0.955	1.327	0.76	0.776	2.04	3.128	1.988	1.099	1.003	1.3	1.395	3.075	1.35	1.488	2.145	0.925	0.792	2.127	1.054	1.135	1.143	3.227	2.912	3.379	1.227	2.487	0.594	1.382	4.406	1.223	1.15	0.81	1.735	1.757	2.379	1.311	3.324	1.051	3.997	3.709	1.5	1.519	1.08	1.461	1.061	1.793
		1.839	1.482	1.373	1.843	0.895	1.122	2.054	3.138	2.057	1.29	1.16	1.338	1.561	2.988	1.472	1.513	2.162	1.257	1.205	2.165	1.421	1.343	1.327	3.19	2.896	3.355	1.397	2.59	0.754	1.868	4.623	1.323	1.627	1.018	1.897	2.286	2.752	1.44	3.844	1.526	4.346	3.832	1.941	1.978	1.66	1.804	1.342	1.913
		2.544	1.51	1.571	1.96	1.176	1.317	2.208	3.374	2.31	1.266	1.305	1.442	1.729	3.069	1.678	1.526	2.373	1.228	1.174	2.465	2.043	1.364	1.334	3.263	2.99	3.427	1.334	2.853	0.8	1.975	4.732	1.199	1.58	1.112	2.071	2.664	2.901	1.441	4.037	1.91	4.589	3.988	2.072	2.202	1.53	1.802	1.227	1.752
		2.814	1.403	1.446	1.843	1.182	1.177	2.24	3.371	2.791	1.196	1.366	1.571	1.925	3.253	1.792	1.502	2.57	1.188	1.121	2.77	2.469	1.376	1.292	3.394	3.091	3.568	1.306	2.968	0.832	2.172	5.072	1.239	1.572	1.159	2.135	2.759	3.032	1.498	4.03	1.965	4.656	3.998	2.107	2.271	1.4	1.853	1.121	1.707
		2.779	1.374	1.406	1.939	1.165	1.166	2.316	3.546	3.143	1.225	1.507	1.826	2.054	3.493	1.932	1.544	2.778	1.196	1.111	3.011	2.822	1.413	1.3	3.605	3.215	3.717	1.319	3.022	0.899	2.349	5.194	1.285	2.13	1.323	2.424	2.885	3.409	1.711	4.217	2.131	4.924	4.192	2.345	2.59	1.459	2.024	1.187	1.835
		2.415	1.333	1.367	1.934	1.166	1.153	2.409	3.563	3.194	1.222	1.568	1.913	2.15	3.66	2.049	1.561	2.865	1.209	1.121	2.979	3.119	1.477	1.401	3.667	3.317	3.88	1.361	3.074	0.968	2.51	5.275	1.33	2.765	1.447	2.427	2.915	3.498	1.813	4.153	2.134	4.843	4.178	2.397	2.706	1.484	2.181	1.178	1.869
		2.102	1.329	1.336	2.034	1.175	1.167	2.456	3.609	3.284	1.254	1.61	2.034	2.227	3.697	2.091	1.55	2.877	1.218	1.135	3.095	3.257	1.509	1.506	3.685	3.336	3.952	1.363	3.065	1.039	2.648	5.269	1.375	3.322	1.541	2.54	2.829	3.531	1.952	4.009	2.158	4.776	4.09	2.45	2.848	1.505	2.337	1.194	1.911
		2.01	1.343	1.343	2.156	1.214	1.19	2.53	3.651	3.353	1.274	1.703	2.169	2.232	3.702	2.239	1.559	2.911	1.224	1.156	3.103	3.266	1.545	1.557	3.745	3.367	3.959	1.387	3.097	1.124	2.709	5.205	1.385	3.51	1.698	2.641	2.843	3.587	2.203	4.028	2.245	4.8	4.124	2.507	2.833	1.546	2.599	1.257	1.959
		1.815	1.341	1.386	2.189	1.28	1.225	2.559	3.745	3.414	1.334	1.774	2.158	2.491	3.762	2.374	1.571	2.958	1.25	1.18	3.089	3.401	1.614	1.7	3.722	3.458	4.021	1.473	3.095	1.163	2.684	5.01	1.362	3.593	1.813	2.604	2.909	3.64	2.423	3.965	2.293	4.782	4.117	2.594	2.848	1.59	2.82	1.323	2.065
		1.705	1.339	1.352	2.258	1.264	1.225	2.532	3.716	3.379	1.3	1.671	2.177	2.501	3.769	2.52	1.497	2.95	1.242	1.171	3.054	3.318	1.641	1.726	3.68	3.439	3.987	1.486	3.047	1.202	3.015	5.201	1.462	3.758	2.012	2.735	3.056	3.775	2.978	4.153	2.521	4.982	4.279	2.775	3.043	1.713	3.202	1.374	2.236
		1.686	1.325	1.368	2.307	1.326	1.234	2.579	3.706	3.549	1.335	1.724	2.232	2.627	3.783	2.628	1.502	3.032	1.255	1.18	3.095	3.389	1.704	1.837	3.745	3.475	3.977	1.554	3.002	1.258	3.204	5.198	1.467	3.761	2.118	2.817	3.037	3.73	3.312	4.2	2.562	4.882	4.24	2.825	2.979	1.694	3.338	1.416	2.254
		1.663	1.318	1.377	2.355	1.321	1.239	2.57	3.729	3.413	1.337	1.768	2.225	2.741	3.786	2.693	1.517	3.01	1.248	1.187	3.042	3.434	1.759	1.892	3.724	3.52	4.022	1.532	2.998	1.327	3.36	5.146	1.493	3.738	2.189	2.869	3.013	3.754	3.464	4.115	2.623	4.91	4.247	2.948	3.014	1.64	3.454	1.406	2.199
		1.671	1.333	1.346	2.351	1.341	1.223	2.614	3.8	3.54	1.335	1.751	2.251	2.902	3.896	2.964	1.543	3.149	1.301	1.226	3.104	3.517	1.854	2.037	3.844	3.718	4.149	1.587	3.098	1.407	3.541	5.265	1.472	3.778	2.359	2.883	3.116	3.819	3.553	4.159	2.701	5.017	4.309	3.112	2.979	1.581	3.679	1.421	2.06
		1.605	1.273	1.285	2.229	1.309	1.18	2.549	3.661	3.512	1.286	1.728	2.171	2.856	3.841	2.873	1.5	3.034	1.276	1.206	3.165	3.444	1.86	2.01	3.772	3.517	4.082	1.558	3.211	1.371	3.653	5.306	1.44	3.793	2.433	2.873	3.085	3.762	3.488	4.172	2.645	4.959	4.238	3.199	2.992	1.472	3.718	1.386	1.841
		1.608	1.278	1.281	2.159	1.327	1.174	2.543	3.683	3.435	1.289	1.728	2.229	2.895	3.845	2.872	1.485	3.102	1.238	1.178	3.047	3.462	1.865	2.099	3.799	3.543	4.052	1.525	3.148	1.34	3.548	5.135	1.341	3.725	2.505	2.855	2.955	3.75	3.458	4.09	2.567	4.901	4.211	3.193	3.02	1.381	3.747	1.317	1.65
		1.589	1.241	1.243	2.034	1.273	1.121	2.569	3.668	3.48	1.25	1.675	2.179	2.961	3.92	2.872	1.467	3.16	1.22	1.151	3.113	3.542	1.92	2.114	3.96	3.669	4.135	1.487	3.27	1.285	3.708	5.273	1.329	3.717	2.64	2.795	2.999	3.74	3.5	4.151	2.63	4.876	4.225	3.235	3.027	1.301	3.865	1.316	1.546
		1.605	1.259	1.249	2.011	1.265	1.121	2.611	3.801	3.605	1.266	1.635	2.23	2.963	3.925	2.914	1.424	3.1	1.158	1.095	3.171	3.542	1.872	2.148	3.86	3.651	4.152	1.44	3.238	1.168	3.59	5.141	1.265	3.724	2.781	2.863	3.056	3.727	3.564	4.163	2.588	4.978	4.248	3.331	3.122	1.242	3.951	1.357	1.457
		1.584	1.229	1.222	1.947	1.254	1.102	2.68	3.818	3.565	1.243	1.599	2.266	2.852	3.835	2.855	1.378	3.068	1.083	1.015	3.102	3.462	1.757	2.108	3.927	3.631	4.106	1.375	3.197	1.081	3.693	5.248	1.267	3.656	2.774	2.738	2.93	3.662	3.464	4.009	2.606	4.802	4.133	3.269	2.97	1.141	3.879	1.246	1.327
		1.519	1.208	1.169	1.803	1.204	1.05	2.567	3.689	3.433	1.182	1.506	2.159	2.851	3.788	2.837	1.31	3.022	1.023	0.963	3.065	3.436	1.657	2.007	3.791	3.547	3.975	1.324	3.131	0.999	3.531	5.124	1.167	3.566	2.856	2.761	2.977	3.66	3.478	4.058	2.549	4.787	4.125	3.327	2.974	1.093	3.891	1.244	1.263
		1.532	1.213	1.17	1.724	1.198	1.032	2.616	3.692	3.507	1.173	1.49	2.251	2.803	3.824	2.909	1.317	3.066	0.979	0.927	3.125	3.455	1.578	1.998	3.79	3.597	3.981	1.276	3.171	0.958	3.529	4.999	1.146	3.625	2.962	2.774	2.883	3.657	3.518	4.073	2.594	4.851	4.181	3.305	2.957	1.066	4.019	1.232	1.208
		1.527	1.205	1.151	1.678	1.149	1.012	2.715	3.818	3.613	1.164	1.487	2.249	2.772	3.804	2.965	1.273	3.01	0.95	0.889	3.121	3.454	1.502	1.935	3.744	3.594	3.984	1.239	3.185	0.892	3.668	5.23	1.165	3.587	2.955	2.705	2.871	3.622	3.45	3.973	2.57	4.776	4.108	3.368	2.928	1.039	3.918	1.214	1.128
		1.485	1.159	1.114	1.548	1.104	0.975	2.601	3.679	3.464	1.125	1.463	2.215	2.83	3.857	2.918	1.259	3.097	0.933	0.867	3.133	3.453	1.461	1.834	3.811	3.621	4.059	1.186	3.182	0.842	3.538	5.126	1.076	3.745	3.032	2.797	3.035	3.698	3.468	4.036	2.638	4.921	4.189	3.328	2.989	1.006	4.002	1.225	1.11
		1.48	1.153	1.093	1.486	1.091	0.979	2.657	3.738	3.518	1.124	1.47	2.228	2.83	3.877	2.928	1.264	3.112	0.909	0.852	3.187	3.527	1.407	1.77	3.89	3.669	4.089	1.156	3.116	0.839	3.667	5.232	1.04	3.582	3.054	2.77	2.941	3.672	3.457	3.972	2.532	4.755	4.133	3.283	2.995	0.963	4.045	1.198	1.061
		1.442	1.144	1.07	1.485	1.079	0.95	2.602	3.677	3.488	1.113	1.433	2.226	2.962	3.918	3.011	1.272	3.203	0.892	0.84	3.178	3.555	1.366	1.7	3.899	3.725	4.154	1.106	3.206	0.82	3.563	5.094	0.985	3.497	3.006	2.751	2.959	3.612	3.481	3.943	2.572	4.826	4.139	3.259	2.954	0.972	3.97	1.179	1.027
		1.435	1.118	1.05	1.394	1.042	0.916	2.628	3.731	3.523	1.079	1.429	2.235	2.833	3.817	2.892	1.205	3.051	0.852	0.797	3.156	3.489	1.259	1.587	3.748	3.593	4.044	1.044	3.08	0.757	3.514	5.112	0.967	3.691	3.19	2.766	2.997	3.757	3.591	4.153	2.65	4.943	4.281	3.442	3.109	0.963	4.137	1.185	1.043
		1.396	1.101	1.023	1.368	1.032	0.896	2.599	3.689	3.534	1.06	1.401	2.213	2.901	3.937	2.974	1.22	3.17	0.848	0.789	3.148	3.501	1.242	1.553	3.897	3.638	4.152	1.042	3.152	0.747	3.722	5.227	0.933	3.502	3.026	2.772	2.895	3.617	3.455	4.001	2.523	4.759	4.122	3.309	3.027	0.898	3.991	1.118	0.963
		1.392	1.101	1.005	1.337	1.016	0.874	2.571	3.667	3.486	1.049	1.381	2.214	0	0	0	0	0	0	0	0	0	0	0	0	0	0	0	0	0	3.608	5.098	0.899	3.635	3.231	2.82	3.022	3.75	3.587	4.036	2.664	4.932	4.242	3.443	3.159	0.916	4.084	1.147	0.984
		0	0	0	0	0	0	0	0	0	0	0	0	0	0	0	0	0	0	0	0	0	0	0	0	0	0	0	0	0	0	0	0	0	0	0	0	0	0	0	0	0	0	0	0	0	0	0	0
		0	0	0	0	0	0	0	0	0	0	0	0	0	0	0	0	0	0	0	0	0	0	0	0	0	0	0	0	0	0	0	0	0	0	0	0	0	0	0	0	0	0	0	0	0	0	0	0
	Max	2.814	1.936	2.859	2.836	1.386	2.152	2.715	3.818	3.613	1.776	1.774	2.266	2.963	3.937	3.011	1.884	3.203	1.902	2.27	3.187	3.555	2.512	2.148	3.96	3.725	4.154	2.248	3.27	1.407	3.722	5.306	1.718	3.793	3.231	2.883	3.116	3.819	3.591	4.217	2.701	5.017	4.309	3.443	3.159	3.097	4.137	2.028	2.923
	30% Max	1.47396	1.19295	1.24571	1.35406	0.800345	1.07981	1.28007	1.51693	1.53782	0.99018	0.963575	1.11135	1.48855	1.63736	1.46589	1.02255	1.62268	1.04649	1.13611	1.5329	1.50834	1.12264	1.09048	1.65599	1.59857	1.70123	1.08757	1.46676	0.77917	1.54605	2.15026	0.90663	1.57144	1.34502	1.46445	1.51559	1.74753	1.52961	1.9035	1.26919	2.07529	1.76937	1.51555	1.39629	1.28176	1.81191	1.02686	1.24619
CCCP	CCCP Baseline	0.89965	0.8745	0.5543	0.71895	0.54935	0.6203	0.6651	0.53075	0.64845	0.6534	0.61625	0.6165	0.85665	0.6518	0.8037	0.65335	0.9454	0.67985	0.65015	0.824	0.6312	0.5272	0.63725	0.66855	0.68725	0.65005	0.59025	0.69395	0.5101	0.6135	0.7978	0.5589	0.61935	0.53675	0.8565	0.8297	0.85975	0.64615	0.912	0.65555	0.81455	0.68095	0.6895	0.64085	0.5038	0.81545	0.5978	0.52755
0.14	CCCP threshold	1.10821	1.06976	0.729562	0.888447	0.711896	0.793911	0.85096	0.702861	0.846519	0.828243	0.798755	0.778153	1.04808	0.875809	1.00102	0.861261	1.1552	0.899505	0.820643	1.24614	0.947144	0.701089	0.939003	0.983831	0.873077	0.842395	0.771985	0.987382	0.671854	0.776927	1.0595	0.724122	0.787269	0.693904	1.0234	0.993196	1.02969	0.811953	1.1788	0.8218	1.00071	0.853169	0.862328	0.798647	0.66249	1.06578	0.757012	0.683946
	CCCP response	1.34023	1.33987	0.8023	1.2307	0.7697	0.881733	1.23337	1.55263	1.6219	0.923533	0.754433	0.747167	1.14213	1.23773	1.04727	1.15707	1.2356	0.911467	0.768867	1.32363	1.57693	0.803867	0.970867	1.40817	1.2807	1.3129	0.765667	1.41693	0.5363	0.735767	2.45263	0.726767	0.739967	1.3909	1.1456	1.16103	1.07073	0.749267	1.09367	0.872933	1.37953	1.17817	0.8888	0.819267	0.9821	1.16203	0.731567	0.872433
AITC/Caps	AITC/Caps Baseline	1.24	1.0592	0.698	1.028	0.6922	0.7586	0.8018	0.6562	0.7628	0.7708	0.8326	0.712	1.0628	0.6568	0.9758	1.0934	1.3264	0.7724	0.5884	1.0382	0.7902	0.5992	0.6922	0.6206	0.8118	0.5848	0.617	1.3412	0.5402	0.7282	0.8064	0.6336	0.6282	0.6066	1.0628	1.0536	0.986	0.6414	0.8998	0.7962	0.8768	0.8614	0.7244	0.7112	0.6186	0.8834	0.6886	0.6258
0.025	AITC/Caps threshold	1.27878	1.10775	0.736266	1.07078	0.734135	0.791675	0.8427	0.695085	0.809864	0.810111	0.87773	0.75533	1.12796	0.709921	1.0341	1.1466	1.40455	0.823036	0.632405	1.10124	0.88662	0.642983	0.744746	0.661762	0.860775	0.631636	0.661391	1.39989	0.582486	0.794707	0.901949	0.692618	0.678435	0.653445	1.12378	1.10508	1.03034	0.6803	0.945795	0.85197	0.931377	0.923618	0.768975	0.750085	0.666077	0.937057	0.72565	0.66797
	AITC/Caps response	1.8092	1.13	2.4093	2.4382	1.1188	1.4554	1.4839	2.4192	1.6464	1.3755	0.932	0.9007	1.7425	2.2044	1.5519	1.1094	1.65	0.9008	0.6565	1.6116	1.6234	0.7207	1.1011	2.3893	2.1151	2.4062	1.0013	1.4593	0.605	0.8307	3.3568	0.9865	1.0279	1.0917	1.3482	1.4048	2.4129	1.9851	3.2411	1.161	3.4135	2.5151	2.0687	1.9244	1.4094	2.476	0.8502	1.4917
	KCl Response	1.9455	1.6371	2.2754	1.5507	1.1487	1.3834	2.0097	3.1212	2.0249	1.5767	0.9721	1.2388	1.5575	2.8672	1.5011	1.7614	1.8871	1.5248	1.5176	1.9891	1.4983	2.0148	1.1309	2.9656	2.6574	3.1895	1.9775	1.8985	0.8625	1.6837	4.2276	1.5	1.6243	1.7598	1.6876	1.7594	2.768	1.1038	2.3228	1.3413	3.8354	3.4631	1.7007	1.3595	2.5949	1.6876	1.611	2.3515
	0
	Adj Max	1.91435	1.0615	2.3047	2.11705	0.83665	1.5317	2.0499	3.28725	2.96455	1.1226	1.15775	1.6495	2.10635	3.2852	2.2073	1.23065	2.2576	1.22215	1.61985	2.363	2.9238	1.9848	1.51075	3.29145	3.03775	3.50395	1.65775	2.57605	0.8969	3.1085	4.5082	1.1591	3.17365	2.69425	2.0265	2.2863	2.95925	2.94485	3.305	2.04545	4.20245	3.62805	2.7535	2.51815	2.5932	3.32155	1.4302	2.39545
		128.194	699.541	245.933	59.1155	99.567	1424.11	72.022	168.965	325.821	191.757	75.1595	143.088	139.519	403.55	201.599	78.124	403.697	1146.63	733.274	1459.33	2396.97	118.894	830.15	129.366	151.939	156.96	125.506	2293.03	1106.21	5120.33	1031.73	426.951	2895.24	4076.38	878.771	604.654	1085.75	2958.48	3360.43	728.64	2818.87	4457.46	741.265	1857.17	980.419	570.847	849.938	584.542
	SoxLast	1.53872	1.87898	1.05833	1.0736	1.08056	1.47529	1.01416	1.01979	1.1907	1.00978	1.08765	1.00703	1.07072	1.43938	1.00915	1.0721	1.51212	2.13035	2.85182	1.02143	1.20155	1.00909	1.14275	1.01521	1.00276	1.02564	1.04072	1.11537	1.69249	1.81147	1.18537	1.0334	2.32507	1.72769	1.04511	1.08509	1.00878	2.20508	2.82752	1.08755	2.44783	1.68313	1.01969	1.32828	1.00187	1.02467	1.09858	1.04672
	DeltaMax	0.68935	0.9835	0.3037	0.69705	0.32365	0.3657	0.8139	1.82025	1.14855	0.4286	0.23475	0.2005	0.47635	0.9102	0.3693	0.68065	0.3706	0.62515	0.16285	0.692	2.5188	0.3418	0.59375	1.31645	0.85575	0.90095	0.22175	0.97505	0.0739	0.1885	3.0492	0.2211	0.17465	2.36125	0.3995	0.5003	0.83825	0.19685	0.616	0.32145	1.55645	0.72005	0.6745	0.21915	0.9162	0.42155	0.1722	0.80845
	Baseline	0.89965	0.8745	0.5543	0.71895	0.54935	0.6203	0.6651	0.53075	0.64845	0.6534	0.61625	0.6165	0.85665	0.6518	0.8037	0.65335	0.9454	0.67985	0.65015	0.824	0.6312	0.5272	0.63725	0.66855	0.68725	0.65005	0.59025	0.69395	0.5101	0.6135	0.7978	0.5589	0.61935	0.53675	0.8565	0.8297	0.85975	0.64615	0.912	0.65555	0.81455	0.68095	0.6895	0.64085	0.5038	0.81545	0.5978	0.52755
		0.2215	0.337583	0.426667	0.113917	0.183667	1.993	0.0971667	0.241667	0.4545	0.230417	0.0386667	0.325417	0.14725	1.3535	0.483417	0.132333	1.19108	2.46417	1.68417	0.743333	3.27042	0.1365	0.56975	0.2655	0.446417	0.338667	0.153583	3.61975	2.50258	7.77375	2.36892	0.120667	1.94275	3.38983	0.475083	0.30825	0.689	3.04692	4.60633	0.266417	3.86333	3.13658	0.332	-1.45625	0.53475	0.20125	0.247083	0.178833
		1	2	3	4	5	6	7	8	9	10	11	12	13	14	15	16	17	18	19	20	21	22	23	24	25	26	27	28	29	30	31	32	33	34	35	36	37	38	39	40	41	42	43	44	45	46	47	48
		0	0	0	0	0	0	0	0	0	0	0	0	102.38	179.94	129.63	55.15	198.58	787.82	489.01	1210.85	1815.34	85.43	660.41	77.29	73.08	102.97	93.43	1597.9	782.92	0	0	0	0	0	0	0	0	0	0	0	0	0	0	0	0	0	0	0
		93.23	565.08	181.19	43.19	69.07	1079.64	63.72	125.24	228.26	149.43	69.41	90.32	92.41	191.02	134.16	56.38	203.38	805.2	508.9	1258.71	1846.68	89.54	681.02	77.28	74.64	104.03	93.98	1619.54	800.51	4003.82	700.93	405.51	2653.03	3512.44	828.38	563.25	961.54	2480.74	2698.14	700.17	2263.33	4007.64	695.38	2077.58	913.35	541.84	798.07	559.2
		91.35	575.56	185.17	44.54	73.38	1103.36	60.4	129.65	236.76	153.42	68.97	95.58	95.69	199.77	135.71	56.39	213.21	820.43	515.85	1240.72	1873.2	92.73	695.82	77.96	79.94	106.52	93.05	1654.74	821.07	4067.78	709.81	403.77	2641.36	3532.78	832.1	553.07	974.13	2512.18	2704.43	682.64	2261.69	4006.66	691.84	2009.07	899.11	535.76	794.56	558.71
		90.93	580.01	183.07	46.5	73.48	1114.85	61.23	128.88	245.02	153.09	66.4	99.89	106.5	206.76	136.26	55.74	233.29	833.15	525.15	1269.04	1899.77	89.84	702.01	81.94	83.8	107.81	95.1	1667.72	830.72	4138.69	724.98	414.97	2675.32	3573.44	832.29	559.42	975.95	2510.73	2744.78	698.36	2307.57	4056.34	700.01	1991.51	909.41	543.51	791.79	562.69
		96.23	583.52	188.69	48.31	76.99	1125.43	60.51	127.51	245.87	156.67	69.15	99.47	107.23	221.07	164.2	56.9	242.32	848.82	539.94	1292.08	1947.74	92.91	708.52	85.23	87.14	112.23	95.65	1666.24	847.94	4156.39	733.45	414.77	2679.57	3537.28	843.76	560.62	974.09	2535.27	2767.29	701.63	2322.6	4045.44	705.87	1963.93	924.03	540.68	808.46	552.16
		98.34	597.69	193.45	46.02	75.23	1151.69	65.36	134.99	255.63	159.92	71.11	103.2	108.15	228	151.34	57.39	256.78	860.91	549.25	1300	1972.86	94.32	724.22	85.38	89.42	115.5	98.53	1692.69	859.3	4205.79	739.54	407.5	2694.14	3636.19	846.08	578.02	996.71	2584.34	2794.31	709.08	2353.19	4092.87	701.8	1963.67	922.87	548.8	810.37	568.89
		101.79	611.48	194.35	47.54	80.64	1180.03	62.83	139.46	259.55	161.99	70.57	104.06	111.6	242.5	151.59	57.74	257.9	881.41	551.86	1304.11	2008.87	94.13	712.21	91.62	93.05	117.71	101.13	1704.61	874.56	4172.61	782.62	412.13	2700.61	3658.22	860.14	575.69	1004.12	2600.19	2813.53	706.31	2384.46	4129.41	714.81	1933.2	917.2	555.03	806.01	576.22
		101.62	615.53	192.41	49.55	78.49	1193.36	65.16	140.74	263.77	163.05	71.8	105.62	114.26	255.42	151.35	62.15	269.52	900.39	568.39	1324.47	2030.49	97.78	735.73	92.18	97.44	121.49	103.84	1812.78	886.85	4167.86	784.99	414.5	2713.61	3711.22	841.87	570.07	1010.34	2592.68	2846.96	706.29	2403.89	4154.47	709.53	1915.98	918.2	554.65	813.31	567.36
		102.66	632.08	196.35	48.88	80.61	1213.31	65.76	145.03	267.06	166.79	69.47	106.22	115.47	260.58	159.89	63.73	283.89	915.68	571.39	1338.58	2049.95	98.64	737.76	97.61	99.73	124.06	103.64	1849.93	883	4249.01	807.07	409	2730.64	3710.16	840.78	578.87	1015.32	2658.37	2901.53	718.18	2443.69	4182.7	711.64	1943.16	932.14	554.01	811.73	570.97
		99.39	639.04	201.27	50.67	84.18	1215.99	63.99	144.97	274.15	167.13	68.42	109.29	119.42	268.85	159.44	65.4	295.3	925.61	584.44	1332.03	2065.62	101.8	739.02	99.3	103.86	125.87	103.13	1888.02	909.78	4313.25	834.91	412.04	2733.8	3729.84	829.22	577.25	1020.7	2672.08	2879.84	720.19	2474.23	4216.78	714.62	1948.24	939.46	555.8	826.06	570.22
		107.41	642.96	203.41	50.39	82.07	1239.5	65.94	147.51	276.51	171.92	70.41	117.16	127.52	280.22	167.87	65.93	306.72	950.76	597.65	1353.19	2087.82	102.46	748.88	103.07	106.22	125.87	105.23	1950.74	909.95	4387.39	854.87	411.87	2733.36	3740.63	843.78	580.69	1024.2	2687.52	2902.75	713.4	2467.23	4181.68	717.94	1924.47	943.46	554.3	832.46	570.9
		105.37	647.19	209.93	51.28	84.39	1269.17	66.22	148.71	281.44	170.71	72.21	112.29	114.35	291.13	167.56	64.79	311.43	954.29	604.55	1357.04	2114.79	104.17	762.81	103.31	112.69	130.41	109.57	1963.14	926.63	4434.43	853.5	410.91	2775.58	3827.69	849.39	573.69	1036.69	2701.05	2944.25	710.29	2514.84	4257.41	720.53	1964.27	943.22	553.56	834.32	569.63
		107.87	654.67	211.63	51.85	83.53	1271.55	66.08	148.81	281.74	171.85	70.13	116.88	115.25	301.48	174.63	66.53	321.29	972.64	613.89	1363.51	2154.87	105.6	772.96	104.69	114.51	132.35	109.66	1990.84	930.2	4458.44	873.21	418.88	2780.51	3853.31	849.71	582.53	1046.67	2771.23	2967.06	708.54	2550.5	4283.02	729.8	1938.42	957.34	556.26	833.61	574.49
		110.33	663.31	217.83	51.43	87.46	1283.86	67.81	153.44	300.15	177.64	72.11	116.57	120.12	314.47	186.47	67.85	328.24	994.78	627.82	1373.03	2174.12	106.34	794.66	106.58	120.41	137.31	112.79	2020.11	931.86	4503.11	900.38	416.4	2780.24	3924.44	840.73	573.71	1047.55	2738.03	3053.1	717.59	2557.94	4263.15	718.06	2379.2	955.11	550.43	833.2	577.63
		115.08	674.3	219.16	52.68	89.07	1306.91	65.53	153.19	298.84	177.5	72.93	121.74	127.56	323	171.42	69.18	334.35	1009.55	636.49	1406.75	2202.01	108.12	797.38	112.86	121.7	134.27	116.6	2053.31	960.37	4590.89	919.23	415.75	2769.83	3876.41	849.7	576.84	1040.7	2752.53	3082	711.05	2592.59	4273.58	720.24	1988.82	955.01	552.78	830.66	582.51
		116.13	680.43	221.89	56.4	90.52	1328	68.45	156.05	306.86	175.7	73.35	127.04	128.63	336.75	173.12	71.63	341.72	1021.32	648.71	1409.48	2217.25	111.03	800.73	115.84	127.68	140.08	112.86	2104.65	980.36	4682.51	939.96	422.26	2798.91	3888.81	842.61	600.49	1043.81	2777.11	3140.06	708.76	2626.59	4311.05	726.79	1927.29	946.33	564.83	839.89	576.57
		118.24	692.76	224.56	54.27	90.91	1334.65	68.01	159.15	306.46	184.68	72.14	131.48	132.47	340.45	178.47	71.5	349.7	1031.53	657.55	1407.52	2236.4	108.83	795.9	117.68	130.57	140.65	115.75	2058.09	997.79	4763.66	943.01	426.02	2848.12	3885.56	857.66	592.87	1046.08	2847.24	3195.29	732.98	2653.37	4357.98	733.31	1950.89	971.32	571.07	854.42	582.8
		117.84	694.39	227.53	53.77	91.6	1357.42	67.17	161.08	310.95	186.22	74.54	127.95	134.47	351.94	182.32	74.15	357.24	1052.55	673.73	1424.42	2275.38	117.02	810.51	116.81	135.24	144.06	117.05	2125.02	1010.82	4780.73	879.01	421.53	2841.46	3916.75	867.84	603.2	1059.06	2876.87	3205.65	723.07	2659.98	4373.27	735.12	1956.96	966.92	555.65	853.49	567.74
		117.97	703.11	231.71	56.11	93.9	1357.12	69.26	162.83	316.66	188.34	73.38	132.23	141.49	362.45	190.93	72.92	367.35	1063.74	677.21	1434.87	2304.02	117.53	816.93	121.11	135.92	145.89	119.9	2163.5	1031.11	4826.01	900.2	425.65	2838.74	4002.31	871.95	580.45	1059.54	2867.48	3201.96	721.57	2685.96	4384.73	734.68	1990.6	954.73	567.02	840.83	585.18
		121	696.53	231.34	55.25	93.89	1364.3	70.62	164.5	321.45	186.41	73.48	137.6	141.93	360.67	191.78	75.49	374.23	1083.82	690.21	1445.11	2293.25	117.08	808.74	122.74	139.74	149.79	120.42	2184.2	1048.87	4920.71	918.54	426.97	2864.86	3993.66	859.19	601.36	1063.97	2865.85	3235.92	716.75	2698.4	4396.73	725	2053.89	957.35	568.73	832.28	581.87
		125.73	699.52	238.86	57.19	94.25	1380.24	70.95	167.89	323.41	185.44	74.28	142.68	147.63	373.68	190.14	74.83	379	1090.34	694.22	1455.11	2314.5	116.37	817.99	124.95	143.47	151.65	122.15	2207.52	1056.23	4943.2	936.68	424.63	2851.95	3996.03	869.62	602.57	1079.76	2906.45	3263.53	717.89	2740.13	4384.16	733.02	2034.24	977.62	566.18	837.59	577.47
		125.19	694.18	241.35	59.54	97.43	1391.69	72.28	168.95	326.1	188.14	75.47	142.09	129.78	387.12	197.14	76.79	382.91	1106.57	711.57	1460.34	2339.74	120.11	827.14	127.82	150.31	153.72	123.56	2244.45	1056.51	5001.49	1021.19	425.96	2839.39	4030.91	864.1	593	1072.27	2917.82	3303.22	729.06	2742.96	4414.55	737.57	2001.6	982.75	563.03	836.92	578.24
		128.37	695.04	244.12	57.85	100.42	1401.9	72.77	170.64	327.35	188.62	72.38	139.18	137.07	398.28	198.32	78.92	387.68	1131.28	721.1	1472.72	2361.18	116.99	830.41	127.66	153.3	157.01	123.35	2312.76	1087.13	5093.86	1035.38	432.52	2850.71	4059.31	867.59	604.54	1080.57	2894.98	3304.51	732.12	2755.21	4416.12	732.38	1983	982.15	564.08	844.18	574.34
		126.27	702.1	246.93	60.26	101.7	1421.11	70.91	170.32	329.16	189.56	74.25	145.57	136.78	400.8	185.33	75.37	396.22	1125.3	724.05	1462.03	2365.28	118.27	826.22	125.17	153.11	154.7	126.84	2298.02	1088.97	5101.77	1029.25	421.39	2886.84	4053.91	877.51	601.28	1093.77	2946.63	3351.25	719.59	2815.69	4427.38	733.38	1739.42	975.09	571.93	842.07	587.67
		128.87	709.64	250.86	59.78	99.62	1444.92	73.22	170.16	326.87	192.28	73.84	143.86	135.77	412.97	192.56	80.38	406.25	1152.35	736.75	1463.36	2420.76	115.42	840.99	130.77	159.04	157.06	127.37	2321.06	1115.66	5195.46	1027.83	427.5	2903.55	4086	895.42	603.96	1097.48	2959	3382.63	734.76	2858.17	4476.98	744.66	1750.38	982.51	575.32	858.99	583.48
		131.5	703.52	245.95	61.37	103.75	1441.73	72.77	170.59	333.08	191.43	78.25	149.11	136.86	418.7	193.83	80.66	410.24	1160.34	752.38	1475.89	2439.79	123.39	841.25	134.12	158.58	157.95	127.99	2360.98	1124.61	5245.41	1036.91	424.92	2909.76	4093.97	887.1	607.6	1085.67	2988.76	3388.78	731.47	2842.82	4456.71	743.69	1725.6	975.43	577.27	854.59	582.74
		130.05	700.8	252.88	59.98	103.56	1449.58	70.99	169.73	327.13	192.78	76.02	146.88	140.61	426.84	195.73	79.09	429.06	1177.69	756.66	1473.11	2452.65	121.27	842.12	132.36	162.29	161.62	125.65	2383.66	1144.21	5298.3	1052.53	429.38	2927.87	4125.09	874.39	611.46	1103.46	3010.45	3404.29	729.12	2891.25	4473.23	757.8	1748.2	996.51	574.54	856.45	583.97
		135.63	703	254.05	61.77	100.8	1465.05	75.14	172.55	328.64	195.36	74.19	147.97	146.46	434.7	200.64	79.89	435.13	1205.29	778.06	1479.74	2489	123.5	842.44	133.5	162.94	166.54	127.57	2396.66	1163.33	5374.98	1106.24	431.5	2948.45	4164	900.8	626.36	1106.11	3052.97	3475.67	738.92	2907.84	4544.82	751.37	1780.56	1001.84	573.02	852.92	581.26
		133.7	709.83	257.98	62.74	108.06	1482.81	75.11	171.3	329.85	200.92	79.05	150.48	144.43	442.57	234	83.65	437.02	1219.6	774.1	1480.07	2496.96	124.78	850.21	136.16	161.79	166.6	130.6	2383.13	1163.02	5410.25	1103.35	431.38	2952.62	4196.44	891.24	604.22	1105.12	3063.81	3481.25	739.36	2927.9	4564.19	754.15	1769.93	990.32	573.64	861.69	592.79
		136.55	704.41	260	61.18	102.11	1491.47	75.6	173.84	330.81	198.25	76.33	152	153.77	446.46	232.43	83.16	443.16	1224.05	775.42	1469.97	2512.29	123.11	843.06	138.45	162.34	167.94	130.65	2409.27	1183.7	5338.94	1127.08	426.62	2953.91	4185.25	898.59	612.9	1108.75	3055.84	3492.65	725.16	2937.98	4542.87	745.05	1729.44	990.23	582.25	858.89	586.41
		135.7	700.74	264.31	62.13	106.85	1491.52	73.64	175.48	334.9	198.17	76.35	152.71	156.1	449.81	234.95	81.95	444.09	1243.5	797.04	1488.85	2525.82	124.3	841.5	140.92	167.1	171.04	133.33	2436.43	1195.37	5361.68	1144.11	428.28	2957.93	4198.34	890.97	622.36	1116.95	3072.58	3528.71	738.48	2957.6	4562.39	743.31	1727.64	999.09	578.8	868.48	598.06
		136.69	706.87	266.93	61.71	104.64	1508.72	74.54	179.24	333.52	204.16	77.82	153.36	135.66	458.22	234.3	83.06	460.39	1258.74	806.8	1492.95	2545.4	124.4	849.28	141.57	168.51	171.91	134.66	2460.75	1217.8	5464.65	1150.65	440.23	2966.36	4240.09	894.91	609.16	1115.92	3076.9	3548.78	732.37	2993.04	4552.52	758.41	1706.36	990.35	579.51	852.48	591.15
		141.71	704.84	267.89	61.98	107.15	1517	76.29	179.61	350.99	206.02	77.57	157.04	137.68	460.16	225.15	84.8	460.91	1269.82	814.83	1488.39	2553.26	121.86	854.44	142.1	169.88	171.81	138.78	2469.49	1237.75	5488.34	1159.92	426.3	2990.59	4251.66	907.53	624.64	1112.68	3118.1	3587.76	747.3	3033.81	4585.94	755.29	1764.6	993.66	580.36	861.62	592.62
		141.66	714.81	270.36	66.35	111.11	1546.07	77.19	182.19	353.38	205.15	77.57	160.79	145.23	485.42	229.43	85.06	477.28	1305.25	838.59	1495.95	2594.46	124.5	865.75	144.72	175.27	174.91	135.03	2487.68	1260.68	5523.74	1203.5	430.23	3002.96	4283.19	906.71	613.83	1123.38	3118.16	3634.76	743.02	3056.19	4649.97	760.08	1814.07	1019.18	576.93	860.31	603.97
		144.42	736.76	269.2	64.98	112.94	1566.95	75.25	182.14	352	208.02	77.28	160.6	147.86	493.59	229.43	84.87	494.83	1400.12	903.88	1503.35	2687.9	125.13	871.96	147.83	173.87	174.07	131.71	2545.61	1324.49	5731.68	1227.7	439.93	3041.2	4348.91	912.92	622.36	1130.82	3168.94	3680.84	743.66	3105.32	4657.79	758.2	1764.69	990.06	585.2	877.65	583.88
		150.41	777.84	275.36	66.64	110.79	1620.59	76.43	187.57	360.75	206.1	77.56	161.38	148.41	513.66	231.32	86.8	524.61	1561.81	1026.18	1490.17	2773.86	122.36	896.01	146.19	179.21	178.11	136.48	2591.35	1461.46	6243.32	1277.66	436.09	3343.09	5180.03	920.15	630.55	1131.7	3684.81	4267.37	759.94	3361.8	4887.92	765.04	1771.6	1018.24	580.07	878.75	598.26
		151.35	852.07	276.73	66.16	113.73	1707.22	78.85	186.91	364.46	206.82	81.61	168.37	152.89	538.13	234.37	87.78	548.64	1697.7	1137.65	1522.06	2864.16	128.74	915.24	146.1	185.77	185.89	136.22	2610.53	1581.59	6815.14	1339.19	440.25	3887.75	6038.56	916.03	646.25	1146.62	4407.16	4962.84	773.58	3824.52	5324.6	762.62	1769.89	1007.89	595.75	876.59	606.85
		153.28	918.06	282.61	68.58	115.14	1794.32	75.93	185.79	373.04	207.78	79.84	167.35	157.24	550.88	238	91	582.61	1802.63	1235.81	1527.95	2904.4	130.96	931.21	150.19	187.6	181.43	142.7	2652.75	1670.75	7183.34	1353.87	440.77	4300.18	6486.97	939.04	651.74	1150.01	4886.47	5511.29	780.3	4255.98	5724.92	773.97	1821.64	1021.47	597.77	895.01	613.62
		159.86	988.11	291.51	66.96	117.81	1889.6	80.88	193.06	378.48	207.22	83.44	166.27	156.76	572.49	241.23	93.18	597.98	1903.43	1310.41	1533.55	2976.23	131.7	965.93	149.25	187.65	182.04	140.84	2681.99	1729.18	7509.9	1404.05	444.07	4583.72	6815.72	946.28	656.6	1143.43	5199.66	5836.25	788.17	4592.95	5967.85	784.05	1869.6	1020.9	593.06	892.32	609.43
		169.54	1028.23	291.58	71.22	122.28	1947.85	82	194.49	391.61	207.66	82.06	168.08	161.52	586.61	248.15	95.52	606.86	1960.72	1371.43	1531.3	3002.71	127.09	964.78	150.66	191.98	184.11	141.06	2637.79	1771.97	7768.16	1417.96	443.66	4835.42	6936.19	948.73	662.71	1150.46	5484.03	6210.45	799.9	4863.03	6245.05	775.08	1890.02	1028.35	601.75	924.07	613.74
		168.28	1052.91	293.85	71.42	119.08	1989.08	80.42	191.05	395.78	208.55	80.67	167.95	163.37	607.53	227.62	95.89	628.34	2052.67	1445.67	1555.65	3060.57	131.86	975.2	152.93	192.7	183.65	141.07	2708.39	1813.95	7921.88	1308.89	449.53	4989.04	7088.72	947.32	658.36	1150.6	5655.31	6478.84	796.75	5072.05	6403.4	776.97	1904.6	1035.14	598.91	900.07	601.09
		174.24	1093.15	296.54	74.95	126.03	2029.74	81.27	194.79	394.93	209.52	81.87	173.98	142.42	612.33	232.63	95.54	647.37	2109.74	1496.77	1567.75	3108.36	128.52	981.96	155.44	195.71	187.86	145.09	2723.28	1867.08	8180.25	1322.55	445.88	5203.89	7186.78	962.16	665.76	1146.51	5782	6772.63	809.24	5273.35	6585.32	785.92	1921.13	1035.7	599.51	920.55	617.05
		178.16	1116.23	304.56	74.63	122.16	2085.89	82.1	197.28	401.59	208.63	83.88	176.92	145.79	621.49	233.19	95.79	649.09	2161.43	1553.82	1557.93	3140.64	129.05	981.27	155.31	194.89	188.25	143.1	2768.41	1885.19	8231.66	1330.99	440.72	5373.67	7220.69	965.46	678.22	1147.23	5955.32	7000.9	795.25	5428.54	6703.97	792.34	1933.8	1018.25	599.72	938.17	613.29
		180.79	1127.76	302.67	73.14	124.13	2087.63	80.46	193.46	404.02	207.93	83.88	178.21	149.56	643.4	238.71	97.36	666.37	2224.19	1621.72	1565.62	3180.25	128.27	996.2	156.96	200.47	189.53	139.53	2893.69	1904.87	8478.48	1372.27	455.1	5458.91	7166.03	962.85	690.56	1147.59	6018.9	7205.84	803.58	5593.13	6819.89	776.67	1916.33	1013.99	601.68	931.17	616.83
		189	1159.8	303.93	73.86	127.99	2147.3	83.51	200.55	413.35	207.49	84.1	175.34	150.89	648.64	241.72	97.26	668.62	2265.78	1654.8	1561.9	3189.72	127.37	991.54	152.19	201.68	186.64	140.75	2938.77	1925.99	8682.92	1369.57	445.92	5621.03	7319.09	975.63	690.19	1148.86	6151.26	7447.37	811.12	5755.43	6961.7	791.64	1954.36	1021.67	609.4	929.41	633.37
		189.21	1171.34	306.87	75.43	128.74	2176.4	84.78	195.22	412.71	206.3	82.8	174.04	150.82	669.5	243.47	97.06	687.24	2326.29	1713.39	1576.55	3264.39	129.06	1001.74	160.19	203.26	189.92	143.2	2979.69	2025.32	8855.66	1398.49	444.46	5708	7199.94	926.29	675.3	1147.11	6198.1	7522.1	813.43	5816.93	7018.04	789.95	1957.49	1016.54	603.23	938.14	611.71
		194.26	1182.61	310.31	73.05	128.85	2195.05	84.77	198.62	413.61	207.15	84.84	174.15	152.02	683.11	249.34	97.73	699.78	2397.53	1760.6	1579.27	3270.54	126.55	1017.05	159.26	209.08	191.01	146.42	3007.77	2048.36	8995.75	1422.88	435.78	5856.17	7203.59	946.7	684.6	1149.12	6294.84	7756.16	814.61	5969.59	7111.89	787.5	1948.18	1015.54	603.13	944.32	629.85
		195.76	1196.44	311.78	76.73	130.13	2227.48	81.18	198.28	421.86	208.5	84.71	175.24	154.56	696.19	247.76	99.03	705	2430.66	1787.87	1555.42	3263.91	131.15	1017.08	158	203.88	193.36	142.75	3020.52	2074.65	9087.96	1429.11	444.32	5904.03	7128.16	931.22	675.4	1136.46	6391.44	7903.88	813.22	6076.84	7171.49	786.9	1926.62	1009.85	598.92	952.49	612.26
		197.03	1207.19	321.58	75.19	128.97	2290.78	82.85	200.62	427.71	203.56	86.95	173.32	155.66	708.76	251.91	98.9	728.97	2474.48	1845.62	1579.02	3289.97	126.4	1015.35	162.84	210.15	194.11	147.84	3065.87	2111.11	9200.8	1438.59	443.52	6074.93	7232.91	959.7	697.49	1165.23	6472.5	8137.08	817.1	6231.04	7284.44	777.33	2006.31	1006.71	599.16	947.03	632.18
		199.57	1225.13	319.06	76.64	131.81	2317.21	82.29	199.9	435.56	204.33	84.18	178.24	156.31	724.98	234.22	99.01	735.97	2518.32	1880.23	1563.65	3316.01	126.85	1028.09	160.37	210.04	193.17	144.05	3063.58	2121.64	9346.67	1454.97	445.65	6110.78	7223.22	941.08	684.92	1155.19	6433.56	8233.14	821.11	6299.68	7322.32	787.52	2024.69	1005.23	605.24	949.15	624.74
		202.01	1230.42	323.81	74.96	131.42	2334.77	83.39	199.61	427.42	203.77	87.55	178.71	156.27	731.76	234.33	100.04	747.38	2544.38	1907.32	1567.32	3332.27	123.17	1025.18	161.58	209.19	198.89	142.49	3081.31	2140.6	9527.15	1453.88	437.91	6210.16	7285	948.34	703.62	1147.59	6553.73	8439.86	820.76	6410.83	7377.04	791.3	2049.2	1012.7	600.38	950.28	616.45
		207.06	1234.31	323.75	77.44	132.47	2362.35	83.62	202.84	429.34	205.26	87.15	181.32	137.17	741.94	256.33	100.72	762.41	2576.61	1947.22	1571.59	3354.82	122.72	1025.29	161.11	212.06	195.2	145.34	3044.33	2167.94	9716.06	1490.54	453.95	6295.18	7283.63	941.49	696.46	1156.28	6611.98	8512.29	812.89	6524.42	7475.56	782.14	2000.47	999.8	608.77	952.38	621.1
		204.94	1257.74	327.65	77.19	132.8	2386.72	86.51	206.63	460.17	201.8	88.04	182.89	145.38	755.36	269.74	99.69	773.24	2625.63	1992.9	1573.48	3374.47	129.69	1037.9	163.1	216.39	201.56	147.43	3036.69	2193.41	9669.35	1496.98	449.76	6397.38	7279.38	958.06	694.57	1152.45	6605.08	8678.18	836.66	6638.71	7557.12	787.64	2028.4	1020.23	603.07	974.59	618.34
		212.68	1254.64	326.06	77.28	130.5	2383.1	83.95	200.33	452.85	199.6	87.42	179.16	143.44	767.41	273.25	102.85	786.49	2665.63	2022.1	1572.85	3407.71	127.75	1044.86	166.17	219.71	199.88	148.43	3093.79	2216.43	9621.04	1531.47	442.05	6432.92	7257.41	961.16	691.9	1144.63	6624.05	8761.71	818.63	6704.86	7588.75	777.78	1994.27	1009.92	608.04	965.87	627.11
		213.3	1278.13	333.13	78.72	132.83	2411.7	85.8	203.42	459.75	199.83	87.79	186.04	152.9	763.02	271.39	100.16	781.81	2676.79	2050.44	1557.34	3408.84	127.34	1035.29	162.17	215.6	199.91	145.76	3092.5	2229.16	9811.27	1546.55	448.35	6485.33	7300.91	953.82	696.69	1156.65	6705.44	8983.12	818.67	6798.4	7654.43	791.35	2113.64	1004.08	606.83	943.25	613.94
		220.14	1289.61	333.77	77.07	132.93	2421.69	84.92	206.01	459.67	201.11	86.25	185.81	149.17	782.66	281.07	103.95	791.32	2721	2086.6	1550.92	3420.89	125.08	1044.77	169.89	220.3	198.35	142.87	3118.94	2228.78	9807.01	1564.08	440.45	6563.76	7331.19	956.42	704.8	1146.99	6754.56	9176.92	824.14	6883.54	7743.95	793.55	2086	994.68	613.23	957.27	621.91
		222.81	1295.11	335.21	77.39	137.66	2426.7	87.95	206.56	468.7	201.71	88.12	188.12	145.28	794.53	278.81	102.86	791.34	2708.43	2098.09	1529.36	3406.72	124.5	1035.45	164.19	207.37	198.68	144.43	3105.43	2233.98	9909.79	1577.49	451.22	6638.92	7342.16	951.28	700.6	1148.83	6806.53	9288.75	820.24	6989.78	7759.89	792.66	2117.16	992.53	611.17	949.79	618.08
		228.96	1303.48	340.13	80.87	139.52	2444.13	87.37	206.72	474.37	198.95	88.32	189.48	148.74	800.01	282.24	102.66	798.81	2729.73	2133.13	1537.15	3443.28	124.26	1047.62	163.4	211	197.92	141.54	3142.43	2244.26	10076.1	1575.18	448.95	6687.33	7419.34	953.06	710.03	1150.58	6818.11	9416.06	821.43	7048.21	7804.65	786.02	2123.29	988.46	613.58	955.14	627.43
		227.66	1317.55	336.82	79.57	137.42	2432.18	85.1	204.86	475.8	198.53	89.44	190.73	150.34	815.54	256.11	101.13	811.49	2766.31	2166.26	1536.1	3448.82	125.16	1046.64	168.3	213.65	199.95	143.06	3147.55	2260.55	10196.6	1621.83	441.71	6747.64	7369.97	964.8	700.93	1149.71	6883.85	9495.88	828.2	7108.22	7874.39	788.88	2139.6	984.63	606.33	956.82	622.33
		229.23	1345.29	339.68	77	137.02	2435.11	87.56	208.18	475.93	195.47	89.79	189.41	152.19	820.86	263.49	101.45	811.29	2768.05	2180.99	1517.9	3438.4	123	1051.79	165.39	211.05	201.4	145.78	3118.89	2263.69	10342.1	1619.28	449.58	6847.39	7426.03	964.57	706.16	1147.42	6893.9	9588.63	810.76	7200.85	7906.76	789.33	2108.98	985.46	609.94	938.93	620.23
		233.43	1365.77	343.46	78.66	139.94	2476.15	90.51	207.27	480.18	197.16	89.33	193.69	154.27	835.35	260.9	105.61	825.71	2802.7	2214.43	1524.22	3490.08	126.35	1052.6	167.74	216.19	201.23	146.56	3207.89	2305.96	10374.6	1624.89	444.56	6909.89	7496.06	956.92	705.98	1143.93	6933.76	9801.45	827.27	7297.14	7971.35	796.8	2088.27	995.8	608.72	964.35	624.64
		240.29	1364.89	342.2	80.93	139.7	2481.59	89.79	207.66	484.51	196.87	89.57	195.61	140.36	851.5	271.35	102.36	832.3	2827.3	2245.76	1498.52	3523.53	125.34	1040.36	168.47	217.56	201.85	145.26	3205.98	2293.45	10565.6	1595.16	457.3	6921.28	7475.47	966.95	717.2	1151.15	6973.61	9963.14	825.39	7345.32	8007.5	797.92	2113.04	994.75	620.5	962.06	623.59
		236.3	1368.55	344.42	79.09	139.5	2469.63	87.86	205.49	483.16	194.34	89.5	187.29	138.56	857.87	276.39	102.14	835.84	2844.48	2276.67	1494.02	3525.18	125.74	1040.04	172.93	217.67	202.33	147.26	3216.5	2257.8	10624.6	1621.66	450.59	6983.68	7498.22	968.05	711.89	1137.81	6974.05	9992	830.47	7427.95	8038.73	786.2	2157.71	983.82	619.23	962.06	621.63
		236.76	1377.52	347.63	81.39	138.18	2484.11	90.64	201.56	485.24	188.88	87.47	193.84	140.73	863.17	274.68	105.35	845.32	2867.97	2312.54	1486.18	3523.64	122.85	1043.82	172.14	219.76	205.92	145.57	3091.53	2280.13	10758.1	1506.32	449.35	7045.34	7474.91	973.87	707.57	1149.47	7036.5	10113.5	837.05	7496.91	8123.71	793.38	2139.33	997.13	619.3	957.35	620.13
		244.09	1390.02	351.83	79.28	137.01	2489.83	89.44	206.9	482.59	191.31	92.28	194.75	146.4	878.46	278.59	109.28	858.07	2897.59	2353.01	1501.65	3531.02	122.37	1080.9	171.47	222.7	202.29	149.26	3099.16	2320.2	10761.2	1511.78	453.67	7089.39	7511.69	973.77	708.73	1135.02	7117.95	10218.4	838.25	7565.47	8141.29	785.9	2171.2	981.49	621.76	969.8	621.61
		247.55	1410.27	351.24	81.41	136.33	2501.44	88.7	204.47	488.93	191.52	91.17	195.19	142.23	885.77	274.84	105.36	866.27	2906.07	2364.32	1488.94	3507.41	122.39	1077.18	175.98	223.93	204.9	147.83	3128.94	2325.8	10914.9	1528.03	446.72	7113.29	7473.97	953.71	711.82	1138.36	7029.13	10296.3	827.47	7597.06	8137.22	776.13	1903.6	974.29	616.85	949.83	617.56
		246.85	1416.25	355.27	81	140.4	2507.13	89.67	204.65	488.56	192.83	92.74	193.38	149.6	895.96	280.14	111.87	876.63	2930.63	2395.3	1491.35	3503.94	120.15	1076.39	172.24	223.81	203.25	147.59	3123.24	2312.19	10966.7	1549.38	453.34	7193.05	7624.34	968.89	715.18	1150.6	7107.58	10386.2	826.75	7748.2	8256.37	786.2	1963.82	975.54	618.79	963.73	625.73
		251.9	1429.6	354.81	82.55	142.67	2522.55	87.4	204.32	497.17	193.57	92.02	195.37	142.29	900.15	256.68	109.98	875.24	2932.23	2428.25	1485.15	3487.17	122.19	1084.34	171.83	227.1	207.68	149.87	3146.53	2327.18	10996.8	1556.32	446.9	7216.42	7615.59	973.68	711.51	1138.13	7154.42	10467.7	831.54	7753.44	8229.64	787.34	1939.36	980.73	617.56	966.85	618.8
		255.7	1430.59	354.81	82.57	136.61	2504.05	88.52	206.29	500.67	188.92	92.06	192.13	146.28	917.7	253.38	108.6	881.68	2951.91	2425.94	1470.01	3485.21	118.8	1084.26	174.94	224.69	206.08	144.6	3132.25	2314.17	11097.1	1543.27	444.3	7204.84	7639.56	964.86	705	1136.21	7129.6	10608.3	825.31	7832.59	8299.68	785.33	1948.18	959.44	616.22	954.55	619.93
		253.21	1439.07	351.5	82.27	137.36	2524.28	86.64	204.53	496.22	189.75	91.41	191.24	142.55	916.59	250.21	107.88	893.36	2942.39	2425.89	1467.39	3439.63	121.45	1074.11	174.4	225.78	206.64	144.55	3156.91	2324.59	11176.5	1542.9	455.04	7237.13	7708.78	968.32	723.24	1123.69	7199.13	10608.7	831.48	7880.38	8369.59	782.72	1960.6	974	618.82	962.49	625.74
		255.89	1433.18	353.8	80.84	140.55	2519.49	90.64	201.3	497.31	186.34	90.78	193.79	146.06	922.95	248.17	109.17	902.85	2982.34	2470.82	1447.68	3455.68	124.16	1082.7	176.26	228.45	205.59	147	3156.88	2348.43	11219	1565.07	449.28	7271.91	7706.41	966.95	712.75	1114.08	7154	10674	826.43	7903.92	8363.82	782.82	1969.47	971.06	616.13	947	614.85
		258.32	1401.71	352.18	81.45	137.83	2522.05	89.53	203.35	517.86	190.44	90.96	194.25	147	929.66	253.79	111.06	899.01	2977.21	2442.69	1424.62	3429.42	120.82	1073.3	175.35	231.56	207.62	147.55	3184.04	2322.19	11249.2	1571.22	451.77	7333.22	7851.53	977.22	704.82	1123.85	7165.32	10743.4	826.89	8018.34	8483.03	783.08	1982.04	973.34	616.95	949.03	618.57
		261.88	1422.28	355.66	84.5	140.98	2550.84	91.05	202.48	527.97	185.94	93.76	201.7	150.65	938.96	256.44	106.41	920.47	2991.79	2471.19	1425.25	3433.25	121.57	1087.12	175.71	232.33	208.18	144.91	3202.31	2480.2	11251	1595.96	449.63	7393.59	7729.09	1005.29	700.47	1113.5	7129.87	10801.4	829.08	8026.86	8461.75	791.74	2008.89	958.48	615.67	937.14	626.87
		258.37	1415.24	352.46	81.76	140.09	2539.31	88.06	203.91	522.92	184.5	90.66	200.16	148.32	940.52	252.76	102.42	911.11	2982.38	2463.89	1387.64	3428.3	120.79	1075.57	175.73	227.45	208.32	143.77	3232.59	2460.04	11356.6	1594.3	448.79	7395.55	7730.78	1009.82	708.47	1108.24	7148.27	10808.4	822.16	8072.25	8481.89	783.1	1978.02	952.85	620.84	939.65	618.39
		0	0	0	0	0	0	0	0	0	0	0	0	0	0	0	0	0	0	0	0	0	0	0	0	0	0	0	0	0	0	0	0	0	0	0	0	0	0	0	0	0	0	0	0	0	0	0	0
		0	0	0	0	0	0	0	0	0	0	0	0	0	0	0	0	0	0	0	0	0	0	0	0	0	0	0	0	0	0	0	0	0	0	0	0	0	0	0	0	0	0	0	0	0	0	0	0
		263.39	1424.58	353.19	83.94	142.08	2557.94	91.75	203.57	515.98	185.09	92.84	201.65	150	949.52	253.8	107.2	923.35	3000.57	2501.79	1378.91	3444.29	123.44	1075.16	173.92	231.13	205.67	144.03	3248.2	2460.3	11299.6	1585.38	445.27	7414.74	7755.63	998.92	703.79	1109.9	7161.47	10887.6	834.58	8150.31	8545.83	785.47	1982.04	948.14	621.77	958.06	629.49
		266.73	1440.69	350.62	84.65	143.42	2552.82	89.44	206.85	523.99	187.18	93.63	205.4	152.41	955.26	260.57	105.78	920.99	3013.59	2516.84	1382.58	3443.38	124.28	1085.15	174.58	231.96	205.69	142.99	3139.04	2475.2	11491.1	1608.12	456.78	7458.17	7736.84	1005.56	708.01	1116.66	7176.19	10921.9	827.23	8227.28	8559.53	783.11	1932.93	952.47	622.88	948.11	618.47
		265.31	1434.32	356.4	81.76	140.04	2538.84	90.27	196.87	507.21	181.56	88	197.09	151.23	945.02	255.94	104.87	919.82	2997.93	2508.15	1369.82	3411.19	118.1	1072.73	174.69	230.77	206.98	142.91	3108.32	2480.68	11444	1608.65	447.64	7452.97	7798.41	1009.46	720.39	1109.8	7126.23	10884.1	830.39	8235.23	8602.5	792.08	1952.96	953.7	626.53	945.13	616.14
		265.05	1443.31	350.48	79.9	141.01	2549.41	90.63	199.4	511.3	185.61	90.64	198.57	151.83	960.09	264.07	106.02	925.41	3030.69	2539.49	1353.18	3435.46	118.69	1077.83	179.54	229.96	206.87	144.56	3156.32	2458.08	11476.2	1634.05	435.56	7519.33	7765.59	1022.67	714.44	1118.18	7185.87	11070.2	832.99	8330.14	8638.56	792.8	1974.09	965.14	627.39	946.23	628.28
		270.69	1448.55	355.46	80.5	139.71	2555.28	91.98	196.01	513.66	180.87	94.46	204.69	157.43	967.44	264.71	108.35	938.44	3055.02	2559.48	1341.44	3460.32	119.23	1081.35	179.38	230.75	211.29	143.02	3266.65	2466.84	11521.3	1612.53	444	7517.67	7776.31	1033.76	722.11	1113.24	7169.03	11053.1	825.29	8334.16	8655.88	788.72	1997.18	933.84	634.13	927.87	624.41
		270.84	1452.36	355.46	81.51	141.74	2538.99	93.97	203.81	517	180.17	93.48	203.79	157.09	975.9	261.9	109.14	947.67	3080.55	2591.38	1356.48	3477.87	121.23	1085.89	179.52	233.42	212.91	142.99	3305.27	2473.56	11587.1	1631.55	448.2	7569.41	7682.44	1025.97	729.61	1110.84	7200.37	11008.6	822.83	8365.18	8664.79	785.32	1993.09	947.34	623.79	917.79	631.66
		268.93	1451.48	354.27	83.07	141.14	2545.05	91.71	197.2	512.22	179.33	92.55	203.83	151.06	973.87	263.54	102.76	939.36	3046.6	2572.41	1321.02	3431.13	116.65	1071.55	173.99	231.09	209.66	139.97	3279.98	2431.15	11607	1645.08	443.05	7571.16	7724.22	1012.1	732.66	1115.71	7190.4	11096.1	835.46	8404.2	8716.18	781.83	2018.38	937.44	625.33	928.34	626.92
		276.58	1466.8	356.07	81.27	144.98	2564.22	91.89	200.03	514.6	182.28	94.02	205.04	156.84	988.82	270.97	108.04	958.11	3092.54	2602.52	1316.22	3448.42	118.37	1081.14	178.31	236.2	207.73	146.63	3310.46	2446.44	11666.9	1647.84	446.38	7573.76	7705.56	1005.35	708.82	1105.67	7220.06	11089.5	820.51	8434.82	8715.59	786.96	1991.36	943.62	624.49	932.34	625.22
		275.72	1451.61	351.89	83.99	141.41	2573.95	92.33	195.67	514.97	179.22	92.84	205	160.74	991.27	265.97	109.41	958.81	3088.61	2603.56	1304.97	3454.2	116.73	1072.76	176.22	234.92	208.51	145.93	3311.04	2438.7	11717.6	1656.75	445.55	7663.53	7742.47	996.18	726.73	1116.65	7283.95	11202.1	825.29	8595.48	8798.39	791.57	2048.24	955.47	624.19	925.03	636.8
		275.95	1472.56	358.88	82.11	142.02	2593.79	93.68	196.25	515.18	181.2	94.42	211.73	159.34	999.12	274.4	107.33	961.32	3118.32	2629.43	1300.41	3458.77	117.36	1077.6	176.42	235.05	211.34	151.6	3316.05	2454.32	11803.5	1664.11	452.58	7638.45	7696.19	998.81	722.51	1114.94	7227.27	11266.6	831.06	8575.18	8770.59	786.29	2024.84	926.52	623.46	933.03	622.49
		277.38	1469.46	352.22	79.53	142.86	2590.77	92.44	199.49	513.1	178.47	92.41	209.87	159.05	999.41	272.37	108.59	960.65	3119.73	2636.2	1298.76	3459.84	117.69	1078.23	175.9	233.58	207.21	146.88	3322.28	2459.24	11805.1	1663.95	449.72	7683.09	7734.91	1001.9	727.63	1112.59	7287.18	11319	841.12	8622.11	8821.84	798.34	2072.73	935.71	627.78	923.21	623.26
		281.62	1481.23	361.63	82.24	144.89	2680.05	92.36	197.1	513.65	179.9	93.23	211.56	165.13	997.26	277.05	107.74	964.61	3136.34	2651.27	1278.48	3444.73	119.53	1066.65	177.76	223.42	211.38	146.3	3342.47	2460.65	11888	1680.68	450.23	7643.03	7714.03	990.3	719.88	1096.73	7263.89	11263.8	837.41	8569.97	8793.23	794.7	2037.2	922.11	626.68	927.07	618.18
		284.3	1477.15	353.88	81.39	141.33	2668.02	93.58	196.63	519.49	177.3	89.8	210.79	162.9	995.08	274.79	111.23	973.57	3148.43	2647.02	1283.08	3435.1	114.22	1063.74	178.32	225.19	211.49	145.33	3322.89	2459.75	11913.3	1684.29	451.63	7655.82	7776.28	999.72	721.82	1110.72	7297.48	11332	825.61	8665.26	8809.34	797.16	2060.16	924.38	635.98	919.99	624.11
		288.83	1485.01	355.92	83.16	147.34	2703.69	92.75	198.03	519.62	180.18	93.44	212.58	163.7	1017.66	285.84	111.36	984.64	3183.83	2693.31	1287.11	3450.94	119.36	1084.91	178.52	227.28	214.78	149.85	3197.97	2468.82	11954.5	1704.25	453.52	7648.7	7726.66	1003.53	715.21	1111.44	7267.24	11254.3	827.36	8659.3	8822.44	798.73	2056.09	916.19	621.25	903.38	615.53
		290.74	1494.23	355.41	80.13	141.91	2698.72	93.61	199.2	517.5	176.76	95.48	209.15	167.54	1016.42	280.66	112.97	979.33	3181.28	2686.35	1267.11	3430.09	118.39	1075.88	175.6	229.72	211.48	147.94	3213.63	2445.4	12011.8	1704.76	457.13	7723.92	7818.16	992.22	732.63	1114.37	7369.44	11402.7	825.41	8822.89	8923.97	810.43	2114.84	925.16	629.88	920.66	632.68
		285.34	1486.22	353.2	81.81	144.02	2676.16	91.18	196.34	522.49	177.17	93.65	206.04	166.08	1017.26	280.25	113.35	986.51	3200.42	2698.88	1273.21	3450.61	116.4	1081.34	176.46	229.19	211.99	146.03	3222.93	2417.67	12063.1	1706.27	450.82	7696.83	7762.09	998.86	734.84	1110.82	7353.37	11438.8	825.37	8827.87	8867.83	797.27	2098.71	920.19	626.76	910.01	623.65
		286.37	1508.94	350.33	80.91	144.96	2696.98	96.39	196.3	519.12	177.52	92.51	216.47	168.38	1023	282.25	112.53	982.96	3202.88	2704.14	1256.7	3436.56	116.15	1084.54	177.13	228.76	208.82	147.53	3275.27	2410.61	12218.7	1725.95	455.16	7690.68	7721.97	987.86	726.3	1104.78	7334.48	11387.3	837.25	8828.77	8891.74	792.83	2090.18	922.86	626.17	909.58	614.86
		293.35	1508.94	352.64	82.7	143.92	2694.32	97.5	193.35	550.78	171.86	94.49	216.75	166.55	1027.09	282.37	112.45	998.97	3242.03	2727.65	1252.14	3453.49	120.22	1099.61	178.74	230.92	210.17	149.34	3277.66	2439.75	12098.1	1695.68	446.16	7648.92	7758.97	1008.76	727.44	1098.14	7371.5	11409.2	823.83	8863	8895	800.77	2092.2	923.13	628.82	907.55	625.39
		292.56	1470.34	353.93	83.27	144.31	2701.93	95.42	193.34	550.65	175.24	93.29	215.17	158.92	1039.2	282	113.15	991.41	3243.61	2726.33	1257.52	3423.8	120.86	1092.32	181.29	231.33	209.64	149.09	3245.58	2401.87	12147.6	1713.68	451.93	7684.42	7765.72	1005.33	718.9	1088.52	7364.39	11438.5	826.06	8908.3	8918.35	796.9	2046.18	917.89	630.89	898.08	623.23
		294.14	1475.98	355.36	80.76	140.78	2702.92	96.3	191.07	539.2	176.13	92.58	213.17	166.04	1039.4	284.09	113.67	997.98	3258.77	2729.11	1236.53	3419.65	115.3	1092.36	175.43	229.46	212.25	149.01	3254.25	2424.77	12132.3	1700.91	450.77	7667.13	7796.44	1001.15	716.51	1100.94	7356.21	11467	817.43	8899.68	8926.63	799.24	2059.62	904.09	625.77	894.39	620.41
		294.67	1477.81	351.72	82.13	143.98	2716.5	93.95	188.11	544.48	170.47	94.87	216.11	168.17	1043.74	286.35	115.38	1005.4	3285.65	2755.06	1245.54	3453.99	116.92	1098.59	180.54	236.6	213.3	148.67	3304.28	2423.15	12175.8	1729	451.9	7737.71	7781.78	1007.42	715.96	1104.84	7358.73	11543.3	811.7	9003.42	8972.03	790.72	1999.49	884.19	629.22	900.68	620.2
		298.28	1492.69	353.35	83.15	146.34	2712.19	96.99	190.3	550.03	175.75	95.27	208.23	168.79	1053.76	284.05	117.72	1015.06	3304.45	2782.4	1235.78	3442.38	120.7	1102.26	179.14	235.76	212.97	150.09	3308.99	2438.18	12308.6	1714.81	446.95	7729.41	7721.5	1000.28	716.62	1096.48	7381.39	11495.9	828.16	9026.02	9009.67	792.9	2009.02	906.58	628.87	897.7	616.66
		294.01	1483.88	352.26	81.65	142.68	2688.16	93.64	195.3	547.47	170.12	90.68	213.08	167.85	1052.13	283.05	114.7	1015.01	3315.02	2786.22	1234.85	3451.81	115.03	1107.51	177.32	231.89	213.95	148.68	3348.89	2431.45	12286.7	1709.35	449.26	7676.01	7806.31	999.48	720.24	1096.99	7396.02	11498.6	821.17	8972.61	9045.65	797.9	2074.09	905.77	635.07	892.68	623.73
		299.75	1483.89	351.88	81.52	140.3	2682.4	97.86	197.59	542.9	169.73	93.93	214.64	166.2	1049.3	285.93	121.58	1015.03	3320.93	2792.96	1236.26	3421.96	118.92	1103.66	178.84	232.76	214.88	144.77	3310.43	2434.11	12365	1736.88	452.84	7751.79	7795.47	1005.66	708.81	1094.67	7381.58	11512.3	823.96	8977.62	9034.88	796.78	2128.84	900.27	628.79	893.2	627.58
		297.45	1478.16	350.48	80.67	138.27	2692.54	93.41	195.35	536.25	170.08	92.19	209.47	167.58	1063.67	280.02	116.64	1012.58	3336.48	2804.8	1238.05	3436.43	119.2	1092.25	177.22	231.91	214.11	147.01	3136.53	2456.7	12280.3	1744.92	450.84	7714.61	7779	1012.43	712.3	1101.03	7313.31	11555.8	798.84	8941.61	8988.4	795.87	2189.67	897.86	628.8	866.58	619.4
		305.12	1499.79	352.27	80.06	140.34	2718.69	96.43	194.74	542.99	171.4	91.71	208.36	174.07	1070.25	282.49	120.31	1020.33	3354.86	2825.15	1215.34	3425.17	119.13	1096.25	174.8	235.21	212.74	146.63	3161.18	2624.12	12286.8	1746.52	447.89	7803.79	7780.31	1018.86	717.19	1111.54	7401.84	11620.2	833.99	9027.46	9019.27	796.58	2339.07	901.44	633.68	889.61	611.36
		304.37	1491.85	356.04	81.2	143.03	2720.14	96.59	194.33	537.03	174.67	92.6	211.6	169.68	1064.68	270.54	108.47	1021.18	3345.37	2811.58	1207.96	3378.91	118.7	1083.25	172.72	237.53	209.87	148.64	3166.91	2629.47	12327.1	1744.94	452.85	7736.07	7735.41	1017.41	711.28	1102.51	7333.45	11556.4	813.55	8956.87	8856.42	790.81	2479.33	882.53	626.15	863.77	618.03
		309.56	1492.41	354.19	81.55	141.4	2744.48	92.67	196.15	535.06	175.93	96.41	208.89	173.67	1064.7	281.77	109.98	1020.84	3357.8	2836.27	1200.73	3396.1	116.26	1088.58	172.98	232.83	212.66	146.75	3147.76	2610.53	12411.7	1731.25	448.75	7755.93	7816.06	1028.67	716.55	1103.19	7364.94	11590.6	811.11	8995.48	8926.81	797.92	2530.82	892.96	628.68	865.49	610.21
		307.46	1499.06	348.84	79.87	141.93	2750.37	95.08	194.51	521.76	172.91	92.69	208.92	176.98	1066.89	285.18	108.98	1029.47	3392.61	2851.46	1201.72	3421.1	115.9	1095.08	170.83	233.01	213.75	146.26	3177.99	2611.52	12366.9	1747.34	450.39	7745.83	7710.09	1018.08	728.34	1086.74	7330.11	11549.2	808.06	8949.52	8906.53	797.66	2546.22	892.04	629.88	868.76	612.6
		306.05	1496.38	351.52	81.46	140.03	2745.89	96.07	191.79	526.74	170.24	92.75	206.42	175.25	1074.48	273.32	109.94	1035.65	3413.16	2842.45	1205.6	3429.44	117.07	1094	168.53	235.2	214.24	148	3248.53	2637.77	12419.2	1741.24	453.31	7761.88	7832	1008.47	711.7	1094.52	7368.05	11569.5	802.92	8956.76	8952.42	798.05	2590.93	883	627.01	866.31	603.28
		308.04	1503.11	348.58	79.01	141.6	2753.78	96.35	191.13	516.93	169.08	92.26	208.07	177.82	1072.52	279.91	111.86	1040.1	3415.23	2855.67	1199.72	3417.71	115.82	1092.76	167.8	233.78	213.3	148.65	3226.91	2651.13	12356.4	1764.22	446.24	7807.62	7843.91	1015.33	713.33	1095.94	7374.37	11577.6	813.78	8927.04	8986.37	797.86	2538.36	881.84	632.58	875.39	613.2
		317.45	1518.25	350.84	78.53	145.36	2794.16	95.93	193.6	521.26	171.19	93.01	211.64	175.81	1072.35	283.35	110.68	1043.92	3420.24	2855.37	1184.58	3420.75	122.01	1095.29	169.1	235.17	211.45	146.89	3234.18	2648.95	12324.2	1761.05	453.93	7775	7825.56	1006.94	707.67	1106.81	7362.61	11607	810.33	8922.65	8990.05	792.94	2605.09	878.54	631.64	852.07	624.5
		313.87	1515.64	352.27	79.37	142.87	2777.84	96.3	191.89	516.43	170.37	92.57	202.27	179.23	1076.82	279.97	110.62	1039.54	3417.49	2861.77	1192.31	3411.25	119.08	1092.86	168.48	236.11	215.66	149.49	3225.93	2640.55	12387.4	1755.17	452.84	7844.07	7850.19	1024.65	712.75	1104.16	7353.1	11633.5	823.66	8924.04	9011.67	797.04	2627.11	888.44	629.61	845.97	623.52
		318.84	1529.31	351.96	80.2	145.66	2788.36	96.01	194.02	521.93	171.85	92.21	207.02	172.98	1075.11	284.01	111.42	1033.26	3419.68	2859.88	1170.99	3405.41	119.57	1092.69	167.66	232.04	212.12	146.02	3198.93	2619.65	12303.7	1756.66	451.85	7835.61	7858.28	1008.09	717.35	1106.57	7354.87	11593.4	812.92	8962.4	9061.46	812.8	2755.09	888.04	629.38	869.32	619.52
		316.44	1509.43	348.94	78.56	143.75	2785.07	94.4	190.62	520.93	171.87	92.08	209.3	175.6	1086.56	289.07	113.37	1059.16	3448.49	2900.78	1179.65	3428.97	115.48	1098.71	169.02	235.45	216.44	151.97	3253.65	2643.51	12312.4	1761.3	449.3	7862.74	7876.38	1007.84	713.49	1111.17	7310.77	11548.2	823.81	8893.2	9058.12	805.9	2797.8	877.48	615.65	859.21	626.18
		320.2	1519.03	351.97	79.63	143.3	2765.36	98.06	194.44	522.71	166.82	92.51	209.19	179.84	1085.77	284.42	112.71	1057.54	3458.3	2897.1	1177.82	3426.6	116.72	1099.82	165.57	233.87	213.16	144.47	3275.29	2627.96	12318.5	1744.54	451.04	7844.66	7774.06	1021.15	702.56	1105.42	7312.26	11580.5	821.93	8870.16	9052.72	800.63	2736.16	885.96	625.47	846.94	617.78
		313.26	1513.42	345.45	78.47	142.95	2763.46	94.93	196.47	548.48	167.74	92.99	208.64	180.17	1084.61	279.42	112.88	1054.89	3435.39	2891.39	1160.88	3416.65	116.78	1088.81	165.09	231.9	218.15	145.41	3281.87	2627.15	12319.2	1771.47	452.11	7913.13	7851	1018.23	709	1102.01	7306.92	11629.6	809.78	8880.79	9112.49	801.85	2797.82	871.32	624.8	846.55	620.56
		321.26	1519.51	348.13	77.43	144.78	2769.17	97.13	189.51	544.94	169.21	93.01	207.07	182.21	1090.81	277.96	111.23	1054.93	3442.24	2897.91	1160.38	3416.45	113.62	1092.3	168.01	232.59	215.53	144.96	3291.38	2619.24	12353.6	1795.11	457.61	7855.91	7878.81	1030.57	718.07	1093.18	7309.21	11618.6	813.4	8889.59	9130.57	799.34	2634.62	870.03	620.32	855.73	616.69
		315.74	1513.62	345.32	77.62	140.98	2752.4	94.13	192.64	537.28	168.14	91.34	204.05	188.19	1105.9	282.97	113	1068.61	3475.26	2913.56	1153.06	3426.16	116.64	1097.16	169.58	237.13	213.93	145.41	3335.06	2631.71	12413.2	1779.62	452.58	7922.66	7829.47	1029.95	702.87	1094.55	7297.66	11652.8	812.31	8867.59	9134.62	810.31	2678.78	875.76	622.61	842.03	616.93
		321.87	1495.99	344.24	79.86	145.84	2770.3	96.92	192.08	545.05	169.86	93.26	206.86	186.7	1101.21	281.45	116.91	1073.14	3464.83	2920.66	1165.67	3399.72	117.66	1101.24	167.19	236.02	214.41	149.95	3300.91	2635.58	12297.7	1787.29	445.59	7913.79	7858.22	1026.44	702.78	1097.89	7350.55	11630.4	809.53	8851.76	9205.81	802.57	2573.11	875.08	618.51	840.82	623.06
		319.12	1480.33	345.3	78.39	147.47	2765.51	96.85	193.85	542.44	165.44	90.24	203.59	178.11	1104.73	285.41	115.42	1071.23	3464.35	2932.69	1169.07	3502.68	117.6	1093.95	167.26	224.66	217.13	147.98	3278.61	2674.46	12250.1	1798.5	446.79	7941.11	7870.13	1022.68	704.88	1097.16	7286.15	11755.5	820.65	8842.28	9185.09	797.89	2538.49	885.18	619.87	833.89	614.98
		324.75	1496.6	348.37	78.12	145.77	2796.27	99.21	195.18	551.5	168.39	93.04	204.73	181.76	1115.84	282.47	116.3	1070.25	3510.42	2945.71	1176.07	3593.37	117.2	1105.82	168.62	224.76	211.93	146.94	3232.93	2706.11	12289.5	1830.86	447.59	8059.36	7973.03	1028.62	705.11	1111.59	7366.16	12135.8	811.36	9240.28	9466.25	809.36	2602.27	883.22	609.8	842.24	618.75
		327.37	1530.29	349.91	77.76	148.11	2810.37	98.4	196.22	558.57	167.44	91.47	208.77	178.95	1155.73	281.54	119.43	1068.96	3620.51	3035.12	1207.1	3685.5	117.57	1129.9	172.51	230.53	213.87	150.46	3250.31	2777.89	12355.7	1832.27	457.58	8166.39	7989.47	1050.3	714.97	1111.26	7530.21	12163.2	820.13	9604.04	9653.06	805.34	2959.44	879.75	622.76	846.9	623.38
		334.16	1558.4	353.77	80.95	146.52	2866.92	99.6	194.94	563.3	172.78	91.37	210.24	178.84	1195.29	284.76	114.69	1087.38	3722.02	3120.28	1229.07	3724.92	118.39	1136.24	169.3	231.63	213.86	147.87	3262.94	2794.76	12353.6	1842.76	454.84	8287.62	8116.13	1035.27	706.82	1124.78	7605.03	12132.2	814.11	9763.16	9732.53	808.72	3146.11	895	620.94	839.65	630.67
		336.47	1582.91	361.8	79.75	148.32	2920.7	99.91	196.68	567.45	172.32	95.95	218.16	176.85	1219.35	285.71	117.65	1102.21	3770.02	3162.65	1220.98	3717.45	119.32	1138.81	173.38	231.48	219.71	147.85	3272.58	2797.47	12406.5	1842.57	453.42	8312.64	8186.41	1057.76	703.93	1127.9	7646.74	12105.6	821.98	9806.86	9706.51	808.15	3311.73	894.9	621.21	836.45	632.56
		338.77	1588.55	358.52	77.48	149.05	2953.37	99.48	195.41	567.28	172.98	92.9	213.97	177.65	1225.38	288.99	118.32	1112.45	3819	3208.2	1220.59	3721.29	119.02	1147.74	175.55	227.33	218.44	147.93	3283.52	2801.77	12416.3	1871.98	454.59	8405.22	8236.47	1058.52	698.11	1129.68	7696.81	12072.1	826.8	9850.16	9743.72	816.41	3490.84	900.89	629.66	855.23	630.1
		335.54	1590.25	356.8	78.65	151.48	2975.24	99.52	197.72	567.53	172.6	90.82	216.78	174.61	1233.91	281.9	119.54	1116.16	3831.35	3231.85	1227.74	3718.95	118.4	1143.69	170.67	233.52	217.43	151.62	3259.94	2803.54	12387.1	1876.42	453.24	8486.39	8317.38	1067.92	720.92	1146.84	7783.18	12064.5	832.7	9943.6	9847.79	818.44	3598.51	889.03	632.92	843.37	629.62
		340.35	1596.64	358.68	78.5	149.6	2997.05	99.41	201.58	567.23	171.85	94.76	217.2	171.89	1237.54	282.75	119.68	1123.24	3828.71	3247.06	1237.85	3719.75	118.62	1148.74	170.72	232.34	215.72	149.37	3263.7	2824.04	12389.5	1859.21	446.27	8537.28	8411.38	1066.9	704.28	1139.62	7786.65	12156	826.73	9913.54	9896.17	807.48	3314.67	893.05	632.57	850.32	631.87
		337.01	1595.33	353.66	79.74	149.89	2997.67	97.59	199.66	573.78	169.87	94.07	210	174.47	1236.74	286.71	120.02	1123.09	3823.57	3238.39	1211.84	3702.39	119.99	1143.89	172.31	232.98	214.26	147.64	3245.14	2791.5	12347.3	1856.45	452.89	8483.72	8299.34	1051.3	705.39	1149.63	7707.74	11851.5	823.19	9818.55	9774.98	809.51	3747.87	887.51	622.93	839.63	639.02
		343.21	1601.98	357.11	79.69	152	3122.52	97.16	196.7	564.76	168.49	90.72	216.69	180.44	1236.35	275.19	118.71	1131.76	3836.02	3263.38	1220.14	3704.36	118.83	1147.53	170.87	233.04	214.72	151.88	3250.35	2811.08	12291	1857.52	453.59	8488.38	8260.97	1053.8	695.18	1138.41	7718.23	11812.4	835.78	9857.79	9808.18	818.34	3888.96	898.04	621.42	838.11	641.84
		343.55	1616.19	358.08	79.37	153.39	3146.7	97.58	196.69	573.75	172.95	92.7	213.94	177.64	1237.51	277.11	117.7	1133.95	3826.25	3249.49	1207.1	3675.24	120.06	1141.32	168.6	232.1	215.35	150.22	3310.94	2748.77	12167.4	1866.5	454.72	8461.03	8287.44	1053.62	687.87	1119.47	7676.87	11793	828.51	9808.78	9815.34	807.1	4011.56	893.14	625.17	834.99	633.63
		343.55	1609.22	356.96	78.24	153.57	3127.54	97.66	192.89	563.92	168.48	93.29	208.96	177.69	1214.53	273.85	117.3	1124.52	3797.13	3250.74	1216.66	3616.08	124.19	1135.15	166.82	226.23	213.7	149.6	3310.32	2966.11	12097.5	1868.78	445.59	8441.38	8316.88	1041.87	708.71	1107.81	7626.74	11852	827.27	9561.99	9714.24	806.27	4163.53	889.27	622.68	833.87	631.41
		346.72	1580.54	354.96	77.53	149.36	3102.63	95.97	189.27	556.84	166.87	92.16	209.32	180.77	1201.29	268.63	115.41	1118.44	3733.24	3207.76	1204.68	3542.49	116.79	1127.75	165.47	225.62	213.86	151.06	3316.71	2913.55	12056.5	1830.22	446.16	8361.13	8200	1015.16	706.12	1104.62	7519.45	11677.5	824.41	9154.49	9557.34	792.81	4074	872.15	615.72	821.28	624.35
		346.71	1572.71	345.13	75.77	149.45	3086.35	97.64	190.12	540.65	166.91	91.24	208.18	182.02	1186.68	271.22	118.22	1123.6	3677.4	3167.28	1180.32	3429.63	118.63	1127.18	167.82	225.91	213.77	149.39	3338	2830.63	12160.9	1805.89	456.16	8272.97	8229.19	1009	700.19	1108.58	7406.39	11569.1	818.17	9006.16	9535.08	790.46	4015.09	865.05	614.15	813.34	620.6
		352.33	1563.13	341.48	77.99	149.8	3066.02	95.97	187.98	517.24	162.84	94.99	213.09	181.54	1165.02	278.56	118.83	1119.67	3603.04	3092.34	1146.1	3347.77	117.74	1119.71	162.48	220	214.11	150.14	3328.62	2776.76	12142.1	1802.34	444.76	8239.39	8174.75	1009.23	697.17	1100.89	7375.97	11472.3	826.86	9018.9	9490.66	796.87	4033.87	867.56	621.6	820.55	622.95
		355.84	1551.67	333.39	76.59	147.45	3030.14	95.58	184.33	513.33	163.37	94.2	212.02	181.33	1152.53	278.16	116.21	1119.57	3534.98	3065.53	1139.28	3333.23	116.05	1106.32	160.94	218.14	210.97	146.01	3363.62	2730.08	12168.7	1800.2	441.71	8093.39	8105.38	1028.06	701.47	1090.63	7346.4	11527.9	835.27	8975.44	9455.38	792.76	3930.84	851.84	621.17	808.92	627.12
		356.19	1544.49	334.66	74.71	150.63	2994.68	96.19	185.6	545.71	162.82	93.29	211.43	180.88	1156.55	271.95	115.3	1120.78	3535.23	3060.16	1131.22	3346.53	119.04	1106.06	161.85	215.84	210.46	146.69	3441.67	2775.47	12130.1	1814.37	446.02	8020.5	7931.88	1012.46	703.33	1091.19	7317.92	11413.4	811.34	8946.64	9356.49	775.74	3888.36	855.32	619.09	801.37	614.76
		352.9	1544.68	328.8	75.56	145.41	2974.63	95.95	182.7	536.96	159.52	90.95	212.2	183.11	1146.86	270.29	112.88	1118.83	3485.64	3033.07	1133.04	3320.7	117.89	1103.71	161.69	212.41	209.65	146.4	3399.05	2741.16	12178.5	1810.83	452.47	7984.17	7908.47	1027.32	696.69	1076.3	7197.08	11376	813.83	8884.04	9327.49	781.67	4073.71	851.81	615.44	784.34	606.9
		355.33	1541.19	328.99	76.46	149.69	2971.49	98	188.3	545.41	160.71	92.73	212.53	179.43	1157.01	275.41	114.64	1137.65	3515.53	3057.4	1131.94	3332.06	114.38	1109.04	160.69	215.67	212.09	146.17	3426.33	2768.35	12183.8	1795.63	446.93	7968.41	7874.75	1000.23	692.31	1078.59	7205.73	11322.8	805.04	8919.03	9326.97	784.49	4322.11	837.39	610	785.51	607.24
		352.36	1527.42	322.8	73.38	145.51	2939.6	95.9	186	528.83	159.89	93.02	209.09	183.65	1148.37	268.1	112.79	1121.66	3447.32	3016.6	1121.28	3301.49	117.7	1101.87	157.18	213.56	210.97	143.81	3390.46	2746.24	12061.8	1790.17	448.34	8000.12	7917.28	1027.27	694.69	1087.2	7334.35	11426.2	805.27	8957.14	9430.83	781.22	4380.76	849.8	613.98	796.28	617.7
		355.27	1525.14	323.96	77.94	145.67	2941.14	97.22	183.66	534.74	160.35	92.4	210.39	183.08	1147.6	272.56	116.89	1130.88	3462.49	3022.91	1127.99	3310.37	115.55	1097.29	157.85	213.79	207.57	141.59	3407.2	2742.6	12185.9	1812.7	444.77	7965.67	7838.5	1025.05	690.4	1093.3	7211.9	11320.7	819.93	8916.88	9370.47	778.08	4313.07	849.06	606.38	785.32	614.48
		357.83	1538.51	325.83	77.1	145.99	2937.49	97.69	185.63	533.92	160.25	90.56	209.98	184.24	1152.49	277.12	113.88	1134.76	3451.95	2981.65	1120.92	3305.75	118.5	1091.88	160.24	213.5	209.6	141.3	3408.69	2750.26	12181.2	1835.98	441.45	8015.93	7817.78	1019.42	702.6	1092.95	7299.73	11465.5	801.83	8934.76	9392.43	785.93	4520.24	852.84	614.14	778.01	615.35
		358.9	1526.35	319.38	73.82	146.45	2898.83	98.68	185.75	530.28	155.91	92.63	209.82	181.75	1149.61	276.23	112.13	1122.69	3433.32	2965.72	1115.15	3279.64	112.81	1092.14	156.47	211.67	206.79	142.93	3392.57	2735.88	12152.5	1814.17	441.18	7979.39	7799.53	1013.1	686.16	1084.83	7296.4	11455.2	801.9	8877.87	9384.08	781.43	4597.91	855.49	610.15	779.1	607.51
		357.92	1537.47	319.19	74.25	145.62	2904.54	97.94	186.97	530.92	157.83	94.04	209.83	187.44	1157.24	272.36	114.57	1135.99	3446.68	2985.65	1119.78	3308.66	114.56	1099.51	158.64	210.95	213.06	143.91	3443.95	2751.87	12138	1829.39	443.94	7959.7	7832.16	1021.8	688.55	1095.04	7266.95	11549.5	811.81	8895.44	9411.78	782.09	4634.42	841.7	602.96	762.85	605.69
		357.82	1538.59	321.48	75.49	143.69	2883.77	100.03	187.1	528.33	154.47	93.13	204.02	186.41	1164.48	275	111.6	1140	3454.47	2989.1	1101.02	3338.38	117.86	1092.23	159.21	212.59	208.41	144.71	3440.05	2758.3	12133.6	1814.19	451.37	8005.12	7804.63	1030.8	688.11	1095.92	7271.27	11591.2	805.29	8911.88	9449.87	784.5	4803.47	839.77	607.14	772.82	608.18
		359.42	1529.65	314.31	75.22	149.56	2884.28	100.78	184.15	527.48	158.74	91.82	209.8	186.92	1153.73	258.53	113.8	1128.55	3405.65	2951.53	1092.01	3278.84	115.33	1077.04	157.85	214.19	211.26	142.57	3375.25	2724.46	12268	1811.21	443.69	7935.64	7738.13	1025.51	680.35	1104.21	7195.53	11538.5	800.06	8813.82	9332.33	772.06	5014.24	846.72	606.65	777.92	605.8
		362.76	1542.37	318.24	76.65	149.11	2880.63	99.93	192.28	526.14	155.76	92.97	209.02	185.52	1159.63	250.98	115.3	1135.26	3423.47	2971.19	1109.08	3274.26	115.74	1085.96	158.27	215.2	208.93	141.48	3421.53	2753.19	12341.9	1805.5	444.24	8070.03	7840.69	1035.8	693	1109.07	7251.23	11623.2	805.88	8884.66	9469.04	779.36	4965.33	849.35	611.99	769.34	598.07
		360.59	1527.64	317.43	75.24	149.58	2875.36	98.88	190.11	529.68	156.19	92.7	206.67	187.6	1171.98	245.34	114.15	1147.33	3443.48	2986.71	1090.73	3280.17	117.18	1087.06	155.79	215.18	211.21	142.14	3491.02	2749.56	12397.3	1791.8	446.96	8034.04	7764.44	1040.67	669.45	1104.65	7296.16	11633.2	810.12	8843.21	9420.9	778.31	4905.27	831.56	612.68	765.63	605.71
		360.39	1537.9	311.15	75.72	149.02	2902.02	97.82	189.72	527.62	156.3	91.56	208.75	186.19	1179.88	237.9	112.96	1151.21	3434.49	2988.07	1094.93	3284.46	120.57	1084.2	156.27	201.18	211.81	144.6	3541.78	2675.45	12339.6	1772.8	451.93	7939.99	7728.34	1015.48	673.56	1102.66	7192.13	11598.2	805.95	8757.85	9388.22	774.78	5172.42	835.53	605.76	768.27	603.63
		358.14	1528.75	310.41	74.54	149.31	2889.21	97.42	186.94	521.35	154.53	90.14	206.75	184.76	1177.09	237.41	116.02	1145.77	3408.02	2967.01	1087.12	3264.98	115.66	1076.65	155.1	202.54	209.06	141.6	3538.76	2666.11	12221.6	1799.04	445.9	8026.09	7743.94	1043.04	685.07	1102.32	7255.68	11697.4	809.55	8771.04	9409.79	784.75	5548.8	834.3	607.57	757.63	602.36
		361.61	1534.11	315.09	76.7	149.2	2896.75	97.27	189.32	517.22	158.87	92.77	214.21	186.95	1180.92	233	116.52	1154.57	3423.83	2987.64	1095.18	3283.84	118.87	1088.77	155.58	206.15	211.71	144.58	3625.78	2656.92	12174.1	1803.35	453.28	8003.8	7725.84	1034.49	687.16	1092.45	7262.08	11698.6	813.16	8753.71	9446.68	770.08	5825.6	828.65	609.95	747.25	607.06
		360.49	1540.98	313.59	75.83	151.29	2914.92	97.44	193.32	521.67	161.1	94.37	211.32	181.11	1189.46	230.63	116.51	1157.58	3406.2	2996.07	1060.94	3256.52	118.25	1086.12	158.52	202.41	210.54	141.44	3761.94	2653.72	12082.7	1835.98	447.68	7992.7	7723.13	1022.33	679.72	1092.8	7187.79	11666.4	807.11	8716.55	9456.33	773.83	5910.4	837.76	605.84	754.68	598.24
		361.65	1529.19	311.33	74.68	150.53	2889.47	99.11	191.2	517.55	158.43	92.92	208.19	179.88	1185.59	225.1	114.15	1156.76	3396.07	2973.95	1083.38	3252.58	116.13	1084.45	152.92	199.75	209.3	140.3	3886.93	2662.73	12068.8	1806.27	445.34	8043.84	7791.38	1032.38	677.01	1112.33	7215.05	11767.6	813.13	8770.55	9535.25	782.33	6157.71	837.9	605.14	766.3	608.34
		362.94	1543.43	309.23	73.83	146.64	2876.5	97.81	186.9	516.64	159.56	91.66	208.85	176.08	1188.85	225.27	113.76	1157.14	3394.09	2995.39	1067.57	3252.75	115.8	1085.1	152.1	200.38	207.06	138	3947.84	2665.97	12026.9	1821.52	442.47	8031.01	7723.94	1028.7	682.36	1099.55	7206.21	11747.6	801.22	8774.6	9485.61	773.24	6296.64	831.56	606.93	763.46	612.02
		363.51	1541.91	310.17	75.41	149.48	2893.93	100.79	189.9	517.63	159.72	93.44	210.93	176.49	1193.59	226.95	115.69	1163.45	3401.35	2995.2	1072.75	3247.53	119.51	1090.34	154.46	199.41	210.99	141.23	3989	2655.46	11981.6	1835.02	448.13	8016.46	7742.13	1027.04	667.93	1102.77	7207.23	11735.9	790.36	8809.68	9473	791.52	6538.87	833.23	597.85	748.76	610.06
		364.7	1540.91	309.17	75.22	146.57	2892.96	97.26	190.08	546.07	158.8	92.62	211.53	176.23	1197.36	228.87	116.98	1164.68	3404.59	3001.17	1067.13	3245.6	119.16	1091.76	153.61	201.05	206.15	140.41	3992.11	2660.01	11834.2	1826.09	446.25	8075.32	7676.25	1036.39	675.18	1096.43	7168.98	11731.4	798.53	8806.73	9489.93	771.92	6843.29	846.95	595.63	758	611.78
		361.32	1535.77	305.18	74.5	148.13	2878.73	96.87	187.74	549.96	157.01	90.84	210.99	181.43	1203.79	230.24	116.73	1171.99	3394.78	2994.37	1056.78	3234.27	117.78	1087.54	150.27	199.66	206.91	140.06	3978.5	2685.85	11912.6	1834.96	449.53	8067.68	7710	1026.71	677.42	1098.09	7152.68	11837.3	798.7	8815.08	9527.96	782.57	7030.87	834.77	590.34	749.31	622.79
		363.67	1541.1	308.01	71.93	147.4	2877.77	97.05	184.59	540.84	157.13	89.85	205.55	177.1	1207.23	227.21	116.2	1167.05	3397.37	2987.67	1060.5	3235.9	116.98	1088.03	152.01	199.11	209.2	140.7	4000.5	2682.41	11801.4	1834.23	445.05	8069.36	7757.13	1034.95	681.73	1110.1	7189.6	11830.9	801.05	8898.04	9598.88	786.87	7189.62	854.14	601.71	762.51	611.32
		369.32	1532.86	304.77	70.87	146.05	2878.03	97.41	187.13	546.93	155.81	91.94	206.73	177.23	1210.22	232.78	118.31	1177.56	3390.93	2997.15	1055.22	3132.07	115.05	1086.47	153.31	196.87	206.89	140.74	4034.38	2844.42	11796.1	1845.98	453.95	8007.55	7716.97	1026.96	652.97	1090.69	7075.29	11718.6	786.66	8795.38	9506.44	782.27	7473.64	828.77	587.61	763.97	608.19
[truncated: 9 more rows]
[truncated: 227 more columns]

## Sheet: CCCP_norm
0	0	1	2	3	4	5	6	7	8	9	10	11	12	13	14	15	16	17	18	19	20	21	22	23	24	25	26	27	28	29	30	31	32	33	34	35	36	37	38	39	40	41	42	43	44	45	46	47	48
[truncated: 483 more rows]
[truncated: 227 more columns]

[truncated: 4 more sheets: Rot_raw, Rot_norm, DMSO_raw, DMSO_norm]
