# Supplementary material for: Mitochondrial modulation-induced activation of vagal sensory neuronal subsets by antimycin A, but not CCCP or rotenone, correlates with mitochondrial superoxide production
Source: PLoS One. 2018 May 7;13(5):e0197106. doi: 10.1371/journal.pone.0197106 (PMC5937758; doi:10.1371/journal.pone.0197106)
Supplement: S2 Dataset — (XLSX) [file pone.0197106.s002.xlsx]

## Sheet: CCCP_raw
Calcium		1	2	3	4	5	6	7	8	9	10	11	12	13	14	15	16	17	18	19	20	21	22	23	24	25	26	27	28	29	30	31	32	33	34	35	36	37	38	39	40	41	42	43	44	45	46	47	48
	0	0.586	0.929	0.705	0.493	1.046	0.716	0.739	0.606	0.494	0.534	0.687	0.685	0.889	0.562	0.722	0.556	0.644	0.382	0.72	0.577	0.662	0.54	0.587	0.692	0.691	0.78	0.791																			0.605	0.549	0.891
	6	0.571	0.917	0.688	0.491	0.85	0.706	0.761	0.572	0.471	0.501	0.649	0.649	0.833	0.534	0.687	0.523	0.612	0.366	0.685	0.55	0.632	0.513	0.563	0.654	0.682	0.738	0.777	0.682	0.495	0.661	0.854	0.794	0.64	0.529	0.523	0.667	0.56	0.536	0.572	0.63	0.579	0.693	0.834	0.559	0.569	0.614	0.546	0.897
	12	0.583	0.939	0.703	0.484	0.792	0.69	0.772	0.557	0.459	0.492	0.635	0.634	0.828	0.522	0.669	0.514	0.594	0.36	0.677	0.541	0.62	0.501	0.547	0.644	0.634	0.711	0.781	0.701	0.508	0.678	0.834	0.83	0.664	0.543	0.536	0.686	0.582	0.548	0.596	0.665	0.596	0.712	0.852	0.583	0.589	0.595	0.539	0.882
	18	0.59	0.967	0.697	0.482	0.743	0.657	0.734	0.596	0.486	0.519	0.675	0.679	0.864	0.55	0.714	0.542	0.63	0.379	0.71	0.569	0.653	0.528	0.581	0.681	0.671	0.745	0.774	0.716	0.511	0.684	0.808	0.822	0.658	0.547	0.541	0.701	0.589	0.551	0.598	0.678	0.598	0.725	0.868	0.586	0.601	0.593	0.532	0.89
	24	0.605	0.978	0.72	0.48	0.716	0.651	0.728	0.588	0.484	0.517	0.677	0.677	0.864	0.549	0.714	0.543	0.63	0.376	0.702	0.57	0.682	0.53	0.585	0.682	0.659	0.743	0.783	0.688	0.489	0.653	0.74	0.79	0.638	0.522	0.519	0.668	0.57	0.529	0.58	0.647	0.574	0.7	0.832	0.558	0.587	0.591	0.532	0.9
	30	0.608	0.967	0.721	0.494	0.716	0.672	0.759	0.574	0.471	0.499	0.658	0.657	0.843	0.536	0.689	0.529	0.612	0.366	0.673	0.552	0.693	0.518	0.561	0.665	0.667	0.73	0.754	0.713	0.504	0.679	0.738	0.826	0.66	0.541	0.534	0.694	0.589	0.543	0.59	0.671	0.592	0.71	0.856	0.588	0.612	0.622	0.559	0.946
	36	0.604	0.959	0.722	0.495	0.687	0.665	0.818	0.595	0.487	0.521	0.682	0.684	0.893	0.555	0.718	0.547	0.637	0.376	0.696	0.571	0.686	0.536	0.592	0.693	0.689	0.746	0.793	0.732	0.514	0.693	0.718	0.828	0.659	0.558	0.544	0.712	0.609	0.556	0.607	0.689	0.596	0.714	0.876	0.6	0.604	0.621	0.546	0.942
	42	0.598	0.927	0.708	0.493	0.655	0.655	0.8	0.592	0.49	0.52	0.686	0.696	0.889	0.56	0.712	0.557	0.647	0.378	0.697	0.579	0.693	0.538	0.592	0.694	0.676	0.749	0.837	0.74	0.511	0.687	0.687	0.825	0.663	0.548	0.54	0.715	0.612	0.544	0.605	0.689	0.594	0.707	0.871	0.6	0.606	0.628	0.558	0.951
	48	0.591	0.911	0.696	0.489	0.654	0.634	0.8	0.607	0.495	0.527	0.693	0.701	0.892	0.565	0.728	0.602	0.661	0.382	0.702	0.581	0.744	0.543	0.601	0.709	0.734	0.763	0.858	0.713	0.502	0.678	0.656	0.827	0.643	0.543	0.53	0.712	0.61	0.536	0.607	0.675	0.583	0.695	0.855	0.584	0.593	0.621	0.551	0.939
	54	0.592	0.905	0.71	0.502	0.66	0.655	0.784	0.583	0.479	0.517	0.677	0.679	0.863	0.551	0.697	0.647	0.65	0.373	0.686	0.571	0.711	0.529	0.591	0.688	0.7	0.729	0.833	0.749	0.522	0.707	0.66	0.869	0.674	0.565	0.553	0.749	0.647	0.557	0.623	0.717	0.608	0.723	0.886	0.605	0.611	0.614	0.548	0.91
	60	0.595	0.905	0.718	0.497	0.645	0.643	0.775	0.555	0.461	0.49	0.65	0.651	0.825	0.526	0.668	0.563	0.642	0.354	0.656	0.546	0.667	0.508	0.562	0.653	0.659	0.71	0.855	0.762	0.524	0.714	0.646	0.866	0.673	0.569	0.557	0.75	0.66	0.563	0.634	0.725	0.605	0.725	0.898	0.622	0.613	0.622	0.556	0.934
	66	0.607	0.905	0.728	0.507	0.641	0.651	0.787	0.58	0.478	0.504	0.675	0.676	0.857	0.547	0.699	0.57	0.67	0.37	0.681	0.561	0.708	0.527	0.588	0.68	0.695	0.793	0.863	0.783	0.529	0.719	0.631	0.868	0.671	0.577	0.562	0.766	0.708	0.561	0.649	0.73	0.606	0.719	0.904	0.631	0.62	0.628	0.559	0.946
	72	0.612	0.899	0.733	0.49	0.662	0.622	0.747	0.58	0.479	0.501	0.676	0.667	0.861	0.55	0.692	0.562	0.699	0.368	0.686	0.567	0.702	0.526	0.588	0.681	0.709	0.794	0.861	0.795	0.531	0.724	0.611	0.881	0.675	0.584	0.566	0.774	0.731	0.567	0.654	0.748	0.615	0.735	0.911	0.718	0.622	0.647	0.574	0.983
	78	0.591	0.9	0.707	0.505	0.637	0.673	0.752	0.629	0.474	0.497	0.665	0.662	0.851	0.548	0.691	0.557	1.174	0.366	0.681	0.557	0.795	0.522	0.582	0.682	0.834	0.87	0.961	0.776	0.526	0.716	0.597	0.874	0.675	0.582	0.561	0.763	0.737	0.557	0.642	0.734	0.606	0.73	0.902	0.643	0.618	0.61	0.545	0.938
	84	0.602	0.968	0.788	0.502	0.628	0.668	0.738	0.633	0.468	0.49	0.663	0.669	0.848	0.566	0.68	0.573	0.923	0.36	0.708	0.558	0.775	0.517	0.578	0.683	0.925	1.136	1.236	0.82	0.508	0.702	0.558	0.847	0.651	0.628	0.546	0.762	0.755	0.547	0.645	0.735	0.583	0.702	0.874	0.816	0.606	0.618	0.559	0.998
	90	0.611	1.009	0.795	0.504	0.621	0.651	0.717	0.599	0.462	0.483	0.652	0.66	0.83	0.567	0.675	0.575	0.932	0.357	0.721	0.542	0.754	0.513	0.589	0.675	0.823	0.969	1.168	0.933	0.539	0.758	0.583	0.905	0.681	1.109	0.582	0.892	0.832	0.576	0.729	0.859	0.621	0.776	0.933	1.149	0.789	0.64	0.594	1.037
	96	0.623	1.033	0.775	0.512	0.624	0.658	0.728	0.635	0.486	0.51	0.693	0.703	0.877	0.617	0.718	0.614	0.853	0.377	0.772	0.575	0.775	0.543	0.625	0.713	0.784	1.011	1.071	0.897	0.517	0.745	0.553	0.873	0.653	0.931	0.568	0.896	0.815	0.554	0.709	0.79	0.598	0.738	0.893	1.014	0.773	0.628	0.582	1.014
	102	0.621	1.048	0.776	0.522	0.631	0.657	0.735	0.616	0.481	0.504	0.687	0.696	0.864	0.611	0.71	0.599	0.789	0.373	0.764	0.567	0.759	0.54	0.615	0.706	0.757	0.97	0.982	0.896	0.522	0.762	0.552	0.877	0.661	0.843	0.575	0.918	0.84	0.565	0.718	0.779	0.611	0.74	0.902	0.836	0.745	0.662	0.617	1.055
	108	0.618	1.034	0.796	0.506	0.608	0.628	0.707	0.603	0.477	0.495	0.675	0.674	0.85	0.597	0.697	0.586	0.738	0.367	0.738	0.558	0.734	0.531	0.612	0.704	0.714	0.884	0.914	0.869	0.522	0.774	0.54	0.875	0.655	0.788	0.576	0.908	0.853	0.56	0.709	0.754	0.611	0.718	0.898	0.79	0.762	0.643	0.6	1.023
	114	0.606	0.983	0.765	0.528	0.642	0.656	0.748	0.629	0.496	0.512	0.708	0.713	0.884	0.62	0.731	0.606	0.736	0.383	0.758	0.579	0.764	0.552	0.633	0.736	0.718	0.882	0.917	0.835	0.516	0.766	0.524	0.887	0.653	0.754	0.575	0.871	0.856	0.563	0.688	0.726	0.61	0.708	0.902	0.734	0.749	0.628	0.576	0.989
	120	0.613	0.981	0.775	0.517	0.629	0.636	0.71	0.598	0.478	0.498	0.689	0.686	0.863	0.598	1.022	0.588	0.679	0.367	0.721	0.571	0.736	0.534	0.615	0.706	0.67	0.833	0.865	0.868	0.532	0.789	0.523	0.914	0.658	0.748	0.586	0.873	0.879	0.57	0.701	0.74	0.622	0.718	0.919	0.712	0.743	0.645	0.593	1
	126	0.606	0.985	0.766	0.52	0.632	0.642	0.71	0.632	0.507	0.523	0.727	0.726	0.906	0.629	0.942	0.615	0.7	0.389	0.759	0.595	0.774	0.566	0.648	0.751	0.698	0.866	0.89	0.844	0.529	0.785	0.511	0.919	0.657	0.719	0.581	0.855	0.889	0.577	0.696	0.721	0.612	0.712	0.909	0.691	0.718	0.64	0.592	0.993
	132	0.619	0.999	0.772	0.509	0.619	0.618	0.685	0.597	0.483	0.501	0.694	0.685	0.864	0.596	0.84	0.58	0.66	0.372	0.716	0.566	0.728	0.542	0.623	0.711	0.666	0.828	0.83	0.821	0.516	0.761	0.488	0.897	0.641	0.684	0.561	0.837	0.858	0.558	0.664	0.7	0.597	0.688	0.886	0.653	0.705	0.657	0.601	1.004
	138	0.629	1.018	0.781	0.514	0.611	0.635	0.686	0.601	0.49	0.503	0.709	0.7	0.874	0.601	0.82	0.585	0.643	0.375	0.715	0.581	0.726	0.544	0.63	0.723	0.655	0.813	0.836	0.846	0.529	0.777	0.495	0.921	0.652	0.691	0.585	0.854	0.864	0.574	0.674	0.704	0.615	0.72	0.927	0.656	0.734	0.628	0.561	0.942
	144	0.631	1.015	0.796	0.509	0.602	0.619	0.676	0.587	0.48	0.494	0.693	0.676	0.854	0.586	0.79	0.559	0.632	0.369	0.695	0.559	0.704	0.538	0.624	0.711	0.645	0.807	0.794	0.828	0.526	0.768	0.485	0.913	0.647	0.681	0.58	0.842	0.863	0.574	0.67	0.71	0.611	0.699	0.924	0.655	0.719	0.664	0.591	0.988
	150	0.622	0.991	0.772	0.522	0.6	0.634	0.662	0.618	0.506	0.517	0.734	0.717	0.894	0.613	0.824	0.592	0.655	0.388	0.724	0.597	0.742	0.566	0.658	0.743	0.67	0.824	0.901	0.805	0.511	0.752	0.469	0.893	0.634	0.668	0.565	0.833	0.857	0.558	0.639	0.692	0.604	0.694	0.891	0.626	0.678	0.636	0.571	0.945
	156	0.62	0.967	0.775	0.528	0.631	0.629	0.663	0.576	0.474	0.49	0.688	0.672	0.843	0.575	0.759	0.553	0.611	0.366	0.678	0.56	0.697	0.533	0.634	0.705	0.633	0.766	0.825	0.832	0.526	0.765	0.472	0.923	0.641	0.707	0.572	0.834	0.888	0.569	0.659	0.706	0.612	0.697	0.916	0.635	0.681	0.656	0.585	0.976
	162	0.645	0.999	0.785	0.515	0.675	0.622	0.646	0.607	0.498	0.508	0.722	0.714	0.883	0.598	0.798	0.581	0.634	0.382	0.701	0.59	0.73	0.553	0.657	0.733	0.678	0.804	0.905	0.857	0.541	0.784	0.486	0.95	0.67	0.722	0.594	0.861	0.953	0.587	0.671	0.724	0.637	0.719	0.945	0.644	0.687	0.624	0.556	0.934
	168	0.625	0.97	0.776	0.524	0.638	0.636	0.654	0.575	0.477	0.487	0.691	0.677	0.838	0.57	0.758	0.555	0.607	0.365	0.667	0.56	0.694	0.533	0.637	0.699	0.662	0.762	0.831	0.848	0.539	0.782	0.48	0.95	0.672	0.705	0.597	0.848	0.987	0.593	0.671	0.745	0.639	0.722	0.956	0.642	0.703	0.626	0.553	0.943
	174	0.642	0.976	0.788	0.514	0.62	0.631	0.646	0.611	0.507	0.516	0.737	0.713	0.892	0.604	0.803	0.586	0.642	0.389	0.707	0.6	0.744	0.568	0.672	0.751	0.717	0.808	0.896	0.88	0.541	0.775	0.473	0.939	0.654	0.702	0.594	0.825	0.962	0.583	0.666	0.729	0.632	0.714	0.943	0.635	0.674	0.663	0.587	0.988
	180	0.641	0.975	0.789	0.524	0.609	0.628	0.657	0.615	0.508	0.516	0.736	0.71	0.899	0.616	0.797	0.583	0.65	0.387	0.712	0.596	0.752	0.57	0.68	0.757	0.698	0.811	0.964	0.833	0.519	0.738	0.45	0.918	0.629	0.732	0.562	0.814	0.919	0.566	0.64	0.708	0.613	0.701	0.91	0.603	0.641	0.664	0.589	0.998
	186	0.647	0.961	0.805	0.531	0.612	0.639	0.664	0.602	0.5	0.508	0.721	0.701	0.883	0.598	0.787	0.574	0.641	0.381	0.697	0.584	0.734	0.563	0.69	0.738	0.699	0.814	0.91	0.873	0.536	0.769	0.472	0.95	0.663	0.752	0.591	0.872	1.001	0.586	0.664	0.74	0.646	0.766	0.955	0.628	0.68	0.63	0.554	0.942
	192	0.636	0.981	0.786	0.532	0.631	0.636	0.653	0.579	0.48	0.485	0.693	0.67	0.848	0.57	0.748	0.558	0.617	0.364	0.666	0.564	0.708	0.534	0.66	0.707	0.662	0.801	0.899	0.881	0.543	0.782	0.468	0.956	0.662	0.728	0.586	0.863	1.017	0.588	0.671	0.765	0.635	0.746	0.956	0.622	0.669	0.673	0.595	1.025
	198	0.651	1.104	0.826	0.539	1.228	0.661	0.668	0.715	0.486	0.508	0.702	0.756	0.942	0.678	0.763	0.825	1.407	0.522	0.728	0.563	0.789	0.55	1.305	0.791	1.186	1.352	1.472	0.859	0.524	0.744	0.448	0.927	0.658	1.85	0.572	0.874	0.998	0.601	1.935	0.725	0.619	0.764	1.327	1.028	0.655	0.639	0.576	1.011
	204	0.671	1.152	0.845	0.575	1.738	0.642	0.652	0.794	0.485	0.517	0.7	0.804	1.004	0.853	0.761	0.972	1.293	0.955	0.773	0.558	0.863	0.668	1.558	0.837	1.08	1.403	1.755	0.887	0.537	0.764	0.471	0.922	0.65	1.876	0.591	0.985	1.202	0.615	1.56	0.77	0.648	0.764	1.265	0.921	0.7	0.635	1.001	1.37
	210	0.689	1.194	0.847	0.573	1.908	0.647	0.656	0.821	0.502	0.529	0.721	0.88	1.05	0.835	0.974	1.097	1.673	1.415	0.781	0.572	0.86	0.782	1.624	0.847	1.045	1.435	2.102	0.925	0.577	0.816	2.434	1.295	0.674	2.815	0.654	1.217	3.333	0.672	1.454	0.9	0.981	0.816	1.36	1.908	0.965	0.674	1.335	1.558
	216	0.727	1.193	0.905	0.587	1.986	0.662	0.694	0.853	0.52	0.553	0.732	1.004	1.073	0.771	1.115	1.14	1.633	1.433	0.783	0.583	1	0.913	1.648	0.878	0.975	1.47	2.389	0.97	0.596	0.87	3.046	1.35	0.693	2.902	0.828	1.491	3.539	0.726	1.39	1.038	1.049	0.85	1.355	2.472	2.246	0.653	1.316	1.515
	222	0.737	1.176	0.91	0.598	2.004	0.676	0.703	0.888	0.548	0.573	0.761	1.076	1.127	0.764	1.129	1.173	1.476	1.167	0.78	0.608	0.942	0.996	1.466	0.889	0.946	1.55	2.656	0.944	0.562	0.854	2.878	1.253	0.675	2.728	1.129	1.683	3.468	0.721	1.252	1.009	0.902	0.817	1.247	2.432	2.338	0.691	1.176	1.493
	228	0.743	1.129	0.939	0.59	1.925	0.665	0.704	0.852	0.551	0.572	0.76	1.074	1.105	0.735	1.142	1.144	1.503	0.957	0.753	0.607	0.963	1.015	1.126	0.869	0.886	1.567	2.707	0.989	0.574	0.91	2.816	1.28	0.702	2.524	1.231	2.793	3.562	0.75	1.238	1.134	0.913	0.842	1.25	2.576	2.476	0.685	1.217	1.518
	234	0.752	1.141	0.95	0.587	1.872	0.658	0.708	0.816	0.531	0.545	0.73	1.028	1.054	0.69	1.106	1.059	1.757	0.825	0.709	0.583	0.993	0.989	0.99	0.819	0.826	1.471	2.631	0.997	0.565	0.928	2.59	1.27	0.719	2.051	1.311	3.512	3.669	0.777	1.154	1.354	0.896	0.839	1.232	2.489	2.543	0.702	1.181	1.518
	240	0.736	1.114	0.956	0.618	1.896	0.684	0.747	0.885	0.574	0.582	0.786	1.09	1.127	0.73	1.192	1.111	1.487	0.86	0.749	0.622	1.158	1.106	1.011	0.867	0.885	1.622	2.864	1.023	0.567	0.958	2.101	1.258	0.749	1.539	1.348	3.579	3.749	0.794	1.091	1.502	0.901	0.839	1.238	2.528	2.526	0.684	1.091	1.442
	246	0.762	1.146	1	0.598	1.783	0.679	0.741	0.836	0.56	0.566	0.763	1.058	1.064	0.696	1.152	1.024	1.269	0.814	0.724	0.611	1.045	1.026	0.965	0.831	0.864	1.586	2.702	1.005	0.558	0.955	1.59	1.252	0.752	1.265	1.249	3.604	3.741	0.794	1.055	1.471	0.897	0.842	1.214	2.418	2.252	0.727	1.024	1.456
	252	0.754	1.136	0.955	0.604	1.757	0.692	0.739	0.878	0.581	0.584	0.805	1.077	1.065	0.738	1.09	0.99	1.178	0.83	0.743	0.634	1.117	1.096	0.972	0.858	0.884	1.609	2.677	0.981	0.538	0.931	1.364	1.284	0.738	1.114	1.156	3.466	3.623	0.78	0.97	1.337	0.864	0.806	1.167	2.188	1.685	0.736	1.046	1.435
	258	0.75	1.128	0.954	0.608	1.717	0.713	0.74	0.846	0.561	0.566	0.765	1.045	1.063	0.701	1.025	0.915	1.081	0.784	0.72	0.614	1.065	1.071	0.926	0.833	0.864	1.54	2.424	0.976	0.545	0.946	1.34	1.341	0.756	1.036	1.168	3.517	3.68	0.808	0.97	1.241	0.893	0.83	1.193	1.893	1.506	0.734	0.959	1.366
	264	0.772	1.168	1.095	0.617	1.69	0.725	0.75	0.908	0.593	0.602	0.807	1.083	1.104	0.738	1.071	0.918	1.201	0.813	0.763	0.65	1.127	1.128	0.989	0.892	0.928	1.609	2.385	0.984	0.542	0.946	1.293	1.272	0.764	1.001	1.131	3.488	3.679	0.816	0.929	1.203	0.89	0.816	1.183	1.832	1.427	0.753	0.961	1.384
	270	0.764	1.181	0.986	0.624	1.567	0.733	0.759	0.882	0.571	0.58	0.762	1.026	1.058	0.694	1.071	0.843	1.206	0.769	0.72	0.622	1.089	1.057	0.939	0.869	0.899	1.55	2.084	1.019	0.566	0.977	1.276	1.356	0.783	1.051	1.168	3.577	3.807	0.847	0.941	1.204	0.922	0.839	1.222	1.849	1.422	0.734	0.886	1.315
	276	0.774	1.169	1.019	0.623	1.471	0.743	0.763	0.884	0.603	0.611	0.805	1.043	1.115	0.719	1.064	0.852	1.383	0.779	0.757	0.648	1.119	1.081	0.986	0.918	0.92	1.599	1.993	1.036	0.573	0.99	1.245	1.364	0.838	1.053	1.144	3.62	3.865	0.861	0.933	1.202	0.947	0.84	1.225	1.698	1.415	0.741	0.876	1.317
	282	0.758	1.194	1.016	0.617	1.341	0.746	0.756	0.85	0.595	0.603	0.77	1.009	1.074	0.71	1.043	0.796	1.312	0.757	0.728	0.629	1.102	1.061	0.962	0.892	0.912	1.553	1.771	1.063	0.587	1.006	1.231	1.446	0.855	1.046	1.13	3.695	3.931	0.897	0.954	1.214	0.972	0.863	1.244	1.598	1.516	0.762	0.873	1.306
	288	0.781	1.238	0.988	0.61	1.206	0.745	0.745	0.878	0.611	0.617	0.794	1.028	1.094	0.743	1.023	0.791	1.383	0.76	0.734	0.639	1.329	1.039	0.956	0.913	0.917	1.51	1.664	1.027	0.567	0.975	1.187	1.355	0.837	1.026	1.1	3.583	3.774	0.873	0.926	1.16	0.958	0.833	1.212	1.464	1.482	0.793	0.878	1.351
	294	0.773	1.205	0.991	0.623	1.168	0.772	0.766	0.862	0.613	0.624	0.792	1.019	1.098	0.737	1.005	0.773	1.318	0.744	0.719	0.633	1.346	1.03	0.95	0.929	0.893	1.502	1.517	1.072	0.581	1.008	1.234	1.411	0.909	1.09	1.136	3.734	3.99	0.884	0.942	1.139	1.033	0.867	1.24	1.451	1.626	0.81	0.894	1.35
	300	0.786	1.249	1.01	0.638	1.084	0.753	0.746	0.928	0.657	0.681	0.858	1.085	1.187	0.791	1.054	0.817	1.338	0.792	0.776	0.683	1.429	1.069	1.027	1.003	0.965	1.567	1.532	1.051	0.587	1.005	1.239	1.382	0.914	1.138	1.141	3.706	3.902	0.886	0.944	1.097	1.031	0.866	1.234	1.398	1.741	0.789	0.849	1.297
	306	0.782	1.226	1.003	0.633	1.062	0.773	0.758	0.879	0.609	0.659	0.813	1.014	1.149	0.738	0.992	0.773	1.25	0.74	0.728	0.649	1.41	1.001	0.994	0.953	0.918	1.452	1.374	1.071	0.598	0.992	1.217	1.36	0.914	1.119	1.142	3.733	3.873	0.871	0.944	1.071	1.058	0.863	1.215	1.37	1.837	0.794	0.829	1.284
	312	0.785	1.245	1.043	0.616	1.039	0.783	0.759	0.923	0.639	0.704	0.848	1.037	1.228	0.769	1.011	0.802	1.291	0.768	0.763	0.674	1.489	1.014	1.025	1.013	0.954	1.656	1.4	1.055	0.585	0.972	1.232	1.357	0.941	1.076	1.111	3.598	3.844	0.844	0.949	1.047	1.054	0.846	1.201	1.314	1.814	0.791	0.813	1.26
	318	0.783	1.232	1.017	0.612	1.058	0.78	0.76	0.946	0.669	0.743	0.867	1.045	1.261	0.794	1.046	0.828	1.283	0.78	0.789	0.69	1.56	1.07	1.06	1.04	0.979	1.637	1.375	1.073	0.594	0.98	1.266	1.515	0.957	1.089	1.096	3.699	3.934	0.876	0.949	1.085	1.095	0.869	1.227	1.328	1.787	0.822	0.835	1.315
	324	0.815	1.314	1.023	0.63	1.09	0.828	0.783	0.91	0.641	0.717	0.812	0.979	1.197	0.737	0.963	0.801	1.113	0.738	0.736	0.659	1.449	1.051	0.996	0.973	0.917	1.503	1.263	1.053	0.581	0.969	1.241	1.383	0.968	1.079	1.086	3.64	3.89	0.847	0.928	1.074	1.116	0.856	1.19	1.311	1.558	0.851	0.833	1.321
	330	0.809	1.342	1.066	0.61	1.071	0.801	0.755	0.937	0.695	0.758	0.855	1.007	1.271	0.767	0.994	0.805	1.132	0.747	0.762	0.68	1.519	1.083	1.038	1.037	0.96	1.541	1.266	1.105	0.599	1.008	1.295	1.487	1.022	1.122	1.148	3.806	4.045	0.902	0.947	1.15	1.168	0.899	1.25	1.387	1.557	0.882	0.812	1.316
	336	0.819	1.359	1.037	0.622	1.093	0.835	0.772	0.944	0.712	0.764	0.839	0.996	1.264	0.753	0.991	0.787	1.12	0.738	0.75	0.677	1.499	1.104	1.04	1.016	0.935	1.483	1.216	1.107	0.601	1.021	1.352	1.458	1.059	1.228	1.126	3.867	4.106	0.916	0.967	1.152	1.21	0.896	1.269	1.356	1.562	0.83	0.775	1.24
	342	0.798	1.287	1.019	0.608	1.065	0.82	0.744	0.987	0.714	0.807	0.859	1.014	1.296	0.772	1.027	0.81	1.249	0.753	0.777	0.701	1.518	1.055	1.079	1.026	0.972	1.544	1.251	1.097	0.592	1.009	1.305	1.438	1.073	1.224	1.105	3.793	4.082	0.903	0.967	1.148	1.222	0.895	1.242	1.318	1.495	0.893	0.804	1.339
	348	0.807	1.305	1.065	0.623	1.113	0.853	0.799	0.979	0.707	0.808	0.859	1.01	1.288	0.754	1.026	0.794	1.272	0.744	0.765	0.699	1.517	1.019	1.08	0.999	0.961	1.521	1.221	1.119	0.596	1.021	1.527	1.42	1.103	1.248	1.097	3.835	4.086	0.913	1.013	1.184	1.245	0.905	1.268	1.32	1.439	0.871	0.776	1.285
	354	0.831	1.3	1.048	0.601	1.099	0.845	0.78	1.008	0.737	0.839	0.894	1.04	1.35	0.767	1.048	0.827	1.274	0.754	0.788	0.719	1.573	1.096	1.123	1.06	0.976	1.541	1.236	1.122	0.581	0.994	1.595	1.425	1.099	1.233	1.071	3.764	4.018	0.904	0.982	1.21	1.226	0.888	1.227	1.274	1.5	0.866	0.76	1.264
	360	0.821	1.311	1.055	0.624	1.195	0.874	0.821	0.971	0.701	0.81	0.844	0.971	1.287	0.735	1	0.776	1.279	0.716	0.745	0.686	1.464	1.001	1.03	1	0.938	1.479	1.14	1.15	0.599	1.017	1.711	1.466	1.153	1.255	1.111	3.797	4.063	0.962	0.992	1.249	1.27	0.897	1.257	1.298	1.465	0.867	0.747	1.256
	366	0.834	1.363	1.062	0.619	1.144	0.889	0.809	0.993	0.69	0.827	0.857	0.967	1.306	0.756	1.001	0.785	1.364	0.72	0.754	0.698	1.48	0.967	1.029	1.007	0.936	1.49	1.155	1.195	0.624	1.046	1.89	1.558	1.219	1.4	1.108	3.942	4.203	0.993	1.002	1.241	1.327	0.921	1.293	1.328	1.456	0.877	0.751	1.259
	372	0.856	1.381	1.059	0.617	1.171	0.895	0.807	1.08	0.729	0.877	0.901	1.023	1.368	0.817	1.05	0.816	1.393	0.77	0.8	0.742	1.549	1.06	1.072	1.103	0.994	1.545	1.198	1.136	0.597	1.005	1.858	1.486	1.183	1.271	1.031	3.754	3.955	0.929	0.964	1.208	1.275	0.865	1.217	1.298	1.415	0.907	0.774	1.283
	378	0.855	1.361	1.084	0.615	1.15	0.901	0.793	1.028	0.721	0.875	0.912	1.021	1.371	0.805	1.033	0.782	1.304	0.712	0.795	0.757	1.525	1.012	1.072	1.098	0.964	1.522	1.149	1.142	0.601	1.026	1.786	1.541	1.245	1.269	1.054	3.772	4.061	0.98	0.994	1.223	1.316	0.893	1.244	1.293	1.499	0.906	0.743	1.23
	384	0.85	1.378	1.088	0.616	1.129	0.91	0.793	0.97	0.683	0.827	0.863	0.96	1.318	0.756	0.987	0.71	1.11	0.603	0.752	0.724	1.431	0.906	1.016	1.081	0.891	1.409	1.032	1.151	0.621	1.047	1.726	1.541	1.304	1.177	1.053	3.854	4.182	0.983	1.01	1.249	1.33	0.91	1.293	1.289	1.506	0.943	0.739	1.299
	390	0.821	1.323	1.071	0.614	1.087	0.934	0.799	0.954	0.654	0.795	0.837	0.927	1.294	0.72	0.946	0.663	0.957	0.54	0.723	0.712	1.354	0.835	0.98	1.054	0.841	1.339	0.967	1.108	0.611	1.016	1.59	1.471	1.355	1.074	0.967	3.902	4.085	0.931	0.919	1.188	1.302	0.901	1.24	1.188	1.361	0.912	0.684	1.224
	396	0.795	1.284	1.035	0.616	1.045	0.938	0.783	0.976	0.644	0.791	0.835	0.909	1.31	0.708	0.929	0.64	0.924	0.504	0.721	0.723	1.361	0.807	0.97	1.025	0.823	1.333	0.942	1.097	0.626	1.022	1.546	1.474	1.391	1.042	0.914	3.98	4.139	0.912	0.868	1.124	1.325	0.915	1.266	1.163	1.291	0.955	0.68	1.221
	402	0.797	1.286	1.059	0.613	0.992	0.949	0.781	1.009	0.645	0.792	0.848	0.92	1.346	0.716	0.934	0.63	0.88	0.483	0.724	0.729	1.356	0.799	0.991	1.038	0.814	1.262	0.938	1.056	0.607	0.989	1.425	1.465	1.38	0.996	0.855	3.865	4.068	0.882	0.823	1.061	1.27	0.878	1.246	1.078	1.28	0.928	0.639	1.169
	408	0.777	1.249	1.023	0.602	0.93	0.95	0.761	1.016	0.652	0.787	0.865	0.952	1.367	0.711	0.936	0.623	0.856	0.468	0.733	0.744	1.383	0.792	1.007	1.018	0.798	1.208	0.939	1.016	0.587	0.958	1.373	1.444	1.404	0.925	0.797	3.753	3.993	0.849	0.792	0.993	1.237	0.859	1.207	1.006	1.102	0.94	0.625	1.144
	414	0.798	1.283	1.071	0.592	0.854	0.948	0.743	0.982	0.62	0.746	0.831	0.903	1.33	0.673	0.905	0.582	0.773	0.436	0.692	0.707	1.345	0.745	0.947	0.978	0.759	1.124	0.886	1.031	0.595	0.974	1.399	1.436	1.454	0.928	0.786	3.859	4.12	0.842	0.788	1.025	1.27	0.883	1.26	0.989	1.07	0.913	0.595	1.114
	420	0.794	1.288	1.089	0.586	0.847	0.958	0.74	1.037	0.645	0.772	0.874	0.928	1.404	0.696	0.94	0.6	0.76	0.441	0.73	0.746	1.396	0.771	0.999	0.998	0.788	1.165	0.919	1.002	0.579	0.941	1.339	1.416	1.459	0.897	0.743	3.719	4.1	0.808	0.762	0.968	1.247	0.85	1.238	0.932	0.982	0.942	0.604	1.138
	426	0.783	1.296	1.063	0.587	0.816	0.97	0.727	1.051	0.651	0.761	0.875	0.928	1.432	0.691	0.93	0.586	0.753	0.438	0.743	0.738	1.391	0.767	0.995	1.007	0.769	1.162	0.905	0.964	0.565	0.908	1.281	1.377	1.44	0.865	0.7	3.511	3.991	0.777	0.734	0.923	1.197	0.84	1.2	0.891	0.945	0.931	0.576	1.092
	432	0.795	1.26	1.078	0.589	0.809	0.988	0.748	1.004	0.613	0.71	0.833	0.872	1.369	0.648	0.881	0.548	0.687	0.404	0.713	0.707	1.311	0.708	0.947	0.945	0.728	1.06	0.846	1.007	0.586	0.926	1.281	1.397	1.496	0.861	0.706	3.526	4.182	0.783	0.759	0.938	1.268	0.877	1.234	0.89	0.916	0.924	0.562	1.069
	438	0.768	1.252	1.066	0.584	0.788	0.993	0.723	1.071	0.637	0.736	0.877	0.918	1.446	0.671	0.926	0.568	0.711	0.415	0.758	0.746	1.378	0.741	0.994	0.993	0.758	1.107	0.881	0.976	0.565	0.893	1.246	1.377	1.466	0.817	0.664	3.199	4.068	0.745	0.722	0.891	1.22	0.854	1.2	0.855	0.866	0.974	0.581	1.113
	444	0.776	1.223	1.061	0.574	0.767	0.989	0.718	1.046	0.62	0.714	0.864	0.909	1.438	0.656	0.905	0.556	0.688	0.405	0.756	0.733	1.355	0.72	0.977	0.993	0.748	1.073	0.859	0.964	0.561	0.866	1.171	1.352	1.464	0.806	0.64	2.883	3.988	0.73	0.689	0.867	1.222	0.865	1.189	0.825	0.844	0.948	0.563	1.11
	450	0.751	1.214	1.043	0.588	0.787	1.029	0.735	1.071	0.635	0.726	0.892	0.948	1.482	0.66	0.924	0.564	0.702	0.411	0.788	0.759	1.392	0.724	1.003	1.01	0.767	1.11	0.871	0.982	0.569	0.871	1.142	1.371	1.494	0.817	0.638	2.452	4.081	0.737	0.688	0.868	1.251	0.885	1.221	0.821	0.888	0.938	0.543	1.07
	456	0.751	1.215	1.047	0.581	0.768	1.036	0.711	0.993	0.595	0.679	0.84	0.88	1.415	0.62	0.865	0.526	0.648	0.379	0.801	0.716	1.322	0.67	0.955	0.95	0.726	1.004	0.819	0.975	0.583	0.868	1.125	1.387	1.544	0.816	0.632	2.042	4.175	0.731	0.686	0.871	1.237	0.882	1.227	0.808	0.879	0.947	0.546	1.07
	462	0.77	1.267	1.076	0.566	0.733	1.016	0.689	0.99	0.593	0.679	0.847	0.881	1.43	0.615	0.861	0.52	0.65	0.382	0.946	0.713	1.319	0.665	0.953	0.964	0.746	1.021	0.806	0.982	0.582	0.863	1.1	1.383	1.517	0.809	0.622	1.717	4.191	0.726	0.671	0.856	1.25	0.875	1.227	0.799	0.846	0.982	0.56	1.109
	468	0.778	1.272	1.097	0.585	0.746	1.068	0.719	0.978	0.581	0.665	0.833	0.864	1.419	0.599	0.846	0.512	0.633	0.369	0.875	0.707	1.298	0.645	0.935	0.949	0.746	0.982	0.79	0.992	0.589	0.862	1.061	1.411	1.568	0.797	0.622	1.556	4.196	0.723	0.676	0.864	1.272	0.892	1.238	0.8	0.843	0.929	0.531	1.039
	474	0.777	1.269	1.118	0.585	0.735	1.07	0.71	0.987	0.586	0.67	0.842	0.874	1.442	0.604	0.853	0.516	0.626	0.372	0.882	0.719	1.325	0.65	0.952	0.958	0.765	0.993	0.793	0.984	0.571	0.833	1.028	1.381	1.508	0.779	0.592	1.418	4.087	0.7	0.66	0.84	1.229	0.874	1.2	0.778	0.798	0.976	0.547	1.079
	480	0.751	1.223	1.073	0.59	0.72	1.099	0.712	0.99	0.585	0.67	0.849	0.885	1.472	0.609	0.88	0.521	0.616	0.373	0.871	0.734	1.338	0.652	0.956	0.967	0.791	0.98	0.792	0.957	0.559	0.802	0.972	1.349	1.471	0.751	0.568	1.308	3.988	0.667	0.633	0.806	1.201	0.853	1.169	0.732	0.795	0.982	0.552	1.078
	486	0.766	1.269	1.09	0.576	0.707	1.105	0.695	0.97	0.577	0.657	0.844	0.875	1.454	0.591	0.863	0.51	0.605	0.366	0.916	0.725	1.308	0.634	0.93	0.951	0.792	0.976	0.778	0.954	0.558	0.797	0.918	1.369	1.487	0.733	0.559	1.231	4.004	0.657	0.633	0.797	1.167	0.839	1.17	0.736	0.779	0.985	0.56	1.112
	492	0.761	1.269	1.093	0.587	0.713	1.109	0.698	0.968	0.571	0.638	0.835	0.847	1.44	0.584	0.838	0.506	0.603	0.361	0.871	0.711	1.292	0.628	0.925	0.941	0.804	0.961	0.765	1.022	0.591	0.833	0.872	1.428	1.572	0.78	0.582	1.224	4.213	0.686	0.658	0.846	1.241	0.885	1.232	0.778	0.79	0.987	0.561	1.094
	498	0.747	1.243	1.11	0.589	0.699	1.134	0.705	0.954	0.572	0.634	0.835	0.848	1.453	0.579	1.125	0.506	0.595	0.362	0.858	0.711	1.284	0.622	0.942	0.943	0.808	0.959	0.765	0.997	0.577	0.813	0.807	1.37	1.562	0.742	0.57	1.12	4.135	0.674	0.653	0.815	1.213	0.868	1.209	0.747	0.786	0.99	0.555	1.094
	504	0.761	1.277	1.14	0.573	0.677	1.123	0.682	1.012	0.608	0.666	0.894	0.899	1.562	0.613	1.117	0.539	0.628	0.384	0.892	0.765	1.378	0.658	0.999	1.001	0.872	1.007	0.811	0.981	0.566	0.785	0.77	1.375	1.509	0.73	0.555	1.07	4.059	0.66	0.64	0.806	1.208	0.849	1.176	0.726	0.766	0.969	0.546	1.075
	510	0.754	1.25	1.121	0.576	0.669	1.13	0.694	0.964	0.584	0.633	0.859	0.87	1.502	0.589	0.999	0.52	0.602	0.37	0.85	0.728	1.326	0.633	0.964	0.961	0.844	0.975	0.773	1.009	0.591	0.815	0.785	1.466	1.595	0.762	0.572	1.063	4.245	0.68	0.67	0.835	1.257	0.885	1.251	0.76	0.775	0.999	0.559	1.101
	516	0.764	1.261	1.14	0.566	0.652	1.125	0.673	0.959	0.571	0.617	0.84	0.839	1.478	0.578	0.933	0.512	0.587	0.36	0.825	0.713	1.312	0.618	0.96	0.941	0.838	0.942	0.754	1.003	0.583	0.796	0.74	1.4	1.578	0.748	0.557	1.016	4.178	0.662	0.65	0.817	1.24	0.864	1.225	0.736	0.782	0.971	0.549	1.099
	522	0.749	1.262	1.137	0.58	0.655	1.15	0.685	0.999	0.602	0.644	0.883	0.877	1.558	0.605	0.951	0.548	0.624	0.376	0.871	0.749	1.383	0.645	1.025	0.995	0.905	0.983	0.783	0.995	0.583	0.788	0.713	1.417	1.564	0.729	0.555	0.993	4.165	0.655	0.658	0.808	1.238	0.864	1.209	0.735	0.764	0.988	0.554	1.107
	528	0.752	1.282	1.137	0.581	0.652	1.163	0.687	1.003	0.607	0.642	0.898	0.877	1.578	0.607	0.949	0.561	0.628	0.38	0.864	0.758	1.388	0.653	1.043	0.995	0.911	0.989	0.793	0.962	0.568	0.758	0.675	1.374	1.51	0.712	0.531	0.93	4.026	0.629	0.64	0.79	1.186	0.832	1.163	0.705	0.757	0.971	0.546	1.076
	534	0.757	1.307	1.147	0.574	0.65	1.162	0.678	0.936	0.572	0.606	0.844	0.835	1.51	0.572	0.892	0.543	0.588	0.358	0.816	0.715	1.31	0.624	0.984	0.964	0.858	0.935	0.757	0.962	0.563	0.754	0.654	1.362	1.493	0.707	0.529	0.927	3.979	0.631	0.643	0.79	1.198	0.826	1.173	0.705	0.737	0.938	0.54	1.061
	540	0.758	1.295	1.172	0.568	0.627	1.151	0.662	0.969	0.591	0.614	0.874	0.852	1.55	0.588	0.913	0.56	0.599	0.371	0.834	0.734	1.341	0.642	1.017	0.976	0.876	0.97	0.779	0.984	0.572	0.76	0.658	1.375	1.5	0.72	0.536	0.944	4.057	0.631	0.649	0.803	1.222	0.849	1.185	0.719	0.787	1.003	0.581	1.126
	546	0.756	1.331	1.18	0.569	0.638	1.159	0.661	0.94	0.571	0.591	0.854	0.829	1.509	0.568	0.874	0.539	0.599	0.358	0.791	0.705	1.301	0.62	1.006	0.944	0.848	0.921	0.748	1.035	0.597	0.789	0.676	1.425	1.571	0.77	0.561	0.961	4.228	0.655	0.678	0.841	1.277	0.864	1.231	0.737	0.792	0.94	0.543	1.052
	552	0.769	1.346	1.183	0.566	0.624	1.159	0.659	0.982	0.603	0.619	0.902	0.854	1.591	0.6	0.911	0.565	0.639	0.378	0.836	0.743	1.364	0.659	1.06	0.992	0.888	0.967	0.793	0.976	0.568	0.748	0.64	1.372	1.505	0.739	0.53	0.896	4.024	0.623	0.656	0.799	1.228	0.838	1.181	0.713	0.774	0.954	0.555	1.066
	558	0.743	1.32	1.173	0.579	0.629	1.226	0.667	1.006	0.61	0.656	0.909	0.873	1.62	0.619	0.925	0.845	0.659	0.384	0.928	0.744	1.515	0.662	1.106	1.028	1.734	0.997	1.139	1.023	0.593	0.782	0.661	1.414	1.587	0.82	0.554	0.946	4.192	0.648	0.694	0.844	1.284	0.871	1.215	0.737	0.81	0.988	0.573	1.104
	564	0.736	1.341	1.165	0.598	1.066	1.257	0.706	1.639	0.578	0.696	0.867	0.888	1.588	1.881	0.878	2.145	3.079	0.363	2.438	0.71	2.243	0.627	2.157	1.458	2.562	1.1	2.886	1.198	0.594	0.801	1.55	1.468	1.586	2.385	0.562	0.986	4.368	0.661	2.206	0.923	1.286	0.909	1.227	0.74	2.229	0.996	1.269	1.384
	570	0.77	2.482	1.69	0.63	2.338	1.265	0.801	1.919	0.781	0.709	0.995	1.003	1.933	3.222	0.933	2.508	3.376	0.361	3.064	0.714	2.613	1.012	2.687	1.733	2.83	1.599	3.19	2.141	0.597	2.597	2.984	3.023	1.553	3.007	0.853	1.875	4.348	1.06	2.784	1.431	1.307	0.938	1.726	2.416	3.932	1.036	2.739	1.864
	576	0.836	3.024	2.212	0.763	2.589	1.259	0.856	1.995	1.274	0.713	1.235	1.116	2.051	3.321	1.201	2.555	3.441	0.362	3.147	0.747	2.639	1.731	2.72	1.844	2.904	1.771	3.199	2.427	0.649	3.898	3.37	3.1	1.591	3.062	2.85	3.66	4.347	1.456	2.88	1.587	1.347	0.961	1.608	2.705	4.015	1.154	2.949	2.02
	582	0.991	3.052	1.989	0.827	2.634	1.278	0.87	2.226	1.395	0.751	1.427	1.223	2.251	3.6	1.422	2.778	3.643	0.384	3.415	0.84	2.787	2.191	2.918	2	3.012	1.865	3.466	2.489	0.875	3.885	3.401	3.108	1.571	3.135	3.011	3.983	4.354	1.537	2.921	1.629	1.37	0.977	1.961	2.805	4.066	1.276	2.909	2.004
	588	1.129	3.193	2.171	0.83	2.745	1.322	0.915	2.196	1.428	0.751	1.361	1.166	2.152	3.501	1.476	2.672	3.529	0.367	3.392	0.847	2.598	2.232	2.896	1.93	3.057	1.871	3.263	2.552	1.394	3.978	3.528	3.157	1.613	3.208	3.073	4.175	4.387	1.578	3.018	1.719	1.403	0.989	1.944	2.922	4.159	1.395	3.067	2.072
	594	1.223	3.219	2.197	0.816	2.679	1.292	0.903	2.23	1.456	0.767	1.389	1.231	2.228	3.667	1.504	2.793	3.641	0.379	3.549	0.912	2.551	2.321	2.906	1.983	3.155	1.904	3.391	2.406	1.563	3.744	3.279	3.074	1.48	3.05	2.917	3.953	4.14	1.512	2.874	1.654	1.334	0.966	1.98	2.708	3.867	1.326	2.981	2.049
	600	1.252	3.256	2.175	0.812	2.758	1.302	0.929	2.218	1.325	0.748	1.343	1.19	2.202	3.65	1.299	2.742	3.616	0.657	3.532	0.938	2.452	2.302	2.881	1.972	3.146	1.918	3.405	2.569	1.664	3.977	3.478	3.25	1.565	3.255	3.09	4.202	4.468	1.619	3.047	1.754	1.411	1.035	2.131	2.892	4.231	1.347	3.185	2.195
	606	1.23	3.197	2.197	0.781	2.683	1.27	0.907	2.303	1.279	0.778	1.323	1.256	2.292	3.74	1.268	2.893	3.743	1.328	3.707	1.002	2.544	2.401	3.041	2.04	3.223	2.015	3.48	2.594	1.477	3.968	3.465	3.275	1.569	3.257	3.085	4.178	4.369	1.598	3.111	1.782	1.367	1.042	2.06	2.883	4.264	1.282	3.123	2.16
	612	1.244	3.249	2.166	0.787	2.745	1.305	0.945	2.135	1.105	0.729	1.229	1.17	2.151	3.542	1.163	2.702	3.499	0.801	3.444	0.965	2.436	2.207	2.876	1.941	3.027	1.902	3.282	2.591	1.236	4.016	3.559	3.247	1.589	3.295	3.141	4.263	4.474	1.633	3.166	1.861	1.382	1.065	2.25	2.96	4.316	1.363	3.298	2.322
	618	1.184	3.212	2.165	0.783	2.734	1.296	0.944	2.188	1.06	0.735	1.236	1.19	2.219	3.657	1.155	2.771	3.624	0.647	3.525	1.01	2.548	2.222	2.957	2.002	3.123	1.951	3.357	2.622	1.101	4.042	3.584	3.369	1.606	3.293	3.167	4.237	4.447	1.631	3.121	1.879	1.42	1.058	2.157	2.999	4.332	1.25	3.071	2.163
	624	1.154	3.188	2.178	0.79	2.839	1.355	0.922	2.188	1.023	0.754	1.17	1.186	2.213	3.671	1.109	2.79	3.699	0.567	3.461	1.015	2.485	2.173	2.939	2.009	3.087	1.976	3.386	2.661	0.939	4.029	3.541	3.246	1.612	3.316	3.129	4.311	4.421	1.64	3.111	1.929	1.369	1.075	2.106	3.008	4.319	1.315	3.32	2.328
	630	1.156	3.337	2.35	0.767	2.856	1.344	0.878	2.216	0.996	0.772	1.17	1.211	2.249	3.768	1.095	2.903	3.77	0.535	3.43	1.021	2.34	2.088	3.092	2.086	3.088	2.031	3.462	2.623	0.877	4.033	3.546	3.251	1.674	3.3	3.14	4.244	4.404	1.624	3.084	1.937	1.401	1.07	1.934	2.969	4.332	1.292	3.296	2.291
	636	1.086	3.273	2.245	0.748	2.801	1.33	0.849	2.211	0.951	0.76	1.152	1.21	2.188	3.744	1.071	2.877	3.769	0.5	3.042	1	2.162	1.789	3.048	2.069	2.963	2.018	3.471	2.596	0.78	4.014	3.506	3.233	1.668	3.345	3.121	4.297	4.408	1.618	3.119	1.933	1.366	1.07	1.757	2.999	4.384	1.274	3.278	2.273
	642	1.052	3.204	2.194	0.714	2.736	1.311	0.8	2.155	0.89	0.738	1.111	1.181	2.064	3.631	1.017	2.786	3.665	0.474	1.853	0.964	2.026	1.462	2.973	2.043	2.623	1.961	3.348	2.641	0.751	4.123	3.586	3.334	1.718	3.375	3.171	4.354	4.5	1.615	3.164	1.943	1.373	1.1	1.685	3.031	4.464	1.247	3.293	2.274
	648	1.031	3.175	2.097	0.706	2.762	1.329	0.79	2.255	0.877	0.773	1.126	1.208	2.052	3.759	1.04	2.897	3.81	0.477	1.3	0.995	1.933	1.309	3.11	2.075	1.567	2.06	3.482	2.541	0.69	3.976	3.48	3.221	1.642	3.276	3.036	4.224	4.326	1.527	3.081	1.91	1.31	1.064	1.56	2.953	4.324	1.215	3.223	2.19
	654	1.014	3.189	1.98	0.71	2.856	1.355	0.799	2.107	0.801	0.729	1.058	1.15	1.889	3.541	0.977	2.755	3.616	0.446	1.076	0.927	1.704	1.145	2.897	1.962	1.183	1.933	3.268	2.466	0.67	3.9	3.405	3.193	1.61	3.225	2.997	4.133	4.229	1.359	3.033	1.887	1.284	1.062	1.492	2.974	4.197	1.255	3.322	2.251
	660	1.022	3.28	1.859	0.71	2.864	1.366	0.803	2.213	0.827	0.767	1.105	1.234	1.984	3.788	1.04	2.91	3.757	0.461	1.076	0.986	1.73	1.13	3.096	2.107	1.191	2.079	3.539	2.559	0.693	4.134	3.598	3.367	1.714	3.443	3.155	4.363	4.466	1.069	3.223	2.036	1.352	1.095	1.53	3.089	4.489	1.182	3.097	2.105
	666	0.971	3.205	1.723	0.678	2.757	1.321	0.759	2.071	0.767	0.72	1.041	1.169	1.876	3.592	0.978	2.771	3.603	0.428	0.983	0.92	1.572	1.009	2.953	2.009	1.07	1.978	3.368	2.415	0.658	3.922	3.404	3.188	1.655	3.26	3.01	4.127	4.281	0.934	3.085	1.915	1.292	1.027	1.49	2.925	4.305	1.19	3.076	2.073
	672	0.962	3.237	1.642	0.685	2.801	1.348	0.768	2.182	0.794	0.751	1.092	1.217	1.96	3.813	1.021	2.948	3.834	0.44	1.007	0.958	1.607	1.017	3.132	2.083	1.1	2.119	3.496	2.422	0.67	4.072	3.522	3.295	1.685	3.346	3.077	4.296	4.363	0.929	3.193	1.981	1.304	1.098	1.463	3.04	4.528	1.224	3.221	2.173
	678	0.959	3.291	1.634	0.673	2.825	1.353	0.763	2.106	0.768	0.726	1.045	1.163	1.862	3.606	1.295	2.813	3.613	0.448	0.936	0.997	1.525	0.947	2.916	2.046	1.042	1.993	3.37	2.179	0.661	3.914	3.396	3.1	1.621	3.227	2.963	4.175	4.194	0.878	3.082	1.939	1.244	1.059	1.418	2.961	4.664	1.159	3.067	2.05
	684	1.017	3.229	1.7	0.689	2.861	1.385	0.86	2.163	1.38	0.844	1.506	1.179	1.889	3.662	2.595	2.911	3.788	1.95	1.767	1.472	1.747	1.072	2.961	2.203	2.655	2.104	3.421	1.899	0.651	3.959	3.434	3.107	1.675	3.345	2.991	4.203	4.307	0.869	3.111	1.965	1.284	1.064	1.426	3.02	4.36	1.315	3.273	2.14
	690	1.886	3.245	2.33	1.437	2.779	1.377	1.024	1.921	1.362	0.915	1.56	1.2	1.932	3.674	2.609	2.94	3.829	2.315	1.821	1.542	1.857	1.087	3.031	2.266	2.773	2.097	3.433	1.61	0.724	4.014	3.501	3.194	1.782	3.417	2.994	4.229	4.317	1.013	3.217	2.019	2.084	1.117	1.505	3.124	4.471	1.755	3.31	2.226
	696	2	3.29	2.636	1.664	2.794	1.497	1.052	1.613	1.284	0.964	1.548	1.223	1.987	3.69	2.589	2.988	3.829	2.463	1.753	1.544	1.936	1.064	3.023	2.354	2.681	2.181	3.543	1.413	1.89	3.911	3.343	3.057	1.737	3.334	2.891	4.14	4.076	1.075	3.091	1.978	2.703	1.143	2.302	3.018	4.277	1.771	3.298	2.281
	702	1.981	3.161	2.54	1.727	2.826	1.655	1.085	1.615	1.239	1.002	1.536	1.238	2.005	3.739	2.484	3.051	3.897	2.513	1.645	1.547	1.918	1.068	2.967	2.39	2.639	2.247	3.54	1.387	2.057	3.994	3.413	3.125	1.782	3.406	2.96	4.205	4.163	1.101	3.112	2.05	3.042	1.169	2.513	3.134	4.374	1.66	3.182	2.2
	708	1.979	3.195	2.564	1.708	2.892	1.719	1.11	1.493	1.104	0.952	1.391	1.164	1.907	3.443	2.279	2.857	3.671	2.242	1.419	1.432	1.757	0.962	2.683	2.272	2.312	2.135	3.392	1.342	1.903	3.936	3.368	2.987	1.759	3.44	2.84	4.113	4.038	1.066	3.176	2.088	3.099	1.187	2.462	3.095	4.404	1.712	3.322	2.301
	714	1.954	3.197	2.523	1.658	2.876	1.692	1.138	1.545	1.118	1.021	1.414	1.197	1.983	3.53	2.319	2.972	3.797	2.221	1.413	1.46	1.82	0.99	2.527	2.388	2.386	2.239	3.491	1.371	1.655	4.054	3.472	2.982	1.78	3.509	2.883	4.228	4.041	1.077	3.246	2.11	3.19	1.198	2.367	3.197	4.514	1.731	3.393	2.38
	720	1.969	3.252	2.51	1.639	2.926	1.669	1.178	1.507	1.033	1.016	1.372	1.185	1.96	3.332	2.243	2.906	3.652	2.117	1.314	1.428	1.766	0.929	2.185	2.336	2.208	2.178	3.484	1.295	1.319	3.86	3.364	2.713	1.737	3.397	2.712	4.081	3.904	1.03	3.073	2.042	2.946	1.15	2.183	3.037	4.42	1.629	3.258	2.354
	726	1.986	3.303	2.599	1.596	2.905	1.7	1.174	1.507	1.011	1.016	1.341	1.159	2.363	3.176	2.179	2.885	3.722	2.054	1.285	1.392	1.734	0.922	2.086	2.309	2.199	2.148	3.407	1.347	1.272	4.061	3.467	2.667	1.811	3.567	2.787	4.286	4.038	1.069	3.229	2.192	3.036	1.191	2.262	3.253	4.596	1.679	3.505	2.438
	732	1.994	3.255	2.479	1.536	2.921	1.661	1.19	1.48	0.984	1.026	1.333	1.16	2.359	2.827	2.179	2.855	3.658	1.997	1.223	1.368	1.702	0.899	2.098	2.326	2.168	2.171	3.384	1.32	1.168	4.023	3.413	2.403	1.776	3.538	2.702	4.232	4.023	1.058	3.179	2.116	2.919	1.138	2.149	3.186	4.401	1.598	3.34	2.346
	738	1.993	3.32	2.547	1.509	2.98	1.651	1.219	1.497	0.951	1.035	1.309	1.147	2.321	2.212	2.103	2.826	3.704	1.849	1.133	1.34	1.575	0.876	1.903	2.321	2.041	2.17	3.413	1.347	1.079	4.075	3.519	2.232	1.818	3.619	2.687	4.308	4.007	1.078	3.249	2.204	2.954	1.22	2.122	3.205	4.499	1.618	3.383	2.396
	744	1.922	3.147	2.422	1.443	2.934	1.601	1.233	1.564	0.962	1.113	1.341	1.204	2.275	1.817	2.041	2.986	3.929	1.17	1.065	1.408	1.507	0.912	1.956	2.409	1.716	2.417	3.555	1.293	0.955	4.017	3.442	2.137	1.749	3.519	2.494	4.209	3.883	1.055	3.19	2.16	2.736	1.147	2.025	3.151	4.516	1.577	3.35	2.343
	750	1.918	3.195	2.426	1.346	2.984	1.547	1.215	1.513	0.888	1.09	1.258	1.174	2.159	1.627	1.807	2.94	3.982	0.767	0.954	1.347	1.4	0.871	1.726	2.37	1.412	2.31	3.49	1.276	0.778	3.94	3.378	2.012	1.733	3.414	2.264	4.128	3.848	0.995	3.084	2.096	2	1.095	1.723	3.111	4.483	1.541	3.216	2.284
	756	1.902	3.253	2.391	1.212	2.997	1.513	1.173	1.407	0.814	1.005	1.167	1.097	2.066	1.473	1.541	2.807	3.698	0.595	0.877	1.254	1.289	0.813	1.617	2.222	1.29	2.214	3.386	1.419	0.752	4.166	3.665	2.15	1.811	3.595	2.095	4.416	4.226	1.016	3.265	2.264	1.802	1.131	1.732	3.196	4.889	1.545	3.248	2.321
	762	1.913	3.315	2.464	1.106	3.038	1.533	1.103	1.499	0.856	1.051	1.229	1.176	2.187	1.489	1.535	3.025	4.008	0.561	0.906	1.307	1.353	0.857	1.639	2.4	1.331	2.444	3.6	1.338	0.681	3.979	3.472	2.048	1.677	3.403	1.708	4.202	4.175	0.922	3.154	2.095	1.552	1.039	1.577	3.042	4.407	1.52	3.142	2.324
	768	1.882	3.205	2.447	1.01	2.973	1.492	1.033	1.432	0.803	0.959	1.172	1.12	2.075	1.354	1.391	2.878	3.821	0.492	0.848	1.219	1.263	0.798	1.528	2.294	1.278	2.289	3.515	1.373	0.682	4.185	3.672	2.16	1.779	3.586	1.551	4.443	4.559	0.954	3.277	2.187	1.548	1.078	1.647	3.189	4.752	1.454	2.982	2.254
	774	1.859	3.326	2.491	0.971	3.043	1.483	1.008	1.468	0.806	0.96	1.187	1.136	2.144	1.305	1.398	2.984	3.953	0.486	0.873	1.228	1.268	0.816	1.529	2.376	1.281	2.354	3.593	1.313	0.668	4.214	3.648	2.147	1.768	3.565	1.383	4.449	4.411	0.921	3.332	2.205	1.519	1.051	1.637	3.231	4.778	1.469	2.967	2.401
	780	1.703	3.286	2.346	0.919	2.968	1.472	0.978	1.409	0.76	0.882	1.128	1.084	2.025	1.173	1.283	2.816	3.764	0.444	0.813	1.142	1.188	0.765	1.378	2.253	1.161	2.288	3.4	1.187	0.627	4.025	3.473	1.993	1.651	3.438	1.194	4.229	4.736	0.855	3.209	2.11	1.389	1.008	1.55	3.098	4.475	1.399	2.657	2.227
	786	1.565	3.315	2.149	0.885	2.966	1.509	0.974	1.46	0.786	0.896	1.186	1.133	2.116	1.188	1.306	2.975	3.97	0.447	0.839	1.169	1.209	0.786	1.415	2.358	1.203	2.353	3.612	1.094	0.619	4.007	3.456	1.954	1.612	3.431	1.114	4.176	4.086	0.826	3.23	2.118	1.346	0.974	1.523	3.074	4.492	1.431	2.43	2.278
	792	1.449	3.344	1.962	0.84	2.906	1.47	0.923	1.448	0.768	0.88	1.167	1.129	2.087	1.164	1.278	2.942	3.954	0.433	0.817	1.145	1.193	0.777	1.439	2.336	1.153	2.34	3.559	1.094	0.623	4.033	3.45	1.985	1.632	3.461	1.05	4.255	4.135	0.828	3.189	2.149	1.322	0.991	1.51	3.088	4.547	1.333	1.795	2.146
	798	1.372	3.392	1.967	0.838	3.005	1.514	0.922	1.408	0.772	0.81	1.205	1.053	2.1	1.55	1.494	2.744	3.738	0.425	1.097	1.071	1.352	0.797	1.821	2.26	1.489	2.226	3.386	1.081	0.632	4.135	3.513	1.989	1.638	3.497	1.025	4.392	4.255	0.831	3.257	2.181	1.324	0.993	1.56	3.144	4.725	1.384	1.518	2.135
	804	1.318	3.316	1.859	0.881	2.884	1.538	0.895	1.864	1.261	0.864	1.646	1.146	2.501	3.192	2.579	2.863	3.804	0.515	1.888	1.201	1.958	1.38	2.278	2.357	2.409	2.281	3.411	1.122	0.65	4.16	3.542	1.963	1.66	3.525	1.101	4.339	4.207	0.832	3.247	2.211	1.325	0.994	1.617	3.186	4.701	1.387	2.56	2.304
	810	1.595	3.36	1.803	1.411	3.001	1.643	1.085	2.061	1.473	0.87	1.917	1.353	2.572	3.331	2.686	2.841	3.644	0.557	1.741	1.347	1.611	1.706	2.241	2.336	2.379	2.226	3.239	1.575	0.8	4.042	3.515	2.414	1.656	3.381	2.384	4.108	4.131	1.059	3.282	2.13	1.704	1.048	1.698	3.054	4.329	1.544	3.054	2.214
	816	1.861	3.589	1.953	1.75	3.037	1.729	1.349	1.92	1.445	0.885	1.886	1.566	2.49	3.364	2.557	2.794	3.512	0.633	1.692	1.427	1.406	1.913	2.188	2.312	2.338	2.233	3.065	2.201	0.895	4.066	3.598	2.855	1.831	3.292	2.952	3.941	4.036	1.274	3.38	2.09	1.798	1.069	1.818	2.925	4.046	1.643	3.247	2.125
	822	2.006	3.792	2.212	1.939	3.122	1.826	1.464	1.897	1.479	0.951	1.919	1.619	2.492	3.627	2.547	2.946	3.638	0.766	1.848	1.542	1.397	2.112	2.231	2.357	2.403	2.3	3.063	2.486	0.941	4.316	3.726	2.956	2.044	3.303	3.223	3.845	4.101	1.283	3.629	2.184	1.749	1.094	1.874	2.943	3.826	1.742	3.49	2.29
	828	2.117	3.923	2.263	2.046	3.156	1.922	1.505	1.917	1.509	1.022	1.942	1.61	2.444	3.787	2.56	2.973	3.673	0.882	2.022	1.62	1.368	2.266	2.24	2.426	2.411	2.377	3.039	2.477	0.997	4.239	3.529	2.852	2.011	3.095	3.236	3.608	3.856	1.191	3.547	2.051	1.677	1.12	1.815	2.939	3.6	1.73	3.459	2.195
	834	2.199	3.935	2.148	2.135	3.158	1.964	1.558	2.019	1.53	1.101	1.94	1.609	2.357	3.858	2.571	3.029	3.581	0.959	2.185	1.673	1.372	2.384	2.276	2.5	2.431	2.367	3.009	2.553	1.104	4.296	3.556	2.846	2.169	3.108	3.29	3.494	3.825	1.271	3.565	2.1	1.69	1.238	1.877	2.916	3.457	1.815	3.623	2.352
	840	2.354	3.984	2.091	2.326	3.32	2.063	1.712	2.244	1.668	1.217	2.082	1.672	2.389	4.033	2.791	3.205	3.761	1.059	2.438	1.827	1.429	2.636	2.303	2.563	2.606	2.468	3.067	2.647	1.221	4.385	3.62	2.958	2.236	3.153	3.392	3.547	3.822	1.396	3.649	2.145	1.742	1.347	2.005	2.97	3.566	1.876	3.698	2.427
	846	2.424	4.138	2.06	2.516	3.326	2.068	1.759	2.373	1.773	1.287	2.154	1.653	2.324	4.011	2.815	3.187	3.745	1.115	2.591	1.857	1.422	2.908	2.4	2.542	2.684	2.486	3.02	2.774	1.365	4.473	3.725	3.085	2.286	3.205	3.472	3.596	3.911	1.535	3.729	2.229	1.792	1.461	2.163	3.018	3.569	1.884	3.641	2.278
	852	2.529	4.184	2.135	2.655	3.205	2.009	1.736	2.345	1.838	1.274	2.152	1.567	2.221	3.853	2.819	3.101	3.554	1.118	2.61	1.847	1.414	3.098	2.278	2.428	2.61	2.334	2.898	2.852	1.487	4.552	3.732	3.091	2.414	3.194	3.563	3.639	3.901	1.694	3.709	2.245	1.816	1.525	2.307	3.059	3.518	1.874	3.528	2.25
	858	2.513	4.018	2.109	2.754	3.177	1.925	1.717	2.472	2.006	1.337	2.261	1.614	2.27	3.938	2.96	3.163	3.665	1.183	2.816	1.946	1.409	3.383	2.384	2.554	2.786	2.376	2.931	2.733	1.53	4.348	3.627	3.031	2.311	3.078	3.427	3.471	3.759	1.732	3.625	2.128	1.788	1.533	2.332	2.977	3.434	2.01	3.663	2.366
	864	2.701	4.196	2.364	2.854	3.24	1.97	1.726	2.522	2.102	1.359	2.325	1.576	2.219	3.905	2.978	3.156	3.599	1.158	2.898	1.977	1.378	3.423	2.366	2.565	2.859	2.365	2.901	2.683	1.628	4.273	3.545	2.937	2.292	3.018	3.385	3.395	3.654	1.81	3.519	2.068	1.748	1.55	2.446	2.881	3.275	2.104	3.595	2.348
	870	2.757	4.24	2.431	2.898	3.212	2.002	1.745	2.509	2.119	1.359	2.353	1.535	2.151	3.788	3.018	3.08	3.511	1.083	2.925	1.953	1.31	3.388	2.292	2.481	2.868	2.261	2.832	2.66	1.684	4.264	3.487	3	2.313	2.988	3.331	3.32	3.619	1.919	3.499	2.068	1.813	1.573	2.635	2.852	3.233	2.26	3.569	2.322
	876	2.705	4.135	2.475	2.885	3.16	1.998	1.771	2.563	2.221	1.374	2.494	1.544	2.128	3.817	3.099	3.142	3.511	1.026	3.016	2.032	1.267	3.425	2.304	2.479	2.956	2.279	2.842	2.731	1.767	4.345	3.572	2.94	2.379	3.033	3.454	3.384	3.723	2.053	3.571	2.092	1.781	1.609	2.83	2.911	3.32	2.313	3.509	2.252
	882	2.794	4.168	2.575	2.979	3.285	2.069	1.882	2.731	2.372	1.443	2.737	1.61	2.193	3.977	3.317	3.321	3.719	1.002	3.228	2.156	1.296	3.63	2.403	2.581	3.083	2.348	2.976	2.786	1.84	4.433	3.677	3.043	2.44	3.114	3.523	3.503	3.829	2.221	3.649	2.182	1.807	1.716	3.064	3.001	3.426	2.42	3.566	2.238
	888	2.748	4.095	2.504	2.973	3.218	2.048	1.929	2.708	2.387	1.418	2.744	1.578	2.118	3.928	3.321	3.274	3.625	0.924	3.206	2.174	1.205	3.577	2.498	2.593	3.106	2.364	2.881	2.678	1.757	4.237	3.516	2.892	2.36	2.987	3.361	3.326	3.623	2.185	3.421	2.057	1.655	1.634	2.97	2.833	3.235	2.473	3.555	2.338
	894	2.78	4.091	2.591	2.992	3.222	2.092	2.004	2.656	2.37	1.386	2.709	1.53	2.014	3.805	3.215	3.161	3.514	0.847	3.189	2.157	1.126	3.486	2.275	2.51	3.036	2.287	2.835	2.756	1.802	4.382	3.627	2.971	2.432	3.052	3.447	3.461	3.704	2.313	3.535	2.148	1.645	1.701	3.219	2.94	3.326	2.544	3.592	2.347
	900	2.789	4.13	2.58	2.949	3.208	2.065	2.015	2.738	2.479	1.409	2.816	1.569	2.014	3.895	3.359	3.183	3.558	0.802	3.331	2.236	1.114	3.526	2.292	2.554	3.009	2.321	2.891	2.803	1.843	4.439	3.717	2.998	2.448	3.115	3.501	3.469	3.717	2.416	3.614	2.142	1.636	1.733	3.266	3.008	3.354	2.395	3.385	2.254
	906	2.867	4.215	2.646	2.964	3.24	2.003	2.06	2.727	2.514	1.379	2.795	1.532	1.964	3.828	3.293	3.174	3.579	0.777	3.303	2.222	1.054	3.492	2.273	2.532	3.035	2.262	2.813	2.802	1.851	4.42	3.71	3.033	2.484	3.085	3.512	3.457	3.722	2.485	3.631	2.128	1.555	1.715	3.361	3.013	3.375	2.541	3.608	2.35
	912	2.87	4.125	2.599	3.011	3.325	2.034	2.1	2.71	2.512	1.348	2.734	1.509	1.909	3.752	3.26	3.096	3.448	0.732	3.305	2.176	1.006	3.419	2.239	2.479	2.962	2.233	2.781	2.758	1.773	4.361	3.602	2.955	2.428	3.017	3.413	3.39	3.663	2.487	3.513	2.091	1.51	1.689	3.311	2.907	3.282	2.407	3.421	2.2
	918	2.854	4.186	2.55	2.962	3.228	1.992	2.043	2.689	2.539	1.35	2.749	1.519	1.88	3.772	3.276	3.127	3.483	0.706	3.288	2.203	0.982	3.412	2.251	2.491	2.952	2.211	2.736	2.703	1.708	4.273	3.56	2.88	2.354	2.985	3.398	3.314	3.581	2.468	3.488	1.996	1.446	1.634	3.246	2.883	3.206	2.45	3.465	2.21
	924	2.886	4.249	2.543	2.965	3.23	1.954	2.083	2.906	2.761	1.427	2.953	1.614	1.985	3.993	3.511	3.321	3.766	0.708	3.542	2.348	1.033	3.71	2.356	2.676	3.185	2.353	2.95	2.722	1.647	4.253	3.665	2.923	2.365	2.976	3.401	3.36	3.596	2.554	3.527	2.079	1.418	1.675	3.276	2.922	3.259	2.466	3.518	2.295
	930	2.897	4.164	2.416	2.991	3.284	1.928	2.127	2.797	2.613	1.329	2.822	1.524	1.864	3.775	3.279	3.157	3.533	0.631	3.393	2.22	0.962	3.46	2.196	2.53	3.032	2.207	2.803	2.644	1.512	4.181	3.471	2.824	2.336	2.899	3.31	3.261	3.519	2.543	3.412	2.01	1.334	1.67	3.16	2.814	3.177	2.401	3.43	2.182
	936	2.825	4.151	2.266	3.008	3.229	1.903	2.109	2.783	2.668	1.327	2.838	1.533	1.846	3.812	3.32	3.174	3.52	0.609	3.486	2.24	0.957	3.51	2.24	2.488	2.99	2.247	2.807	2.746	1.469	4.282	3.575	2.908	2.4	2.969	3.397	3.362	3.614	2.709	3.511	2.075	1.347	1.691	3.363	2.898	3.309	2.52	3.594	2.346
	942	2.816	4.007	2.148	3.048	3.351	2.001	2.193	2.829	2.692	1.311	2.859	1.545	1.844	3.838	3.323	3.171	3.562	0.585	3.49	2.258	0.947	3.494	2.241	2.513	3.037	2.268	2.851	2.831	1.398	4.406	3.633	3.013	2.44	3.072	3.467	3.479	3.697	2.723	3.584	2.108	1.369	1.749	3.335	3.005	3.362	2.428	3.425	2.182
	948	2.842	4.053	2.06	3.017	3.27	1.956	2.167	2.907	2.813	1.337	2.968	1.613	1.885	3.973	3.413	3.285	3.641	0.582	3.638	2.331	0.968	3.646	2.318	2.668	3.121	2.381	2.924	2.725	1.277	4.273	3.567	2.93	2.319	2.97	3.394	3.351	3.596	2.654	3.456	2.039	1.276	1.701	3.265	2.9	3.271	2.489	3.509	2.295
	954	2.888	4.219	1.946	2.973	3.189	1.873	2.098	2.86	2.735	1.286	2.907	1.565	1.813	3.837	3.406	3.177	3.62	0.551	3.57	2.295	0.923	3.538	2.246	2.554	3.066	2.261	2.841	2.832	1.229	4.419	3.66	2.985	2.402	3.063	3.492	3.464	3.7	2.799	3.578	2.117	1.304	1.724	3.378	2.997	3.362	2.522	3.574	2.353
	960	2.894	4.099	1.877	3.02	3.284	1.88	2.175	2.918	2.792	1.275	2.932	1.58	1.805	3.916	3.422	3.248	3.623	0.54	3.617	2.293	0.919	3.569	2.249	2.578	3.119	2.265	2.882	2.789	1.134	4.296	3.681	2.899	2.299	3.012	3.445	3.369	3.613	2.739	3.455	2.068	1.247	1.737	3.347	2.925	3.412	2.503	3.53	2.26
	966	2.884	4.181	1.864																									2.838	1.084	4.363	3.611	2.919	2.373	3.062	3.439	3.364	3.625	2.814	3.512	2.098	1.228	1.771	3.356	2.975	3.364
	Max	2.897	4.249	2.646	3.048	3.351	2.092	2.193	2.918	2.813	1.443	2.968	1.672	2.572	4.033	3.511	3.321	4.008	2.513	3.707	2.348	2.787	3.71	3.132	2.676	3.223	2.486	3.612	2.852	2.057	4.552	3.732	3.369	2.484	3.619	3.563	4.449	4.736	2.814	3.729	2.264	3.19	1.771	3.378	3.253	4.889	2.544	3.698	2.438
	30% Max	1.30478	1.96745	1.33868	1.27623	1.4428	1.07546	1.1422	1.30037	1.18452	0.784195	1.3796	0.98544	1.37867	1.6257	1.59895	1.40297	1.71046	1.01559	1.6126	1.10546	1.35498	1.49317	1.38277	1.30449	1.46768	1.34986	1.73442	1.45207	0.98593	1.89935	1.47586	1.64703	1.20402	1.60629	1.47269	1.93044	2.03767	1.24337	1.59211	1.19583	1.38803	1.03558	1.65534	1.47934	1.95929	1.21243	1.51544	1.42202
CCCP	CCCP Baseline	0.6224	0.98965	0.7784	0.5169	0.625	0.6398	0.69185	0.6071	0.4866	0.50185	0.69885	0.6912	0.86725	0.594	0.7795	0.58095	0.7258	0.37385	0.715	0.57295	0.74125	0.5431	0.6331	0.7167	0.7154	0.86295	0.92975	0.8521	0.5269	0.7625	0.50895	0.90905	0.65545	0.7437	0.57685	0.85105	0.88125	0.57025	0.6763	0.73805	0.61575	0.7204	0.91705	0.7192	0.7037	0.64175	0.58005	0.9866
0.14	CCCP Threshold	0.777536	1.16217	0.938356	0.66623	0.781899	0.795553	0.867966	0.766054	0.64062	0.653585	0.863786	0.851677	1.02914	0.75574	1.006	0.739634	1.01055	0.523956	0.886111	0.729498	0.909074	0.700194	0.803927	0.880643	0.930077	1.09595	1.18293	1.02828	0.677478	0.925307	0.691358	1.07996	0.808738	0.996587	0.73024	1.03186	1.09581	0.723056	0.842948	0.916594	0.771508	0.883752	1.08172	1.00151	0.893469	0.79975	0.73969	1.16245
	CCCP response	0.770667	1.22273	0.989633	0.608133	1.41803	0.7524	0.746133	0.897767	0.612833	0.657533	0.802033	1.0096	1.15563	0.7494	1.03097	0.8948	1.3306	0.831467	0.753233	0.644433	1.24543	1.0066	1.09887	0.932067	0.943833	1.52957	1.814	1.03637	0.576433	0.9539	1.57573	1.3457	0.878567	1.4483	1.08063	3.24507	3.6537	0.832067	1.07473	1.15063	1.0194	0.8511	1.24213	1.66817	1.64687	0.7731	0.9216	1.34747
AITC/Caps	AITC/Caps base	0.7567	1.2854	1.1467	0.5742	0.6543	1.1456	0.6786	0.9718	0.5881	0.6266	0.8683	0.858	1.5291	0.5899	0.9664	0.5393	0.6089	0.3697	0.8437	0.7321	1.3387	0.6374	1	0.9712	0.8648	0.9648	0.7756	0.9904	0.5768	0.7806	0.7118	1.3936	1.5387	0.7359	0.5496	0.992	4.1096	0.65	0.6537	0.8104	1.2267	0.8539	1.2003	0.7283	0.772	0.9723	0.5528	1.0857
0.06	AITC/Caps thresh	0.823434	1.3797	1.23109	0.64168	0.737123	1.22156	0.753723	1.05821	0.664075	0.708173	0.953506	0.940186	1.63442	0.665609	1.11494	0.620053	0.687806	0.439407	0.933105	0.813221	1.43626	0.713484	1.09788	1.05496	0.956723	1.05103	0.855651	1.07278	0.64821	0.864914	0.832014	1.48679	1.63724	0.816391	0.626268	1.12551	4.26236	0.730171	0.726199	0.887554	1.31418	0.932251	1.28937	0.806393	0.848613	1.05536	0.624403	1.16903
	AITC/Caps resp	1.0154	2.7333	1.9135	0.7423	2.2866	1.2776	0.8499	1.9867	1.1231	0.7298	1.2078	1.1116	2.0468	3.0743	1.2069	2.4633	3.2226	0.5386	3.0616	0.8419	2.4378	1.7686	2.6188	1.7929	2.865	1.6942	3.0701	2.199	1.0642	3.1646	2.9275	2.8116	1.5704	2.8474	2.3136	3.2221	4.3447	1.3302	2.6701	1.5184	1.3491	0.9753	1.8102	2.3768	3.5889	1.2163	2.6093	1.9174
	KCL	1.7725	3.2418	2.3515	1.4327	2.8605	1.5708	1.0574	1.695	1.1283	0.9482	1.4046	1.1868	2.0247	3.4679	2.2771	2.9178	3.7456	2.032	1.4576	1.4182	1.7762	0.994	2.6477	2.289	2.3063	2.1493	3.4465	1.5163	1.33	3.9726	3.4171	2.9335	1.746	3.418	2.8723	4.1892	4.1101	1.0236	3.1516	2.0499	2.5547	1.1416	2.0587	3.1025	4.4481	1.6009	3.2948	2.2716
	Adj max	2.2746	3.25935	1.8676	2.5311	2.726	1.4522	1.50115	2.3109	2.3264	0.94115	2.26915	0.9808	1.70475	3.439	2.7315	2.74005	3.2822	2.13915	2.992	1.77505	2.04575	3.1669	2.4989	1.9593	2.5076	1.62305	2.68225	1.9999	1.5301	3.7895	3.22305	2.45995	1.82855	2.8753	2.98615	3.59795	3.85475	2.24375	3.0527	1.52595	2.57425	1.0506	2.46095	2.5338	4.1853	1.90225	3.11795	1.4514
	Baseline	0.6224	0.98965	0.7784	0.5169	0.625	0.6398	0.69185	0.6071	0.4866	0.50185	0.69885	0.6912	0.86725	0.594	0.7795	0.58095	0.7258	0.37385	0.715	0.57295	0.74125	0.5431	0.6331	0.7167	0.7154	0.86295	0.92975	0.8521	0.5269	0.7625	0.50895	0.90905	0.65545	0.7437	0.57685	0.85105	0.88125	0.57025	0.6763	0.73805	0.61575	0.7204	0.91705	0.7192	0.7037	0.64175	0.58005	0.9866
	DeltaMax	0.2336	0.39135	0.3166	0.1211	1.379	0.2552	0.12915	0.4729	0.2504	0.37515	0.20215	0.3988	0.50075	0.259	0.4125	0.59205	1.0312	1.05915	0.085	0.16905	0.83175	0.5849	1.0149	0.3863	0.4706	0.79305	1.93425	0.3429	0.0971	0.2835	2.53705	0.64895	0.56355	2.1583	0.77115	3.09095	3.32175	0.42275	1.2587	0.76395	0.71125	0.2006	0.44295	1.8568	1.8393	0.26525	0.75495	0.5714
	DeltaRatio	-0.0132	-0.09365	-0.68065	-0.01385	-1.0009	-2.11885	-0.13405	-2.95245	-0.52555	-2.51775	-0.60045	-2.3166	-1.2928	-0.7144	-1.9981	-0.03875	-0.12425	-1.8665	-1.59195	-0.9478	-1.9221	-1.3667	-0.55255	-0.43975	-0.39785	-1.3583	-0.2526	-4.7204	-1.05345	-0.9807	-1.101	-1.12635	-1.53955	-0.33455	-1.01535	-0.69745	-0.3531	-2.2059	-0.41665	-1.13325	-1.54965	-0.91145	-0.7912	-2.52395	-0.40495	-0.32845	-0.1583	-0.8641
	MinRatioN	0.958861	0.730077	0.320611	0.951923	0.233406	0.13142	0.64539	0.129712	0.429234	0.243578	0.405951	0.183068	0.302505	0.411605	0.206781	0.902941	0.80163	0.232338	0.278104	0.337607	0.156943	0.264195	0.410835	0.390339	0.410042	0.260722	0.639191	0.161962	0.352367	0.365177	0.34965	0.314044	0.228954	0.584992	0.396527	0.457364	0.640387	0.205779	0.470679	0.310398	0.295733	0.338005	0.329279	0.235385	0.4325	0.517037	0.719697	0.328632
	JC1red	0.700568	0.591647	0.841588	0.593638	0.66986	0.340889	0.442656	0.558121	0.704983	0.329133	0.622676	0.475603	0.446888	0.656489	0.4303	1.01286	0.993668	0.375053	0.561178	0.583455	0.683502	0.580802	0.792673	0.900393	0.616615	0.565572	0.949324	0.298365	0.526149	0.583906	0.655132	0.609232	0.438882	0.791385	0.655744	0.599761	0.690025	0.492335	0.924402	0.799962	0.387749	0.676363	0.836983	0.696513	0.628461	0.676549	0.895674	0.543026
	JC1Green	0.98099	1.06835	3.33985	0.986582	3.05838	3.41419	1.17256	4.9751	1.73822	2.62758	1.7323	3.08016	2.20478	1.77317	2.71868	1.85402	1.89445	2.41348	2.86425	2.0713	4.80153	2.57237	2.0501	3.65379	1.50353	2.86299	1.42943	3.8938	2.03328	2.0862	2.11769	2.17356	2.82768	1.39587	2.16648	1.74874	1.25462	2.75027	2.11954	2.95062	2.0911	2.30526	3.12746	4.12195	1.47048	1.34777	1.32518	1.56773
JC-1 ratio		1	2	3	4	5	6	7	8	9	10	11	12	13	14	15	16	17	18	19	20	21	22	23	24	25	26	27	28	29	30	31	32	33	34	35	36	37	38	39	40	41	42	43	44	45	46	47	48
		0.325	0.369	1.219	0.304	1.21	2.069	0.393	3.029	0.956	3.584	1.094	3.045	1.789	1.411	2.814	0.342	0.482	3.043	2.644	1.576	2.778	2.14	0.839	0.762	0.715	1.614	0.74																			0.901	0.749	1.85
		0.328	0.368	1.21	0.303	1.194	2.12	0.393	2.833	0.958	3.694	1.102	3.143	1.789	1.408	2.786	0.354	0.493	3.131	2.646	1.588	2.783	2.129	0.852	0.755	0.695	1.702	0.741	9.105	2.571	2.349	2.592	2.583	3.033	1.255	2.607	2.009	1.366	3.759	1.139	2.119	3.038	1.884	1.455	4.92	0.914	0.835	0.705	1.703
		0.325	0.364	1.219	0.304	1.229	2.117	0.389	2.837	0.953	3.591	1.084	3.054	1.776	1.385	2.759	0.346	0.478	2.982	2.572	1.54	2.656	2.086	0.841	0.765	0.708	1.612	0.725	8.562	2.427	2.266	2.393	2.426	2.869	1.173	2.467	1.89	1.276	3.565	1.148	2.07	2.961	1.86	1.377	4.556	0.919	0.807	0.673	1.645
		0.325	0.356	1.13	0.308	1.251	2.055	0.39	2.986	0.947	3.565	1.078	2.973	1.751	1.366	2.714	0.348	0.473	2.966	2.539	1.549	2.511	2.075	0.874	0.752	0.711	1.648	0.705	8.112	2.239	2.102	2.236	2.263	2.771	1.085	2.32	1.758	1.19	3.434	1.037	1.998	2.705	1.825	1.374	4.393	0.897	0.756	0.65	1.621
		0.324	0.35	1.055	0.305	1.241	2.363	0.387	3.014	0.935	3.64	1.078	3.019	1.767	1.357	2.72	0.339	0.47	2.847	2.517	1.536	2.484	2.064	0.842	0.758	0.684	1.687	0.708	7.875	2.171	2.013	2.093	2.18	2.628	1.02	2.254	1.668	1.119	3.304	0.98	1.655	2.786	1.724	1.321	4.226	0.856	0.767	0.642	1.558
		0.325	0.36	1.085	0.307	1.235	2.206	0.386	3.071	0.946	3.534	1.077	2.986	1.78	1.339	2.715	0.337	0.482	2.874	2.503	1.529	2.39	2.073	0.819	0.749	0.69	1.696	0.708	7.618	2.093	1.941	2.091	2.136	2.575	0.992	2.168	1.671	1.077	3.126	1.006	1.653	2.821	1.705	1.292	4.103	0.841	0.762	0.599	1.516
		0.321	0.369	1.09	0.308	1.237	2.354	0.396	3.383	0.962	3.592	1.083	2.973	1.825	1.338	2.703	0.341	0.486	2.791	2.494	1.541	2.458	2.069	0.848	0.76	0.698	1.749	0.753	7.559	2.003	1.901	2.016	2.079	2.505	0.992	2.095	1.591	1.053	3.038	0.96	1.668	2.631	1.621	1.279	4.257	0.806	0.747	0.613	1.546
		0.323	0.372	1.011	0.308	1.286	2.37	0.39	3.015	0.941	3.603	1.055	2.892	1.761	1.305	2.715	0.347	0.473	2.793	2.454	1.516	2.317	2.028	0.832	0.758	0.694	1.706	0.732	7.204	1.939	1.855	1.969	2.032	2.425	0.959	2.043	1.559	1.014	3.116	1.019	1.801	2.771	1.601	1.266	4.056	0.761	0.743	0.607	1.519
		0.328	0.379	1.012	0.305	1.408	2.394	0.386	3.157	0.95	3.618	1.062	3.005	1.755	1.305	2.76	0.343	0.469	2.749	2.466	1.532	2.382	2.045	0.822	0.745	0.684	1.723	0.723	6.959	1.913	1.827	1.929	1.952	2.406	0.917	2.006	1.528	0.989	3.075	0.977	1.816	2.864	1.619	1.237	4.114	0.782	0.743	0.601	1.497
		0.323	0.373	1.045	0.305	1.243	2.006	0.396	3.611	0.935	3.508	1.042	2.91	1.844	1.273	2.673	0.331	0.467	2.752	2.416	1.495	2.318	1.992	0.794	0.767	0.667	1.739	0.701	6.651	1.82	1.763	1.863	1.886	2.329	0.882	1.931	1.442	0.966	3.095	0.94	1.825	2.587	1.563	1.256	3.881	0.718	0.74	0.594	1.472
		0.324	0.384	1.016	0.307	1.286	2.234	0.391	3.418	0.931	3.518	1.037	2.9	1.784	1.254	2.614	0.34	0.456	2.693	2.354	1.502	2.283	1.963	0.818	0.784	0.683	1.673	0.705	6.659	1.783	1.73	1.851	1.818	2.3	0.86	1.889	1.428	0.931	3.173	0.883	1.809	2.753	1.518	1.229	4.544	0.685	0.72	0.577	1.408
		0.325	0.383	1.033	0.311	1.29	2.218	0.397	3.477	0.937	3.546	1.042	2.844	1.751	1.255	2.666	0.342	0.454	2.623	2.377	1.508	2.321	1.947	0.837	0.786	0.667	1.794	0.705	6.622	1.776	1.711	1.821	1.846	2.257	0.844	1.832	1.375	0.921	3.135	0.787	1.827	2.748	1.499	1.194	4.165	0.699	0.718	0.557	1.34
		0.322	0.375	0.925	0.311	1.237	2.855	0.401	3.269	0.927	3.41	1.04	2.828	1.731	1.235	2.643	0.34	0.459	2.591	2.268	1.509	2.241	1.929	0.875	0.77	0.692	1.841	0.693	6.53	1.75	1.678	1.811	1.773	2.197	0.83	1.786	1.348	0.91	3.166	0.747	1.801	2.167	1.481	1.185	3.793	0.734	0.728	0.56	1.372
		0.319	0.385	0.954	0.311	1.33	2.439	0.407	3.09	0.909	3.374	1.019	2.894	1.757	1.208	2.584	0.344	0.448	2.584	2.245	1.489	2.225	1.901	0.87	0.77	0.665	1.763	0.677	6.29	1.71	1.636	1.775	1.699	2.173	0.809	1.729	1.33	0.898	3.177	0.755	1.774	2.496	1.481	1.161	3.904	0.744	0.713	0.571	1.373
		0.316	0.38	0.979	0.311	1.325	2.252	0.405	3.097	0.913	3.447	1.027	2.86	1.762	1.233	2.56	0.345	0.432	2.542	2.261	1.481	2.278	1.901	0.896	0.765	0.698	1.843	0.679	6.039	1.691	1.58	1.768	1.725	2.134	0.793	1.699	1.301	0.889	3.049	0.707	1.732	2.398	1.469	1.147	3.573	0.707	0.702	0.559	1.344
		0.32	0.381	0.964	0.313	1.374	2.561	0.398	3.207	0.909	3.463	1.016	2.807	1.823	1.221	2.534	0.339	0.431	2.549	2.233	1.464	2.36	1.891	0.905	0.761	0.697	1.764	0.688	5.978	1.654	1.579	1.751	1.683	2.068	0.769	1.68	1.265	0.867	3.048	0.73	1.668	2.235	1.408	1.242	3.466	0.746	0.718	0.563	1.35
		0.317	0.38	0.97	0.316	1.223	2.437	0.407	3.483	0.913	3.39	1.017	2.952	1.859	1.218	2.541	0.338	0.425	2.44	2.235	1.45	2.418	1.9	0.927	0.755	0.706	1.8	0.667	5.822	1.649	1.566	1.678	1.656	1.992	0.745	1.681	1.241	0.874	2.946	0.735	1.628	2.125	1.388	1.193	3.383	0.708	0.704	0.543	1.326
		0.318	0.359	0.986	0.308	1.227	2.612	0.398	3.459	0.921	3.569	1.016	2.95	1.838	1.21	2.564	0.356	0.436	2.411	2.208	1.441	2.406	1.877	0.894	0.775	0.668	1.782	0.688	5.732	1.595	1.556	1.65	1.724	2.017	0.751	1.689	1.238	0.887	2.927	0.721	1.674	2.441	1.396	1.233	3.428	0.728	0.697	0.548	1.373
		0.318	0.369	0.984	0.307	1.275	2.301	0.401	3.209	0.901	3.308	0.988	2.891	1.829	1.184	2.528	0.342	0.426	2.407	2.147	1.409	2.278	1.857	0.895	0.785	0.684	1.771	0.661	5.674	1.544	1.507	1.626	1.629	1.948	0.73	1.64	1.212	0.843	2.774	0.727	1.739	2.099	1.343	1.186	3.24	0.744	0.702	0.549	1.321
		0.316	0.37	1.027	0.31	1.336	2.592	0.4	3.37	0.898	3.261	0.978	2.925	1.864	1.183	2.498	0.343	0.417	2.333	2.179	1.407	2.23	1.865	1.07	0.783	0.68	1.824	0.663	5.638	1.524	1.477	1.633	1.609	2.015	0.715	1.612	1.205	0.837	2.793	0.735	1.717	2.012	1.359	1.182	3.061	0.753	0.668	0.544	1.318
		0.316	0.375	0.993	0.313	1.256	2.162	0.401	3.347	0.903	3.392	0.986	2.913	1.938	1.163	2.515	0.343	0.412	2.317	2.174	1.416	2.196	1.853	0.939	0.771	0.689	1.765	0.666	5.551	1.505	1.453	1.591	1.607	2.003	0.727	1.569	1.187	0.825	2.768	0.728	1.711	2.003	1.341	1.205	3.173	0.758	0.625	0.533	1.34
		0.313	0.378	0.993	0.313	1.301	2.161	0.402	3.411	0.907	3.421	0.99	2.922	1.941	1.169	2.44	0.345	0.419	2.303	2.165	1.415	2.171	1.82	0.92	0.737	0.685	1.835	0.66	5.485	1.485	1.469	1.582	1.59	2.023	0.691	1.567	1.164	0.801	2.665	0.733	1.599	2.201	1.33	1.16	3.266	0.729	0.629	0.525	1.281
		0.319	0.378	1.024	0.317	1.293	2.422	0.406	3.22	0.881	3.223	0.969	2.843	1.863	1.152	2.405	0.341	0.403	2.36	2.167	1.405	2.197	1.782	0.927	0.699	0.692	1.698	0.648	5.424	1.488	1.422	1.55	1.52	1.916	0.692	1.546	1.13	0.801	2.595	0.756	1.535	2.114	1.281	1.146	3.086	0.757	0.632	0.527	1.271
		0.313	0.385	0.996	0.312	1.301	2.404	0.408	3.359	0.899	3.256	0.979	2.826	1.9	1.149	2.436	0.351	0.441	2.315	2.164	1.406	2.273	1.787	0.943	0.698	0.701	1.771	0.681	5.496	1.46	1.397	1.522	1.504	1.954	0.68	1.49	1.138	0.804	2.465	0.74	1.402	2.057	1.315	1.143	3.1	0.73	0.67	0.557	1.303
		0.313	0.378	0.955	0.308	1.28	2.713	0.401	3.379	0.88	3.155	0.964	2.703	1.909	1.145	2.44	0.344	0.416	2.6	2.128	1.384	2.313	1.773	0.898	0.671	0.663	1.724	0.647	5.392	1.465	1.394	1.543	1.527	1.952	0.686	1.523	1.14	0.799	2.382	0.72	1.327	1.811	1.316	1.142	2.913	0.788	0.663	0.52	1.287
		0.314	0.384	1.006	0.308	1.38	2.216	0.412	3.779	0.896	3.199	0.969	2.757	2.012	1.146	2.47	0.355	0.419	2.301	2.173	1.408	2.332	1.796	0.936	0.689	0.682	1.786	0.671	5.383	1.465	1.376	1.521	1.466	1.851	0.683	1.503	1.105	0.772	2.409	0.753	1.391	2.066	1.235	1.131	2.817	0.785	0.666	0.524	1.291
		0.316	0.374	0.95	0.309	1.297	2.366	0.413	3.591	0.89	3.34	0.966	2.731	1.998	1.145	2.481	0.348	0.423	2.272	2.138	1.394	2.282	1.799	0.918	0.673	0.676	1.757	0.651	5.21	1.489	1.368	1.513	1.478	1.832	0.691	1.495	1.101	0.769	2.488	0.694	1.368	2.281	1.199	1.154	2.773	0.77	0.654	0.513	1.305
		0.314	0.378	0.956	0.311	1.42	2.614	0.413	3.25	0.888	3.137	0.957	2.894	2.083	1.144	2.502	0.342	0.431	2.246	2.108	1.389	2.313	1.786	0.929	0.69	0.697	1.792	0.649	5.031	1.474	1.354	1.63	1.48	1.826	0.68	1.436	1.072	0.77	2.451	0.715	1.342	2.394	1.176	1.143	2.742	0.754	0.687	0.525	1.296
		0.316	0.372	1.016	0.31	1.414	2.704	0.413	3.741	0.86	3.18	0.93	2.766	2.035	1.125	2.388	0.346	0.397	2.133	2.06	1.38	2.208	1.732	0.913	0.726	0.703	1.689	0.649	4.928	1.429	1.353	1.474	1.464	1.835	0.671	1.413	1.075	0.766	2.387	0.671	1.353	2.178	1.208	1.156	2.814	0.761	0.671	0.517	1.338
		0.31	0.384	0.953	0.308	1.344	2.607	0.412	3.277	0.874	3.11	0.943	2.596	2.102	1.123	2.424	0.349	0.386	2.134	2.052	1.373	2.215	1.735	0.893	0.732	0.719	1.589	0.635	5.172	1.391	1.324	1.488	1.476	1.887	0.672	1.421	1.049	0.75	2.409	0.685	1.358	1.914	1.241	1.157	2.821	0.754	0.667	0.531	1.327
		0.318	0.379	0.945	0.309	1.434	2.556	0.42	3.501	0.88	3.229	0.954	2.63	2.096	1.112	2.5	0.364	0.396	2.183	2.068	1.412	2.235	1.744	0.897	0.759	0.723	1.563	0.656	5.136	1.35	1.307	1.484	1.4	1.843	0.663	1.406	1.056	0.737	2.335	0.733	1.358	2.022	1.249	1.187	2.766	0.769	0.678	0.529	1.368
		0.316	0.389	0.917	0.312	1.371	2.823	0.423	3.13	0.862	3.231	0.941	2.764	2.076	1.103	2.389	0.34	0.368	2.109	2.046	1.404	2.211	1.726	0.886	0.766	0.717	1.469	0.643	5.137	1.331	1.298	1.43	1.417	1.865	0.653	1.382	1.032	0.723	2.284	0.648	1.308	2.039	1.213	1.151	2.6	0.8	0.675	0.528	1.418
		0.318	0.389	0.819	0.307	1.412	2.289	0.425	2.083	0.7	1.978	0.706	2.357	1.679	0.903	1.559	0.338	0.37	1.669	1.679	1.041	1.357	1.224	0.791	0.703	0.67	1.306	0.639	5.075	1.32	1.281	1.453	1.4	1.902	0.649	1.373	1.017	0.735	2.306	0.705	1.324	2.095	1.263	1.162	2.727	0.793	0.641	0.53	1.371
		0.313	0.357	0.423	0.297	0.66	0.955	0.369	0.883	0.431	1.002	0.463	0.967	0.843	0.538	0.857	0.329	0.335	0.744	0.799	0.644	0.809	0.567	0.68	0.506	0.52	1.089	0.658	4.082	1.252	1.208	1.388	1.321	1.815	0.632	1.303	0.953	0.722	2.103	0.584	1.319	1.598	1.199	1.152	2.698	0.699	0.544	0.484	1.074
		0.313	0.333	0.413	0.3	0.504	0.637	0.319	0.691	0.391	0.842	0.402	0.723	0.683	0.473	0.694	0.332	0.32	0.582	0.616	0.543	0.694	0.494	0.623	0.431	0.495	1.038	0.664	1.208	0.682	0.66	0.755	0.749	1.022	0.514	0.746	0.575	0.569	1.258	0.468	0.927	1.013	0.933	1.016	1.865	0.493	0.515	0.426	0.761
		0.315	0.305	0.397	0.308	0.466	0.6	0.3	0.642	0.384	0.804	0.388	0.692	0.653	0.464	0.64	0.328	0.332	0.531	0.587	0.515	0.639	0.482	0.598	0.425	0.488	0.98	0.634	0.869	0.518	0.484	0.553	0.529	0.684	0.45	0.567	0.478	0.491	0.994	0.378	0.792	0.945	0.876	0.86	1.603	0.449	0.494	0.421	0.675
		0.312	0.32	0.403	0.308	0.428	0.576	0.293	0.622	0.381	0.787	0.388	0.707	0.641	0.462	0.604	0.329	0.321	0.51	0.588	0.502	0.598	0.48	0.562	0.41	0.47	0.934	0.611	0.832	0.48	0.474	0.512	0.486	0.58	0.445	0.548	0.472	0.492	0.94	0.361	0.779	0.957	0.842	0.766	1.478	0.457	0.48	0.414	0.648
		0.308	0.308	0.386	0.314	0.415	0.519	0.289	0.615	0.383	0.799	0.387	0.732	0.657	0.466	0.594	0.318	0.331	0.502	0.598	0.501	0.565	0.481	0.548	0.396	0.458	0.864	0.577	0.864	0.469	0.481	0.5	0.471	0.552	0.446	0.556	0.473	0.478	0.895	0.352	0.72	0.926	0.808	0.706	1.361	0.445	0.474	0.406	0.641
		0.31	0.301	0.386	0.313	0.39	0.493	0.291	0.61	0.385	0.807	0.385	0.765	0.674	0.469	0.584	0.324	0.32	0.499	0.6	0.496	0.545	0.481	0.513	0.387	0.455	0.814	0.574	0.944	0.47	0.496	0.515	0.47	0.541	0.445	0.572	0.487	0.483	0.883	0.351	0.715	0.926	0.759	0.68	1.238	0.436	0.464	0.419	0.646
		0.314	0.299	0.373	0.316	0.36	0.504	0.286	0.581	0.382	0.82	0.382	0.766	0.677	0.465	0.563	0.322	0.32	0.49	0.597	0.491	0.518	0.474	0.495	0.379	0.439	0.752	0.549	1.027	0.474	0.509	0.531	0.464	0.519	0.441	0.586	0.505	0.483	0.867	0.341	0.66	0.878	0.709	0.629	1.14	0.424	0.447	0.407	0.63
		0.31	0.31	0.362	0.318	0.362	0.468	0.286	0.574	0.381	0.824	0.388	0.777	0.692	0.467	0.556	0.316	0.314	0.5	0.592	0.492	0.509	0.48	0.484	0.374	0.435	0.705	0.549	1.07	0.48	0.52	0.551	0.469	0.525	0.432	0.598	0.507	0.472	0.828	0.346	0.646	0.889	0.688	0.591	1.038	0.442	0.44	0.421	0.645
		0.31	0.284	0.355	0.317	0.356	0.49	0.283	0.566	0.383	0.84	0.383	0.768	0.702	0.47	0.549	0.31	0.306	0.499	0.593	0.49	0.494	0.481	0.472	0.361	0.418	0.676	0.531	1.1	0.474	0.52	0.554	0.458	0.509	0.424	0.598	0.514	0.476	0.779	0.337	0.611	0.846	0.639	0.568	0.973	0.427	0.438	0.413	0.628
		0.309	0.291	0.364	0.309	0.349	0.451	0.282	0.564	0.38	0.86	0.386	0.772	0.724	0.473	0.547	0.316	0.304	0.504	0.595	0.491	0.482	0.481	0.458	0.364	0.416	0.643	0.525	1.137	0.494	0.534	0.564	0.463	0.508	0.432	0.61	0.532	0.474	0.775	0.343	0.6	0.854	0.628	0.541	0.969	0.414	0.424	0.406	0.617
		0.312	0.301	0.346	0.312	0.324	0.434	0.283	0.55	0.382	0.857	0.388	0.752	0.724	0.471	0.543	0.317	0.311	0.515	0.603	0.495	0.47	0.487	0.448	0.355	0.415	0.617	0.532	1.178	0.509	0.566	0.588	0.47	0.504	0.426	0.611	0.537	0.484	0.758	0.34	0.586	0.844	0.592	0.535	0.942	0.418	0.416	0.396	0.59
		0.306	0.296	0.341	0.314	0.338	0.445	0.284	0.541	0.379	0.849	0.385	0.734	0.709	0.467	0.531	0.316	0.309	0.505	0.594	0.492	0.456	0.479	0.442	0.347	0.402	0.593	0.491	1.18	0.508	0.559	0.578	0.463	0.49	0.426	0.609	0.542	0.47	0.727	0.336	0.557	0.819	0.581	0.517	0.909	0.398	0.415	0.403	0.605
		0.314	0.301	0.347	0.313	0.332	0.43	0.278	0.522	0.375	0.853	0.383	0.71	0.712	0.461	0.521	0.307	0.297	0.503	0.588	0.482	0.436	0.477	0.439	0.341	0.371	0.567	0.487	1.188	0.513	0.567	0.597	0.466	0.492	0.407	0.619	0.55	0.473	0.708	0.334	0.538	0.81	0.553	0.488	0.869	0.403	0.418	0.404	0.6
		0.307	0.294	0.335	0.313	0.341	0.437	0.283	0.514	0.379	0.857	0.391	0.706	0.713	0.465	0.525	0.316	0.307	0.514	0.591	0.489	0.435	0.477	0.433	0.342	0.383	0.54	0.494	1.177	0.514	0.565	0.604	0.455	0.482	0.403	0.617	0.546	0.471	0.685	0.332	0.526	0.772	0.543	0.478	0.837	0.399	0.41	0.391	0.589
		0.312	0.287	0.332	0.315	0.32	0.39	0.278	0.495	0.37	0.841	0.384	0.667	0.696	0.459	0.511	0.314	0.31	0.502	0.583	0.485	0.42	0.469	0.417	0.329	0.383	0.518	0.477	1.183	0.509	0.561	0.602	0.451	0.482	0.409	0.619	0.551	0.479	0.678	0.328	0.508	0.74	0.52	0.453	0.822	0.386	0.395	0.397	0.577
		0.314	0.291	0.343	0.317	0.337	0.398	0.279	0.498	0.375	0.849	0.391	0.659	0.704	0.47	0.536	0.311	0.315	0.522	0.594	0.492	0.42	0.482	0.415	0.329	0.393	0.503	0.474	1.163	0.53	0.573	0.622	0.458	0.473	0.412	0.625	0.552	0.473	0.656	0.334	0.513	0.74	0.512	0.455	0.799	0.401	0.394	0.393	0.579
		0.314	0.296	0.321	0.316	0.343	0.412	0.28	0.483	0.382	0.857	0.391	0.645	0.692	0.464	0.541	0.314	0.308	0.505	0.587	0.489	0.412	0.476	0.416	0.33	0.383	0.488	0.461	1.133	0.522	0.568	0.616	0.462	0.47	0.407	0.62	0.55	0.473	0.628	0.323	0.504	0.703	0.499	0.441	0.773	0.38	0.393	0.397	0.571
		0.312	0.302	0.327	0.316	0.327	0.387	0.284	0.477	0.384	0.863	0.393	0.642	0.693	0.463	0.528	0.314	0.301	0.511	0.592	0.488	0.401	0.474	0.405	0.324	0.374	0.483	0.456	1.119	0.527	0.575	0.636	0.463	0.472	0.408	0.628	0.563	0.491	0.627	0.326	0.491	0.713	0.496	0.453	0.75	0.379	0.386	0.4	0.528
		0.309	0.291	0.314	0.32	0.348	0.391	0.279	0.461	0.378	0.85	0.391	0.617	0.675	0.456	0.533	0.316	0.301	0.501	0.585	0.488	0.394	0.471	0.397	0.314	0.375	0.46	0.443	1.111	0.532	0.574	0.645	0.466	0.46	0.4	0.627	0.566	0.485	0.61	0.333	0.483	0.722	0.484	0.439	0.73	0.383	0.388	0.404	0.533
		0.303	0.297	0.325	0.32	0.339	0.375	0.28	0.459	0.383	0.888	0.394	0.625	0.672	0.462	0.534	0.313	0.304	0.513	0.591	0.492	0.395	0.471	0.398	0.324	0.349	0.454	0.464	1.08	0.524	0.565	0.631	0.457	0.446	0.407	0.618	0.564	0.468	0.586	0.322	0.461	0.741	0.473	0.419	0.707	0.369	0.382	0.41	0.536
		0.308	0.294	0.327	0.321	0.33	0.371	0.285	0.454	0.382	0.859	0.395	0.605	0.674	0.461	0.529	0.317	0.298	0.516	0.586	0.491	0.388	0.468	0.396	0.316	0.361	0.437	0.444	1.068	0.531	0.562	0.631	0.454	0.441	0.408	0.612	0.559	0.475	0.572	0.322	0.464	0.681	0.461	0.418	0.69	0.369	0.373	0.402	0.517
		0.312	0.292	0.31	0.313	0.325	0.38	0.28	0.438	0.377	0.846	0.393	0.588	0.658	0.457	0.518	0.314	0.303	0.502	0.584	0.487	0.379	0.462	0.384	0.308	0.342	0.427	0.44	1.064	0.531	0.562	0.643	0.459	0.455	0.401	0.62	0.57	0.475	0.567	0.322	0.449	0.66	0.47	0.422	0.679	0.371	0.37	0.395	0.499
		0.31	0.301	0.309	0.314	0.341	0.377	0.285	0.434	0.378	0.876	0.395	0.582	0.667	0.462	0.521	0.316	0.308	0.51	0.585	0.488	0.377	0.466	0.38	0.31	0.352	0.422	0.429	1.031	0.528	0.559	0.63	0.456	0.443	0.389	0.611	0.57	0.467	0.541	0.315	0.442	0.681	0.442	0.4	0.657	0.359	0.375	0.387	0.507
		0.309	0.302	0.294	0.315	0.325	0.383	0.283	0.423	0.377	0.853	0.391	0.552	0.656	0.458	0.507	0.31	0.298	0.517	0.573	0.48	0.371	0.462	0.377	0.307	0.324	0.41	0.43	1.023	0.538	0.559	0.643	0.454	0.45	0.392	0.611	0.564	0.463	0.54	0.327	0.452	0.654	0.442	0.411	0.673	0.354	0.366	0.391	0.505
		0.309	0.293	0.301	0.311	0.323	0.397	0.283	0.425	0.378	0.851	0.392	0.549	0.65	0.459	0.508	0.309	0.298	0.513	0.574	0.478	0.366	0.462	0.379	0.305	0.331	0.395	0.429	1.016	0.543	0.559	0.653	0.461	0.437	0.399	0.615	0.575	0.474	0.535	0.324	0.438	0.656	0.441	0.397	0.648	0.354	0.365	0.391	0.488
		0.306	0.298	0.298	0.314	0.331	0.38	0.273	0.42	0.374	0.87	0.398	0.538	0.642	0.457	0.505	0.313	0.297	0.508	0.578	0.482	0.358	0.464	0.381	0.307	0.322	0.395	0.422	0.997	0.541	0.557	0.646	0.452	0.439	0.395	0.608	0.561	0.476	0.521	0.325	0.43	0.638	0.431	0.392	0.642	0.37	0.363	0.387	0.488
		0.311	0.312	0.31	0.316	0.335	0.395	0.274	0.425	0.382	0.875	0.401	0.53	0.653	0.465	0.506	0.321	0.298	0.523	0.585	0.486	0.36	0.467	0.38	0.306	0.342	0.402	0.418	0.987	0.527	0.546	0.643	0.445	0.435	0.382	0.6	0.555	0.472	0.501	0.315	0.42	0.603	0.423	0.389	0.612	0.353	0.358	0.395	0.484
		0.311	0.305	0.302	0.319	0.333	0.403	0.281	0.42	0.384	0.88	0.399	0.526	0.654	0.465	0.506	0.313	0.295	0.522	0.582	0.484	0.357	0.468	0.372	0.308	0.314	0.395	0.418	0.984	0.551	0.559	0.663	0.464	0.451	0.405	0.62	0.57	0.479	0.506	0.324	0.425	0.618	0.434	0.393	0.643	0.346	0.357	0.39	0.48
		0.311	0.31	0.303	0.314	0.338	0.406	0.277	0.406	0.377	0.877	0.393	0.506	0.628	0.454	0.494	0.31	0.295	0.512	0.569	0.474	0.347	0.456	0.364	0.299	0.316	0.384	0.411	0.958	0.549	0.552	0.662	0.455	0.438	0.402	0.609	0.563	0.475	0.481	0.32	0.417	0.661	0.427	0.383	0.658	0.35	0.349	0.38	0.466
		0.312	0.309	0.303	0.318	0.335	0.411	0.278	0.414	0.384	0.901	0.401	0.511	0.637	0.465	0.499	0.311	0.312	0.525	0.582	0.479	0.351	0.464	0.369	0.305	0.294	0.383	0.418	0.931	0.536	0.532	0.639	0.453	0.427	0.382	0.594	0.557	0.464	0.47	0.305	0.406	0.622	0.41	0.379	0.619	0.347	0.359	0.387	0.487
		0.31	0.306	0.311	0.32	0.327	0.42	0.275	0.386	0.373	0.882	0.391	0.484	0.592	0.441	0.48	0.305	0.289	0.492	0.555	0.469	0.331	0.449	0.344	0.285	0.295	0.371	0.402	0.938	0.544	0.543	0.648	0.455	0.44	0.391	0.602	0.556	0.477	0.473	0.319	0.41	0.626	0.409	0.383	0.613	0.347	0.353	0.386	0.475
		0.306	0.307	0.296	0.31	0.322	0.407	0.273	0.366	0.369	0.828	0.389	0.463	0.579	0.433	0.471	0.299	0.28	0.476	0.542	0.462	0.329	0.444	0.341	0.283	0.275	0.348	0.384	0.921	0.551	0.566	0.658	0.458	0.439	0.393	0.602	0.559	0.478	0.48	0.319	0.407	0.606	0.417	0.378	0.611	0.344	0.346	0.381	0.443
		0.299	0.297	0.303	0.309	0.315	0.414	0.266	0.361	0.363	0.771	0.383	0.449	0.568	0.425	0.458	0.296	0.274	0.466	0.523	0.455	0.322	0.439	0.335	0.278	0.293	0.342	0.387	0.858	0.532	0.556	0.637	0.453	0.434	0.39	0.582	0.537	0.46	0.455	0.31	0.395	0.579	0.404	0.382	0.595	0.336	0.343	0.381	0.437
		0.307	0.299	0.287	0.308	0.3	0.394	0.262	0.371	0.373	0.785	0.392	0.454	0.554	0.432	0.482	0.292	0.278	0.473	0.525	0.463	0.321	0.442	0.344	0.283	0.289	0.34	0.399	0.82	0.526	0.541	0.622	0.439	0.412	0.378	0.566	0.53	0.46	0.435	0.304	0.386	0.556	0.41	0.364	0.579	0.323	0.334	0.371	0.428
		0.302	0.297	0.3	0.31	0.317	0.402	0.268	0.353	0.369	0.726	0.389	0.436	0.539	0.431	0.473	0.293	0.276	0.469	0.516	0.458	0.32	0.44	0.347	0.277	0.287	0.347	0.399	0.76	0.507	0.518	0.6	0.43	0.405	0.365	0.549	0.508	0.457	0.417	0.288	0.368	0.512	0.38	0.346	0.554	0.308	0.336	0.361	0.423
		0.298	0.278	0.287	0.308	0.314	0.428	0.268	0.342	0.364	0.694	0.382	0.421	0.51	0.424	0.465	0.292	0.278	0.469	0.505	0.452	0.31	0.435	0.342	0.271	0.267	0.324	0.387	0.751	0.52	0.531	0.613	0.443	0.402	0.377	0.578	0.526	0.452	0.424	0.301	0.38	0.525	0.386	0.361	0.561	0.309	0.331	0.357	0.417
		0.305	0.276	0.282	0.304	0.302	0.386	0.264	0.336	0.361	0.677	0.381	0.408	0.508	0.419	0.467	0.293	0.269	0.439	0.496	0.447	0.311	0.433	0.331	0.272	0.278	0.327	0.377	0.702	0.512	0.514	0.6	0.44	0.393	0.368	0.562	0.52	0.458	0.416	0.293	0.368	0.508	0.386	0.348	0.545	0.311	0.326	0.356	0.409
		0.301	0.296	0.28	0.3	0.296	0.379	0.269	0.337	0.361	0.657	0.38	0.403	0.493	0.42	0.458	0.292	0.269	0.449	0.495	0.447	0.307	0.431	0.336	0.268	0.284	0.333	0.386	0.681	0.5	0.506	0.598	0.43	0.386	0.37	0.558	0.509	0.452	0.412	0.297	0.361	0.482	0.38	0.354	0.534	0.305	0.324	0.348	0.403
		0.306	0.293	0.28	0.303	0.32	0.379	0.257	0.338	0.364	0.679	0.382	0.415	0.495	0.431	0.457	0.302	0.275	0.442	0.499	0.451	0.312	0.437	0.345	0.278	0.27	0.329	0.407	0.675	0.508	0.509	0.605	0.438	0.39	0.371	0.557	0.518	0.461	0.406	0.303	0.369	0.478	0.385	0.354	0.553	0.309	0.323	0.355	0.417
		0.307	0.295	0.28	0.309	0.32	0.403	0.263	0.331	0.358	0.643	0.385	0.406	0.488	0.425	0.454	0.296	0.27	0.442	0.495	0.449	0.31	0.431	0.336	0.272	0.272	0.327	0.422	0.654	0.504	0.506	0.576	0.433	0.387	0.376	0.556	0.519	0.465	0.398	0.3	0.358	0.477	0.382	0.351	0.559	0.297	0.322	0.355	0.416
		0.303	0.283	0.282	0.298	0.321	0.38	0.268	0.332	0.363	0.637	0.384	0.402	0.481	0.426	0.451	0.298	0.275	0.444	0.492	0.446	0.311	0.433	0.347	0.274	0.27	0.325	0.422	0.63	0.499	0.497	0.57	0.43	0.372	0.37	0.543	0.513	0.462	0.396	0.295	0.352	0.459	0.389	0.351	0.55	0.297	0.325	0.34	0.408
		0.303	0.292	0.283	0.303	0.315	0.397	0.259	0.33	0.362	0.612	0.386	0.403	0.476	0.429	0.455	0.296	0.27	0.448	0.492	0.45	0.308	0.433	0.34	0.272	0.275	0.322	0.427	0.627	0.5	0.521	0.602	0.426	0.387	0.365	0.548	0.52	0.469	0.404	0.3	0.351	0.484	0.399	0.353	0.562	0.297	0.321	0.36	0.407
		0.3	0.297	0.297	0.303	0.315	0.394	0.264	0.332	0.362	0.598	0.381	0.4	0.471	0.431	0.455	0.292	0.279	0.447	0.485	0.448	0.307	0.432	0.359	0.271	0.277	0.331	0.437	0.604	0.485	0.504	0.552	0.425	0.358	0.358	0.53	0.501	0.462	0.384	0.281	0.346	0.469	0.375	0.346	0.549	0.282	0.315	0.361	0.408
		0.305	0.302	0.281	0.296	0.315	0.387	0.251	0.326	0.365	0.605	0.386	0.402	0.476	0.434	0.464	0.3	0.265	0.446	0.491	0.448	0.306	0.433	0.348	0.273	0.271	0.332	0.439	0.612	0.498	0.509	0.562	0.426	0.356	0.375	0.536	0.511	0.462	0.396	0.291	0.344	0.462	0.389	0.352	0.558	0.292	0.317	0.35	0.407
		0.308	0.287	0.264	0.309	0.328	0.406	0.255	0.308	0.355	0.584	0.376	0.392	0.456	0.421	0.442	0.299	0.266	0.43	0.475	0.439	0.3	0.423	0.353	0.27	0.298	0.327	0.424	0.607	0.496	0.517	0.557	0.431	0.373	0.362	0.541	0.514	0.468	0.398	0.291	0.351	0.467	0.387	0.357	0.561	0.288	0.319	0.339	0.402
		0.307	0.288	0.285	0.299	0.332	0.403	0.251	0.32	0.355	0.577	0.376	0.394	0.457	0.425	0.44	0.293	0.264	0.43	0.477	0.44	0.303	0.425	0.349	0.26	0.267	0.323	0.437	0.601	0.491	0.507	0.557	0.424	0.368	0.36	0.534	0.51	0.463	0.388	0.295	0.35	0.474	0.381	0.365	0.571	0.29	0.33	0.37	0.409
		0.306	0.297	0.29	0.302	0.308	0.383	0.257	0.315	0.36	0.586	0.379	0.398	0.46	0.425	0.447	0.294	0.261	0.434	0.478	0.44	0.306	0.426	0.356	0.266	0.264	0.32	0.443	0.598	0.49	0.497	0.54	0.424	0.364	0.368	0.522	0.506	0.468	0.393	0.292	0.347	0.492	0.372	0.357	0.573	0.285	0.319	0.353	0.409
		0.301	0.285	0.27	0.303	0.304	0.405	0.26	0.314	0.358	0.58	0.379	0.4	0.453	0.428	0.46	0.296	0.281	0.439	0.48	0.439	0.3	0.428	0.359	0.277	0.302	0.322	0.461	0.595	0.491	0.495	0.544	0.425	0.356	0.368	0.524	0.501	0.459	0.391	0.297	0.353	0.487	0.381	0.363	0.57	0.301	0.314	0.351	0.411
		0.308	0.298	0.275	0.305	0.295	0.408	0.253	0.309	0.354	0.57	0.378	0.4	0.456	0.426	0.461	0.303	0.27	0.423	0.48	0.438	0.299	0.425	0.347	0.262	0.274	0.317	0.46	0.593	0.488	0.497	0.537	0.427	0.356	0.372	0.53	0.509	0.486	0.4	0.299	0.35	0.477	0.389	0.362	0.646	0.3	0.306	0.345	0.395
		0.31	0.296	0.28	0.304	0.324	0.398	0.261	0.312	0.353	0.569	0.375	0.388	0.44	0.423	0.455	0.294	0.271	0.416	0.473	0.434	0.302	0.423	0.348	0.266	0.273	0.321	0.472	0.576	0.481	0.485	0.532	0.417	0.352	0.37	0.52	0.505	0.457	0.385	0.293	0.337	0.476	0.376	0.366	0.64	0.276	0.31	0.344	0.389
		0.307	0.294	0.276	0.299	0.342	0.422	0.254	0.307	0.351	0.558	0.374	0.392	0.446	0.425	0.447	0.295	0.273	0.419	0.476	0.435	0.298	0.421	0.349	0.264	0.265	0.319	0.499	0.579	0.483	0.485	0.533	0.418	0.365	0.36	0.519	0.494	0.462	0.385	0.288	0.339	0.467	0.384	0.379	0.641	0.286	0.305	0.333	0.407
		0.307	0.309	0.288	0.31	0.322	0.418	0.255	0.314	0.354	0.554	0.374	0.4	0.447	0.431	0.464	0.31	0.27	0.421	0.476	0.437	0.302	0.423	0.365	0.259	0.283	0.324	0.493	0.575	0.491	0.508	0.526	0.424	0.359	0.361	0.521	0.496	0.465	0.386	0.286	0.34	0.462	0.378	0.368	0.668	0.28	0.319	0.367	0.408
		0.313	0.296	0.293	0.3	0.329	0.447	0.256	0.303	0.353	0.557	0.376	0.394	0.442	0.43	0.455	0.314	0.263	0.423	0.474	0.433	0.302	0.424	0.356	0.259	0.278	0.33	0.495	0.569	0.483	0.503	0.523	0.421	0.363	0.368	0.515	0.496	0.471	0.382	0.287	0.341	0.484	0.364	0.382	0.667	0.286	0.317	0.356	0.41
		0.301	0.304	0.284	0.308	0.32	0.422	0.255	0.312	0.357	0.552	0.375	0.396	0.449	0.433	0.459	0.307	0.273	0.427	0.48	0.437	0.302	0.426	0.36	0.269	0.277	0.331	0.521	0.58	0.484	0.5	0.519	0.416	0.356	0.37	0.515	0.498	0.471	0.386	0.292	0.336	0.487	0.375	0.377	0.681	0.293	0.323	0.365	0.41
		0.312	0.308	0.274	0.302	0.323	0.441	0.251	0.314	0.353	0.555	0.374	0.402	0.441	0.43	0.461	0.307	0.264	0.423	0.479	0.434	0.301	0.423	0.343	0.261	0.263	0.333	0.484	0.572	0.481	0.492	0.501	0.418	0.347	0.358	0.509	0.488	0.46	0.382	0.288	0.346	0.489	0.378	0.373	0.669	0.277	0.306	0.352	0.393
		0.312	0.304	0.274	0.309	0.34	0.451	0.261	0.303	0.352	0.548	0.373	0.397	0.441	0.43	0.448	0.3	0.272	0.418	0.472	0.435	0.299	0.42	0.353	0.263	0.292	0.318	0.516	0.575	0.477	0.496	0.515	0.42	0.354	0.372	0.518	0.496	0.479	0.388	0.292	0.349	0.478	0.397	0.38	0.694	0.282	0.32	0.357	0.4
		0.311	0.287	0.28	0.304	0.342	0.493	0.264	0.31	0.353	0.547	0.372	0.398	0.44	0.427	0.442	0.309	0.277	0.426	0.468	0.431	0.302	0.423	0.369	0.258	0.276	0.324	0.557	0.576	0.485	0.49	0.514	0.425	0.348	0.364	0.506	0.496	0.475	0.387	0.297	0.335	0.47	0.386	0.38	0.681	0.28	0.31	0.361	0.405
		0.305	0.284	0.254	0.311	0.353	0.451	0.255	0.304	0.355	0.543	0.375	0.404	0.438	0.432	0.461	0.302	0.267	0.428	0.473	0.437	0.302	0.425	0.361	0.269	0.269	0.337	0.565	0.569	0.482	0.483	0.495	0.414	0.348	0.372	0.503	0.493	0.474	0.389	0.284	0.334	0.461	0.385	0.373	0.699	0.279	0.303	0.342	0.405
		0.304	0.301	0.261	0.309	0.333	0.435	0.251	0.31	0.353	0.554	0.375	0.399	0.439	0.431	0.447	0.307	0.263	0.427	0.472	0.434	0.302	0.424	0.365	0.257	0.255	0.32	0.556	0.568	0.481	0.478	0.502	0.417	0.351	0.361	0.504	0.487	0.477	0.389	0.289	0.337	0.465	0.367	0.381	0.692	0.282	0.316	0.361	0.414
		0.305	0.305	0.265	0.308	0.344	0.46	0.264	0.305	0.35	0.546	0.371	0.395	0.437	0.431	0.457	0.308	0.269	0.42	0.467	0.432	0.302	0.419	0.383	0.265	0.279	0.34	0.575	0.582	0.477	0.485	0.498	0.424	0.352	0.361	0.507	0.491	0.479	0.391	0.295	0.34	0.476	0.385	0.382	0.68	0.272	0.314	0.364	0.402
		0.309	0.302	0.256	0.302	0.368	0.456	0.26	0.313	0.353	0.547	0.37	0.402	0.433	0.428	0.462	0.317	0.264	0.42	0.467	0.435	0.298	0.417	0.381	0.267	0.279	0.331	0.577	0.582	0.479	0.48	0.497	0.418	0.342	0.367	0.501	0.487	0.467	0.402	0.289	0.337	0.465	0.369	0.391	0.706	0.283	0.305	0.363	0.4
		0.305	0.3	0.267	0.304	0.355	0.461	0.244	0.306	0.349	0.531	0.369	0.401	0.432	0.427	0.451	0.302	0.265	0.423	0.464	0.431	0.3	0.416	0.379	0.259	0.278	0.333	0.66	0.573	0.472	0.503	0.497	0.417	0.339	0.363	0.503	0.486	0.477	0.379	0.282	0.353	0.485	0.377	0.377	0.696	0.268	0.312	0.373	0.394
		0.31	0.3	0.278	0.307	0.38	0.511	0.25	0.316	0.348	0.544	0.37	0.403	0.436	0.438	0.463	0.307	0.262	0.421	0.467	0.433	0.301	0.417	0.39	0.258	0.264	0.321	0.607	0.577	0.473	0.497	0.496	0.421	0.336	0.366	0.503	0.483	0.463	0.387	0.285	0.342	0.472	0.374	0.387	0.669	0.269	0.299	0.349	0.39
		0.315	0.307	0.285	0.316	0.385	0.481	0.255	0.31	0.35	0.535	0.374	0.408	0.437	0.437	0.462	0.312	0.287	0.429	0.466	0.436	0.303	0.424	0.388	0.265	0.264	0.342	0.595	0.58	0.471	0.451	0.497	0.42	0.342	0.366	0.505	0.49	0.468	0.386	0.292	0.342	0.487	0.382	0.384	0.71	0.279	0.3	0.346	0.399
		0.315	0.307	0.279	0.306	0.405	0.519	0.254	0.313	0.352	0.536	0.374	0.403	0.427	0.437	0.451	0.322	0.271	0.426	0.468	0.433	0.297	0.417	0.411	0.254	0.258	0.346	0.548	0.566	0.472	0.429	0.502	0.431	0.347	0.377	0.497	0.48	0.458	0.385	0.281	0.333	0.482	0.382	0.383	0.691	0.279	0.31	0.367	0.416
		0.313	0.3	0.286	0.31	0.384	0.518	0.246	0.308	0.35	0.543	0.37	0.406	0.434	0.439	0.457	0.324	0.262	0.422	0.47	0.438	0.3	0.419	0.432	0.259	0.267	0.336	0.577	0.567	0.466	0.419	0.486	0.413	0.347	0.378	0.486	0.485	0.456	0.391	0.278	0.339	0.501	0.379	0.38	0.679	0.283	0.31	0.42	0.401
		0.307	0.312	0.303	0.312	0.434	0.454	0.259	0.305	0.351	0.528	0.369	0.404	0.436	0.442	0.445	0.316	0.269	0.423	0.471	0.433	0.299	0.419	0.376	0.249	0.243	0.338	0.603	0.556	0.459	0.416	0.491	0.412	0.347	0.372	0.486	0.494	0.463	0.394	0.28	0.335	0.463	0.369	0.4	0.639	0.284	0.31	0.365	0.427
		0.302	0.301	0.27	0.305	0.423	0.435	0.247	0.299	0.34	0.525	0.362	0.401	0.422	0.43	0.449	0.304	0.257	0.407	0.458	0.428	0.293	0.412	0.412	0.25	0.265	0.333	0.532	0.548	0.461	0.403	0.491	0.409	0.339	0.364	0.474	0.481	0.467	0.385	0.284	0.318	0.494	0.376	0.392	0.618	0.268	0.301	0.35	0.412
		0.301	0.297	0.281	0.314	0.46	0.497	0.256	0.3	0.348	0.525	0.368	0.392	0.43	0.44	0.441	0.309	0.271	0.422	0.465	0.431	0.302	0.417	0.395	0.258	0.289	0.333	0.5	0.564	0.465	0.41	0.485	0.419	0.335	0.368	0.476	0.494	0.465	0.397	0.284	0.343	0.528	0.381	0.398	0.617	0.281	0.301	0.337	0.387
		0.298	0.293	0.279	0.307	0.398	0.516	0.251	0.304	0.341	0.525	0.368	0.4	0.439	0.435	0.444	0.307	0.256	0.411	0.458	0.431	0.292	0.414	0.466	0.25	0.249	0.338	0.501	0.571	0.466	0.413	0.497	0.412	0.342	0.368	0.478	0.495	0.48	0.398	0.289	0.335	0.491	0.383	0.402	0.614	0.275	0.296	0.363	0.379
		0.311	0.312	0.272	0.31	0.468	0.538	0.25	0.301	0.344	0.527	0.367	0.397	0.426	0.432	0.442	0.314	0.273	0.412	0.462	0.428	0.29	0.415	0.394	0.252	0.275	0.346	0.484	0.565	0.461	0.403	0.494	0.418	0.336	0.368	0.472	0.493	0.472	0.389	0.29	0.328	0.59	0.387	0.4	0.601	0.279	0.315	0.369	0.414
		0.302	0.286	0.276	0.312	0.448	0.504	0.247	0.305	0.345	0.525	0.365	0.398	0.424	0.434	0.451	0.313	0.265	0.412	0.461	0.427	0.29	0.413	0.398	0.259	0.274	0.329	0.488	0.573	0.462	0.404	0.483	0.417	0.336	0.37	0.465	0.491	0.468	0.386	0.288	0.337	0.469	0.363	0.394	0.592	0.283	0.304	0.367	0.386
		0.306	0.302	0.273	0.304	0.462	0.521	0.249	0.299	0.344	0.538	0.365	0.393	0.426	0.433	0.453	0.308	0.271	0.41	0.455	0.427	0.293	0.416	0.431	0.265	0.268	0.325	0.48	0.574	0.458	0.406	0.485	0.417	0.34	0.368	0.465	0.492	0.456	0.392	0.28	0.331	0.507	0.377	0.404	0.573	0.266	0.302	0.368	0.377
		0.301	0.306	0.278	0.305	0.555	0.5	0.25	0.301	0.344	0.51	0.368	0.402	0.425	0.44	0.45	0.326	0.26	0.424	0.46	0.426	0.297	0.415	0.411	0.263	0.284	0.332	0.461	0.582	0.464	0.407	0.493	0.42	0.343	0.37	0.468	0.496	0.492	0.394	0.289	0.333	0.543	0.382	0.403	0.585	0.29	0.296	0.363	0.371
		0.301	0.307	0.296	0.311	0.492	0.527	0.251	0.293	0.342	0.525	0.366	0.388	0.426	0.436	0.46	0.311	0.251	0.422	0.456	0.43	0.294	0.415	0.427	0.259	0.274	0.338	0.451	0.571	0.454	0.405	0.486	0.419	0.337	0.37	0.468	0.494	0.469	0.392	0.286	0.329	0.556	0.379	0.404	0.565	0.28	0.304	0.364	0.384
		0.309	0.298	0.274	0.318	0.458	0.532	0.24	0.295	0.342	0.53	0.368	0.39	0.428	0.436	0.457	0.31	0.25	0.416	0.454	0.429	0.293	0.411	0.419	0.25	0.305	0.341	0.454	0.572	0.456	0.406	0.479	0.423	0.333	0.358	0.458	0.497	0.494	0.383	0.28	0.324	0.61	0.364	0.406	0.55	0.258	0.308	0.371	0.376
		0.296	0.302	0.279	0.312	0.477	0.545	0.241	0.298	0.34	0.521	0.367	0.398	0.423	0.435	0.46	0.309	0.259	0.413	0.454	0.429	0.292	0.415	0.436	0.253	0.287	0.344	0.444	0.573	0.468	0.405	0.485	0.427	0.338	0.368	0.464	0.509	0.504	0.404	0.295	0.344	0.599	0.383	0.404	0.547	0.273	0.295	0.343	0.354
		0.303	0.279	0.247	0.315	0.492	0.499	0.246	0.295	0.346	0.521	0.371	0.39	0.431	0.438	0.465	0.316	0.268	0.421	0.455	0.432	0.292	0.414	0.436	0.266	0.272	0.336	0.429	0.574	0.462	0.404	0.492	0.421	0.331	0.37	0.462	0.508	0.475	0.397	0.287	0.329	0.65	0.372	0.391	0.581	0.287	0.311	0.378	0.386
		0.308	0.297	0.289	0.322	0.485	0.59	0.252	0.306	0.339	0.515	0.363	0.391	0.419	0.429	0.46	0.315	0.277	0.417	0.448	0.424	0.291	0.411	0.447	0.267	0.285	0.337	0.46	0.573	0.461	0.406	0.495	0.429	0.33	0.357	0.459	0.509	0.478	0.393	0.296	0.334	0.573	0.373	0.42	0.568	0.283	0.3	0.37	0.38
		0.308	0.304	0.291	0.323	0.501	0.559	0.247	0.301	0.349	0.525	0.374	0.4	0.437	0.435	0.466	0.333	0.283	0.41	0.458	0.435	0.292	0.419	0.442	0.268	0.292	0.344	0.447	0.574	0.459	0.402	0.497	0.426	0.335	0.367	0.463	0.506	0.502	0.399	0.276	0.325	0.631	0.372	0.411	0.562	0.282	0.292	0.359	0.353
		0.301	0.296	0.282	0.325	0.577	0.572	0.264	0.302	0.347	0.516	0.368	0.383	0.424	0.438	0.467	0.321	0.26	0.424	0.46	0.432	0.29	0.42	0.41	0.262	0.25	0.337	0.454	0.576	0.458	0.397	0.483	0.426	0.337	0.362	0.453	0.499	0.485	0.397	0.274	0.327	0.616	0.367	0.391	0.537	0.281	0.308	0.38	0.373
		0.308	0.294	0.267	0.313	0.514	0.599	0.241	0.298	0.342	0.523	0.366	0.385	0.419	0.428	0.453	0.309	0.27	0.417	0.449	0.429	0.285	0.411	0.402	0.257	0.265	0.335	0.41	0.568	0.455	0.399	0.482	0.425	0.341	0.37	0.448	0.502	0.474	0.395	0.285	0.326	0.587	0.373	0.398	0.546	0.271	0.293	0.362	0.351
		0.31	0.295	0.31	0.318	0.607	0.615	0.258	0.304	0.344	0.53	0.374	0.386	0.421	0.434	0.457	0.321	0.255	0.429	0.457	0.437	0.291	0.416	0.408	0.263	0.272	0.331	0.448	0.569	0.467	0.397	0.498	0.424	0.34	0.379	0.451	0.516	0.481	0.396	0.285	0.317	0.597	0.378	0.406	0.557	0.288	0.302	0.363	0.361
		0.309	0.283	0.295	0.342	0.504	0.599	0.239	0.299	0.34	0.533	0.37	0.383	0.421	0.44	0.455	0.315	0.246	0.429	0.455	0.434	0.292	0.418	0.373	0.262	0.299	0.341	0.421	0.587	0.477	0.397	0.499	0.427	0.331	0.383	0.452	0.532	0.48	0.405	0.281	0.328	0.632	0.373	0.393	0.568	0.286	0.298	0.4	0.359
		0.317	0.286	0.281	0.342	0.539	0.608	0.247	0.297	0.345	0.531	0.373	0.389	0.424	0.442	0.461	0.315	0.276	0.442	0.459	0.439	0.295	0.423	0.452	0.256	0.282	0.323	0.412	0.574	0.471	0.389	0.489	0.415	0.333	0.38	0.446	0.522	0.465	0.388	0.284	0.322	0.614	0.363	0.376	0.569	0.279	0.297	0.39	0.345
		0.301	0.29	0.281	0.35	0.508	0.593	0.235	0.294	0.344	0.544	0.367	0.379	0.422	0.44	0.457	0.315	0.252	0.444	0.456	0.435	0.291	0.416	0.38	0.257	0.251	0.324	0.429	0.572	0.465	0.388	0.494	0.418	0.331	0.369	0.446	0.533	0.458	0.394	0.285	0.329	0.648	0.354	0.387	0.563	0.29	0.301	0.381	0.356
		0.301	0.296	0.251	0.362	0.515	0.614	0.241	0.299	0.343	0.536	0.369	0.379	0.428	0.443	0.472	0.316	0.251	0.436	0.453	0.434	0.295	0.415	0.443	0.257	0.297	0.336	0.385	0.569	0.474	0.387	0.466	0.422	0.332	0.372	0.443	0.537	0.475	0.396	0.276	0.314	0.746	0.367	0.387	0.563	0.281	0.295	0.36	0.342
		0.295	0.258	0.271	0.347	0.692	0.597	0.237	0.298	0.341	0.524	0.366	0.378	0.418	0.437	0.469	0.313	0.265	0.445	0.456	0.433	0.288	0.419	0.374	0.252	0.272	0.339	0.426	0.574	0.483	0.388	0.489	0.419	0.354	0.381	0.452	0.531	0.466	0.398	0.29	0.335	0.856	0.372	0.394	0.559	0.289	0.307	0.367	0.365
		0.313	0.305	0.273	0.366	0.59	0.701	0.225	0.304	0.345	0.532	0.369	0.387	0.425	0.439	0.475	0.304	0.278	0.437	0.457	0.443	0.294	0.417	0.443	0.26	0.273	0.341	0.448	0.581	0.473	0.386	0.505	0.426	0.345	0.376	0.445	0.527	0.466	0.401	0.292	0.32	0.681	0.351	0.408	0.537	0.289	0.298	0.373	0.35
		0.308	0.292	0.271	0.383	0.882	0.677	0.229	0.295	0.343	0.535	0.367	0.373	0.427	0.441	0.465	0.311	0.264	0.446	0.453	0.438	0.289	0.417	0.379	0.253	0.312	0.327	0.415	0.58	0.456	0.378	0.482	0.416	0.328	0.369	0.437	0.522	0.466	0.396	0.286	0.312	0.681	0.342	0.405	0.536	0.274	0.302	0.363	0.347
		0.299	0.298	0.263	0.368	0.626	0.715	0.232	0.296	0.342	0.536	0.37	0.387	0.423	0.439	0.474	0.305	0.271	0.427	0.454	0.435	0.289	0.414	0.397	0.256	0.265	0.336	0.421	0.59	0.47	0.383	0.485	0.425	0.338	0.37	0.443	0.542	0.464	0.388	0.288	0.317	0.699	0.346	0.403	0.54	0.285	0.306	0.417	0.344
		0.308	0.288	0.258	0.352	0.54	0.682	0.241	0.292	0.341	0.541	0.371	0.386	0.431	0.44	0.474	0.316	0.272	0.453	0.452	0.439	0.29	0.418	0.418	0.251	0.271	0.329	0.421	0.577	0.457	0.382	0.475	0.414	0.342	0.361	0.436	0.524	0.444	0.395	0.272	0.301	0.714	0.347	0.383	0.488	0.275	0.306	0.378	0.343
		0.322	0.288	0.323	0.342	0.685	0.744	0.223	0.297	0.335	0.525	0.37	0.376	0.422	0.431	0.47	0.306	0.256	0.442	0.45	0.433	0.285	0.41	0.404	0.254	0.271	0.332	0.407	0.587	0.471	0.393	0.481	0.431	0.349	0.363	0.447	0.529	0.469	0.418	0.274	0.316	0.829	0.334	0.387	0.479	0.274	0.302	0.374	0.334
		0.313	0.317	0.307	0.337	0.655	0.707	0.25	0.293	0.338	0.53	0.366	0.375	0.424	0.426	0.464	0.305	0.246	0.441	0.448	0.432	0.284	0.407	0.419	0.253	0.282	0.329	0.385	0.584	0.46	0.397	0.472	0.425	0.345	0.357	0.445	0.523	0.47	0.414	0.277	0.3	0.686	0.34	0.389	0.476	0.281	0.3	0.375	0.332
		0.307	0.308	0.278	0.335	0.685	0.762	0.244	0.301	0.345	0.533	0.37	0.38	0.436	0.425	0.464	0.322	0.25	0.441	0.45	0.434	0.287	0.412	0.394	0.259	0.28	0.339	0.393	0.601	0.478	0.405	0.482	0.434	0.357	0.359	0.456	0.529	0.585	0.419	0.277	0.306	0.941	0.344	0.405	0.464	0.264	0.293	0.368	0.319
		0.315	0.313	0.289	0.354	0.691	0.801	0.261	0.3	0.341	0.519	0.363	0.369	0.424	0.421	0.454	0.303	0.265	0.435	0.443	0.429	0.281	0.406	0.38	0.253	0.242	0.322	0.401	0.584	0.468	0.398	0.472	0.426	0.351	0.359	0.452	0.522	0.472	0.415	0.278	0.314	0.686	0.341	0.419	0.466	0.288	0.29	0.361	0.302
		0.293	0.322	0.281	0.325	0.564	0.812	0.25	0.3	0.337	0.514	0.363	0.38	0.429	0.426	0.448	0.303	0.275	0.422	0.442	0.424	0.283	0.41	0.513	0.257	0.325	0.329	0.362	0.582	0.455	0.395	0.477	0.423	0.343	0.344	0.453	0.525	0.496	0.423	0.283	0.309	0.774	0.341	0.397	0.462	0.275	0.3	0.376	0.311
		0.293	0.336	0.268	0.333	0.585	0.887	0.254	0.297	0.343	0.514	0.37	0.383	0.433	0.43	0.457	0.31	0.256	0.427	0.447	0.43	0.283	0.414	0.396	0.25	0.311	0.328	0.383	0.574	0.465	0.394	0.482	0.434	0.345	0.362	0.471	0.515	0.477	0.437	0.281	0.311	0.848	0.342	0.399	0.464	0.298	0.306	0.39	0.32
		0.302	0.309	0.307	0.34	0.61	0.811	0.256	0.307	0.342	0.524	0.365	0.383	0.426	0.428	0.462	0.303	0.261	0.433	0.443	0.427	0.284	0.41	0.44	0.258	0.276	0.332	0.361	0.577	0.455	0.394	0.47	0.428	0.336	0.351	0.467	0.531	0.48	0.44	0.272	0.313	0.823	0.341	0.387	0.459	0.279	0.293	0.377	0.294
		0.299	0.314	0.297	0.374	0.627	0.862	0.256	0.3	0.341	0.521	0.369	0.389	0.428	0.423	0.469	0.309	0.257	0.415	0.45	0.43	0.286	0.413	0.394	0.25	0.308	0.328	0.376	0.57	0.456	0.391	0.475	0.427	0.339	0.346	0.462	0.534	0.496	0.431	0.282	0.309	0.81	0.332	0.4	0.46	0.279	0.291	0.369	0.283
		0.294	0.31	0.27	0.348	0.606	0.843	0.237	0.3	0.339	0.509	0.362	0.372	0.424	0.42	0.455	0.3	0.256	0.421	0.441	0.424	0.283	0.406	0.406	0.255	0.247	0.334	0.364	0.569	0.458	0.391	0.485	0.421	0.352	0.344	0.465	0.535	0.481	0.426	0.272	0.307	0.845	0.343	0.39	0.461	0.278	0.295	0.356	0.303
		0.301	0.319	0.309	0.437	0.677	0.797	0.25	0.285	0.332	0.509	0.356	0.379	0.413	0.413	0.441	0.298	0.244	0.421	0.435	0.422	0.279	0.4	0.371	0.251	0.327	0.313	0.336	0.574	0.452	0.395	0.479	0.421	0.345	0.351	0.455	0.536	0.485	0.429	0.282	0.318	0.871	0.326	0.398	0.452	0.274	0.291	0.36	0.3
		0.279	0.313	0.304	0.502	0.688	0.971	0.248	0.3	0.338	0.517	0.365	0.381	0.423	0.425	0.45	0.299	0.252	0.416	0.442	0.426	0.279	0.409	0.406	0.25	0.279	0.333	0.34	0.566	0.45	0.384	0.459	0.42	0.334	0.345	0.44	0.537	0.46	0.423	0.272	0.3	0.798	0.336	0.392	0.443	0.277	0.296	0.368	0.303
		0.278	0.341	0.289	0.387	0.678	0.83	0.245	0.297	0.342	0.514	0.366	0.38	0.427	0.42	0.447	0.312	0.258	0.418	0.446	0.43	0.278	0.409	0.461	0.253	0.263	0.338	0.346	0.569	0.458	0.385	0.481	0.425	0.34	0.342	0.436	0.531	0.459	0.439	0.266	0.315	0.791	0.335	0.387	0.451	0.282	0.302	0.369	0.318
		0.274	0.325	0.29	0.385	0.559	0.965	0.233	0.296	0.344	0.523	0.361	0.385	0.429	0.421	0.438	0.312	0.262	0.41	0.442	0.429	0.281	0.408	0.371	0.267	0.301	0.331	0.335	0.557	0.451	0.384	0.463	0.42	0.35	0.345	0.434	0.532	0.461	0.432	0.267	0.307	0.714	0.337	0.403	0.451	0.277	0.291	0.362	0.318
		0.285	0.317	0.315	0.406	0.963	0.9	0.246	0.29	0.337	0.509	0.361	0.37	0.413	0.414	0.435	0.305	0.251	0.425	0.436	0.425	0.277	0.403	0.379	0.244	0.278	0.333	0.345	0.564	0.451	0.382	0.464	0.421	0.342	0.359	0.429	0.537	0.476	0.436	0.278	0.306	0.712	0.335	0.397	0.444	0.27	0.31	0.379	0.309
		0.277	0.336	0.326	0.39	0.874	0.984	0.249	0.292	0.335	0.501	0.361	0.375	0.412	0.41	0.431	0.307	0.251	0.429	0.443	0.428	0.276	0.401	0.413	0.252	0.257	0.322	0.321	0.541	0.45	0.377	0.451	0.413	0.338	0.334	0.425	0.53	0.43	0.416	0.273	0.301	0.687	0.318	0.379	0.454	0.268	0.289	0.352	0.301
		0.274	0.334	0.294	0.34	0.658	0.972	0.241	0.299	0.339	0.507	0.359	0.367	0.41	0.417	0.427	0.306	0.262	0.42	0.436	0.427	0.283	0.405	0.374	0.259	0.216	0.334	0.321	0.551	0.456	0.38	0.454	0.42	0.338	0.347	0.43	0.545	0.487	0.403	0.279	0.311	0.727	0.328	0.41	0.459	0.277	0.306	0.368	0.305
		0.272	0.334	0.318	0.328	0.891	1.106	0.234	0.295	0.34	0.509	0.364	0.372	0.412	0.412	0.425	0.31	0.256	0.416	0.441	0.425	0.28	0.401	0.39	0.259	0.272	0.334	0.338	0.537	0.449	0.374	0.442	0.415	0.327	0.337	0.42	0.538	0.469	0.391	0.267	0.299	0.767	0.323	0.367	0.458	0.262	0.289	0.347	0.301
		0.289	0.361	0.279	0.326	0.854	1.057	0.256	0.298	0.328	0.497	0.351	0.363	0.406	0.402	0.407	0.3	0.256	0.404	0.428	0.411	0.271	0.389	0.353	0.253	0.239	0.334	0.325	0.547	0.446	0.365	0.447	0.411	0.326	0.343	0.423	0.531	0.461	0.403	0.273	0.299	0.687	0.311	0.389	0.452	0.257	0.291	0.363	0.29
		0.276	0.329	0.311	0.341	0.964	1.011	0.261	0.299	0.331	0.497	0.357	0.371	0.403	0.406	0.412	0.299	0.257	0.393	0.432	0.412	0.271	0.394	0.351	0.263	0.21	0.338	0.325	0.555	0.455	0.374	0.439	0.415	0.331	0.349	0.423	0.533	0.457	0.397	0.288	0.301	0.636	0.327	0.365	0.456	0.278	0.286	0.348	0.282
		0.285	0.31	0.291	0.328	0.853	1.129	0.257	0.295	0.328	0.491	0.349	0.371	0.395	0.403	0.401	0.304	0.247	0.403	0.424	0.413	0.272	0.39	0.347	0.255	0.219	0.322	0.318	0.556	0.446	0.37	0.441	0.419	0.336	0.354	0.422	0.534	0.467	0.401	0.269	0.29	0.654	0.312	0.37	0.454	0.286	0.289	0.36	0.282
		0.276	0.329	0.303	0.343	0.81	1.077	0.242	0.298	0.324	0.49	0.345	0.353	0.401	0.395	0.398	0.3	0.256	0.389	0.42	0.407	0.269	0.385	0.322	0.251	0.23	0.327	0.34	0.563	0.454	0.379	0.45	0.422	0.327	0.357	0.423	0.537	0.468	0.413	0.274	0.312	0.724	0.323	0.362	0.454	0.269	0.293	0.356	0.283
		0.277	0.321	0.297	0.326	0.737	1.253	0.239	0.301	0.337	0.491	0.354	0.368	0.489	0.407	0.416	0.302	0.248	0.395	0.433	0.417	0.274	0.395	0.337	0.261	0.221	0.334	0.343	0.551	0.437	0.37	0.436	0.411	0.33	0.348	0.414	0.542	0.464	0.41	0.27	0.297	0.689	0.309	0.375	0.45	0.278	0.296	0.357	0.294
		0.286	0.359	0.306	0.342	0.596	1.286	0.229	0.298	0.327	0.489	0.348	0.365	0.394	0.4	0.409	0.296	0.248	0.394	0.426	0.408	0.269	0.393	0.424	0.258	0.236	0.329	0.35	0.561	0.439	0.372	0.433	0.419	0.33	0.339	0.416	0.541	0.485	0.393	0.265	0.295	0.686	0.32	0.349	0.454	0.264	0.282	0.35	0.287
		0.283	0.356	0.294	0.331	0.806	1.299	0.229	0.319	0.34	0.501	0.358	0.389	0.407	0.415	0.436	0.324	0.255	0.405	0.437	0.42	0.276	0.405	0.34	0.266	0.236	0.343	0.329	0.562	0.44	0.375	0.441	0.422	0.328	0.353	0.418	0.551	0.478	0.417	0.269	0.299	0.638	0.319	0.351	0.455	0.267	0.296	0.37	0.283
		0.292	0.367	0.294	0.319	0.959	1.303	0.217	0.302	0.331	0.487	0.35	0.364	0.396	0.397	0.42	0.308	0.252	0.408	0.423	0.407	0.272	0.391	0.387	0.259	0.24	0.325	0.353	0.573	0.444	0.368	0.44	0.428	0.316	0.347	0.421	0.534	0.463	0.401	0.273	0.297	0.675	0.303	0.334	0.449	0.274	0.289	0.358	0.289
		0.297	0.363	0.324	0.375	0.668	1.279	0.237	0.301	0.335	0.497	0.354	0.371	0.416	0.408	0.426	0.316	0.245	0.398	0.43	0.41	0.27	0.396	0.371	0.259	0.207	0.312	0.358	0.574	0.432	0.364	0.426	0.42	0.321	0.34	0.415	0.533	0.488	0.386	0.264	0.302	0.717	0.31	0.335	0.446	0.277	0.303	0.362	0.28
		0.293	0.361	0.284	0.334	0.845	1.532	0.245	0.299	0.321	0.476	0.34	0.361	0.395	0.388	0.409	0.302	0.249	0.363	0.413	0.396	0.262	0.382	0.303	0.248	0.221	0.305	0.323	0.582	0.439	0.366	0.436	0.431	0.323	0.347	0.417	0.539	0.537	0.38	0.265	0.302	0.789	0.307	0.337	0.456	0.266	0.293	0.348	0.283
		0.288	0.337	0.306	0.341	0.837	1.353	0.251	0.298	0.324	0.483	0.343	0.357	0.398	0.391	0.417	0.302	0.243	0.376	0.417	0.401	0.267	0.385	0.302	0.253	0.208	0.317	0.32	0.569	0.432	0.361	0.449	0.416	0.312	0.344	0.409	0.531	0.476	0.391	0.267	0.291	0.642	0.306	0.317	0.451	0.271	0.307	0.374	0.291
		0.3	0.35	0.313	0.34	1.173	1.229	0.23	0.3	0.323	0.48	0.345	0.366	0.413	0.391	0.416	0.292	0.252	0.381	0.414	0.396	0.267	0.391	0.308	0.25	0.218	0.319	0.321	0.567	0.434	0.362	0.446	0.421	0.322	0.341	0.41	0.531	0.479	0.38	0.261	0.293	0.6	0.314	0.331	0.454	0.267	0.3	0.355	0.287
		0.29	0.397	0.325	0.334	1.121	1.434	0.223	0.32	0.336	0.495	0.357	0.381	0.44	0.411	0.435	0.316	0.255	0.385	0.43	0.412	0.275	0.405	0.323	0.256	0.226	0.321	0.35	0.583	0.44	0.36	0.431	0.43	0.334	0.34	0.412	0.55	0.493	0.386	0.257	0.291	0.632	0.308	0.334	0.445	0.276	0.296	0.368	0.283
		0.285	0.372	0.341	0.334	0.889	1.271	0.239	0.309	0.324	0.481	0.347	0.366	0.409	0.399	0.426	0.303	0.253	0.372	0.416	0.4	0.267	0.395	0.3	0.26	0.211	0.321	0.318	0.587	0.435	0.362	0.455	0.427	0.331	0.346	0.411	0.527	0.482	0.381	0.263	0.301	0.705	0.305	0.331	0.449	0.27	0.304	0.378	0.292
		0.28	0.393	0.314	0.344	0.656	1.478	0.229	0.312	0.324	0.479	0.346	0.353	0.395	0.391	0.422	0.301	0.235	0.381	0.413	0.399	0.268	0.386	0.277	0.246	0.199	0.313	0.327	0.582	0.435	0.362	0.447	0.414	0.327	0.347	0.41	0.532	0.476	0.377	0.263	0.304	0.681	0.303	0.343	0.454	0.276	0.305	0.368	0.293
		0.276	0.369	0.304	0.356	0.943	1.177	0.242	0.319	0.33	0.507	0.357	0.371	0.409	0.402	0.431	0.327	0.247	0.385	0.423	0.407	0.276	0.402	0.314	0.265	0.224	0.323	0.353	0.591	0.431	0.365	0.436	0.431	0.334	0.347	0.41	0.537	0.448	0.37	0.257	0.284	0.571	0.311	0.325	0.451	0.266	0.306	0.374	0.294
		0.294	0.396	0.308	0.366	0.799	1.361	0.213	0.294	0.32	0.481	0.343	0.363	0.394	0.393	0.434	0.301	0.253	0.358	0.408	0.392	0.266	0.387	0.346	0.256	0.194	0.31	0.317	0.578	0.426	0.358	0.444	0.414	0.32	0.345	0.409	0.541	0.478	0.36	0.255	0.283	0.558	0.299	0.319	0.442	0.263	0.302	0.359	0.289
		0.306	0.377	0.325	0.35	1.056	1.371	0.237	0.316	0.334	0.498	0.36	0.374	0.412	0.408	0.446	0.314	0.245	0.386	0.426	0.408	0.281	0.404	0.321	0.264	0.238	0.315	0.379	0.593	0.435	0.363	0.457	0.42	0.327	0.344	0.415	0.528	0.483	0.374	0.254	0.288	0.628	0.301	0.316	0.446	0.268	0.287	0.359	0.273
		0.292	0.396	0.294	0.377	0.833	1.671	0.238	0.308	0.331	0.495	0.357	0.375	0.413	0.403	0.431	0.32	0.258	0.385	0.424	0.41	0.279	0.402	0.319	0.264	0.219	0.309	0.305	0.597	0.426	0.354	0.456	0.411	0.337	0.338	0.406	0.532	0.474	0.356	0.256	0.286	0.601	0.303	0.311	0.437	0.269	0.301	0.369	0.296
		0.297	0.4	0.319																									0.595	0.432	0.36	0.472	0.429	0.318	0.341	0.421	0.534	0.49	0.363	0.256	0.298	0.573	0.293	0.301	0.442	0.265
JC1-488		1	2	3	4	5	6	7	8	9	10	11	12	13	14	15	16	17	18	19	20	21	22	23	24	25	26	27	28	29	30	31	32	33	34	35	36	37	38	39	40	41	42	43	44	45	46	47	48
		1156.69	641.43	215.95	954.63	292.72	528.47	1055.41	692.95	1534.14	6877.17	1560.5	1077.74	1476.8	1959.23	4101.24	402.45	284.82	2298.5	2656.38	4267.51	707.68	4523.47	442.78	213.1	264.79	593.4	484.77																			1212.24	678.36	1198.76
		1142.83	633.2	220.59	941.13	290.39	530.77	1034.78	697.74	1557.23	6965.1	1592.05	1089.11	1500.66	1975.01	4113.52	407.97	291.32	2329.58	2705.08	4285.05	718.79	4564.7	456.71	217.9	265.5	612.28	477.89	9134.68	3519.69	5285.09	1525.65	2012.06	1273.8	1340.75	3658.35	1977.74	949.9	1276.54	573.35	671.45	1225.26	836.15	451.46	1686.99	373.31	1173.59	643.65	1072.51
		1120.66	595.37	230.36	929.66	293.98	531.62	1015.1	678.71	1527.35	6778.5	1556.4	1064.64	1459.13	1922.18	4025.71	399.24	277.43	2266.8	2583.75	4163.07	683.44	4412.94	443.14	211.48	258.82	591.55	450.35	8852.94	3358.96	5143.89	1450.46	1919.22	1231.42	1261.43	3493.44	1887.82	897.39	1238.28	557.72	669.11	1187.46	813.36	437.6	1637.63	372.67	1122.31	599.96	999.67
		1101.58	587.8	227.07	927.96	292.51	534.1	1005.28	668.39	1497.34	6689.54	1526.4	1033.72	1443.15	1881.55	3952.33	389.07	270.85	2232.27	2547.48	4086.14	667.58	4360.13	440.09	201.99	257.32	579.29	427.73	8364.99	3145.07	4834.45	1374.58	1811.71	1157.88	1178.84	3285.39	1763.52	846.91	1190.72	522.44	629.11	1130.51	768.48	411.83	1543.64	361.7	1070.07	562.15	946.42
		1082.78	576.56	228.73	908.05	285.33	528.55	995.97	670.74	1476.2	6613.12	1512.23	1026.96	1430.82	1861.86	3918.39	380.36	269.08	2173.7	2513.93	4058.96	670.03	4306.66	434.41	206.14	250.66	577.73	419.36	7846.27	2924.99	4515.37	1279.58	1688.37	1079.82	1077.15	3066.36	1665.31	775.89	1124.84	484.41	578.28	1073.2	719.9	389.28	1459.25	332.98	1064.3	545.14	901.45
		1063.27	577.5	231.29	904.93	282.98	524.36	977.3	674.78	1516	6766.77	1553.15	1053.95	1457.42	1885.09	4017.21	383.6	277.04	2224.19	2548.85	4147.94	686.14	4390.22	437.28	205.47	256.35	603.28	421.31	7645.75	2868.71	4426.72	1242.74	1638.1	1051.73	1049.4	2975.04	1621.97	741.96	1117.9	467.39	563.27	1049.15	709.24	381.59	1504.56	337.2	1069.42	526.28	870.16
		1041.17	580.67	227.85	891.47	281.01	523.85	984.62	645.07	1479	6555.17	1505.72	1018.39	1416.05	1819.36	3848.61	372.3	261.73	2114.08	2436.12	4024.1	662.54	4247.03	429.51	199.67	244.33	585.29	424.05	7301.53	2708.23	4254.46	1185.22	1560.14	1009.73	1008.73	2831.22	1514.65	703.34	1077.78	439.97	539.97	1002.05	673.91	367.13	1436.56	326.57	1045.23	521.6	844.16
		1027.55	578.74	221.87	878	275.37	520.97	959.02	631.37	1452.85	6476.81	1481.13	1002.65	1393.86	1769.33	3796	370.71	253.85	2098.46	2400.31	3977.89	655.88	4185.98	421.67	197.83	240.78	579.17	410.2	7087	2630.47	4113.53	1157.4	1532.36	983.99	976.4	2759.56	1479.05	678.92	1064.9	432.6	531.93	993.61	652.74	358.82	1395.81	305.65	1037.82	514.29	822.29
		1028.81	591.51	222	860.52	273.55	512.54	946.8	635.66	1453.59	6524.61	1479.83	1013.42	1407.76	1763.82	3829.37	362.31	253.76	2114.4	2435.89	3985.99	661.91	4221.69	415.54	195.85	240.81	594.94	395.05	6907.4	2546.4	4065.72	1130.92	1467.65	966.17	930.57	2687.73	1436.73	655.8	1045.48	421.26	521.25	985.12	653.55	348.39	1360.8	313.48	1036.67	506.21	817.75
		1008.32	580.03	218.88	850.11	272.35	511.34	953.11	617.71	1429.28	6385.45	1444.18	989.55	1387.25	1718.99	3704.66	350.88	243.78	2079.27	2363.33	3876.77	639.86	4090.9	402.01	198.92	231.45	572.46	370.69	6841.49	2510.98	3985.06	1115.15	1443.79	945.2	913.01	2651.12	1379.04	647.98	1050.85	411.42	527.49	960.2	636.22	352.15	1348.21	303.76	1018.3	487.97	793.57
		986.95	590.65	216.18	844.11	267.16	517.52	924.94	632.52	1465.22	6521.25	1474.9	1016.45	1424.83	1749.35	3779.88	360.74	247.42	2124.43	2373.61	3981.03	647.8	4152.54	409.36	201.96	237.86	595.27	377.75	6803.84	2487.25	3981.79	1100.85	1413.72	936.83	884.36	2609.78	1359.51	631.16	1055.35	398.28	524.54	965.62	614.47	344.93	1319.22	293.84	977.89	468.17	740.76
		973.74	575.11	211.12	838.98	268.91	515.04	917.35	601.96	1423.46	6342.58	1418.14	987.24	1385.98	1682.35	3693.16	346.54	241.38	2055.86	2310.96	3834.34	619.95	4008.23	395.16	196.62	227.8	573.18	360.17	6675.37	2428.77	3898.91	1077.84	1397.77	927.91	869.11	2529.34	1323.62	613.82	1043.27	384.34	509.87	947.98	598.82	333.46	1274.49	295.81	983.55	460.8	736.36
		951.39	557.27	207.07	827.49	260.79	515.07	913.71	609.12	1425.93	6440.4	1436.12	1000.96	1406.94	1687.33	3750.81	353	248.97	2096.25	2267.88	3898.27	624.88	4033.69	404.39	199.31	232.28	584.16	353.75	6538.43	2363.95	3823.57	1061.05	1369.38	908.78	840.02	2493.11	1286.19	603.4	1031.63	372.36	504.84	919.21	584.17	329.15	1240.54	293.98	1001.34	456.2	729.34
		919.91	564.82	209.69	815.54	266.11	509.21	908.3	606.83	1408.27	6358.59	1417.25	1003.74	1389.68	1670.13	3708.25	351.08	238	2056.18	2250.89	3876.76	619.95	3986.04	404.31	201.67	229.37	575.31	338.13	6433.46	2303.63	3725.75	1040.71	1321.84	894.5	809.56	2397.91	1262.62	591.82	1025.98	369.48	498.73	925.56	574.85	324.12	1236.11	294.79	962.01	445.46	704.53
		900.32	553.89	205.24	805.19	265.12	500.57	898.73	609.94	1395.82	6276.51	1402.47	983.39	1381.76	1648.71	3641.05	345.21	230.03	2019.81	2238.14	3796.93	604.21	3945.89	398.26	191.99	231.89	575	326.51	6134.83	2205.23	3577.57	1003.35	1315.32	855.18	783.18	2316.75	1215.32	568.12	983.44	347.79	473.79	891.66	564.55	314.46	1185.27	278.52	964.48	440.65	697.06
		885.75	546.04	201.27	803.13	250.35	505.02	873.06	616.08	1394.34	6280.33	1402.71	1003.6	1400.52	1654.06	3616.57	338.74	228.46	2010.81	2222.18	3803.45	607.59	3921.77	394.47	193.93	228.81	569.1	325.16	6110.8	2190.2	3598.49	984.78	1285.48	841.01	767.36	2302.13	1183.42	555.31	985.45	348.77	470.34	888.79	541.83	317.49	1165.88	284.38	968.74	433.77	679.59
		879.89	536.86	198.18	793.27	255.75	502.14	873.61	598.68	1361.15	6128.16	1375.07	979.68	1375.04	1606.11	3526.75	326.83	217.8	1927.02	2152.81	3689.15	589.01	3835.79	394.73	185.56	224.35	553.57	303.96	5945.84	2136.47	3556.57	959.53	1260.05	819.91	737.86	2262.95	1165.92	549.27	972.3	343.82	468.92	887.13	533.4	308.76	1131.87	274.93	959.23	424.9	676.58
		874.52	496.27	199.4	769.58	242.81	496.46	849.43	605.26	1362.16	6103.56	1360.65	978.17	1383.71	1582.3	3532.42	334.08	218.35	1903.54	2115.81	3656.43	579.81	3791.49	383.04	187.08	221.23	560.09	304.91	5899.98	2125.14	3536.75	954.12	1266.4	815.91	734.52	2265.61	1153.94	545.75	975.62	339.16	464.28	905.86	531.77	310.32	1137.86	270.97	959.14	423.27	678.45
		864.82	501.95	195.83	754.96	246.39	488.12	836.86	603.11	1351.35	6056.49	1344.15	974.42	1389.3	1562.7	3534.65	324.82	214.19	1896.64	2100.65	3638.28	571.19	3768.47	380.75	189.53	219.66	557.86	294.31	5774.34	2043.09	3415.88	934.51	1197.11	801.39	707.06	2208.69	1130.22	519.14	942.33	335.34	439.15	888.99	521	301.2	1093.66	264.47	972.07	424.98	668.35
		841.68	497.11	192.7	752.43	247.77	489.81	828.24	610.16	1367.21	6142.74	1355.56	988.65	1409.34	1597.58	3584.03	329.88	213.29	1924.66	2160.73	3691.43	586.66	3869.06	391.4	189.56	219.35	569.41	295.08	5888.46	2067.19	3498.23	937.51	1215.44	806.07	704.81	2214.36	1136.93	518.23	958.49	342.71	439.1	906.04	529.83	305.66	1069.1	277.5	913.29	403.33	635.53
		832.13	510.07	186.36	750.27	245.22	493.22	820.36	603.72	1358.08	6103.21	1340.58	978.74	1394.26	1552.68	3552.52	322.21	208.39	1879.57	2126.85	3647.97	583.76	3804.79	389.28	186.34	220.45	557.64	288.12	5815.17	2024.07	3437.35	916.14	1186.33	798.29	696.35	2143.96	1110.91	504.32	943.93	331.16	432.27	906.99	520.04	298.62	1037.77	265.84	896.45	400.29	642.82
		803.38	505.66	190.04	739.6	241.06	483.92	807.99	585.88	1330.08	5967.25	1315.99	960.86	1371.32	1516.4	3449.32	312.76	203.72	1820.85	2076.73	3572.57	566.94	3703.81	375.43	178.73	214.3	550.15	276.03	5636.88	1978.73	3409.99	885.21	1139.38	781.8	655.91	2079	1065.88	479	892.86	316.25	420.52	905.29	501.36	286.62	1008.61	259.39	894.32	395.78	620.93
		799.45	498.59	186.93	734.97	244.36	482.95	800.6	601.92	1344.77	6045.06	1325.51	978.48	1395.47	1545.27	3497.64	317.68	200.18	1854.13	2126.92	3621.8	577.24	3751.93	388.44	182.19	217.81	553.23	274.4	5613.47	2001.63	3354.64	880.26	1133.99	774.22	661.05	2075.27	1050.24	479.65	888.4	318.05	416.9	894.36	494.39	286.74	1012.02	262.23	905.78	392.2	614.81
		783.09	503.42	185.25	714.05	241.77	479.31	791.13	583.42	1318.05	5884.57	1286.38	951.55	1353.17	1483.83	3404.54	309.1	203.99	1806.58	2034.9	3502.6	555.54	3626.3	369.85	175.38	212.63	543.39	268.97	5659.42	1979.65	3306.69	878.55	1115.53	776.39	649.46	2038.15	1049	475.44	868.65	318.39	411.43	874.21	495.63	284.45	1009.23	262.54	929.42	404.13	617.07
		765.86	493.61	177.9	703.14	240.5	483.6	777.18	603.83	1331.67	5987.93	1302.73	965.77	1390.59	1513.82	3485.5	313.5	201.85	1843.74	2082.43	3575.03	571.7	3702.21	374.37	177.79	214.33	558.99	268.21	5592.6	1947.71	3270.23	876.5	1120.84	771.55	657.36	2055.86	1037.34	471.2	861.22	311.96	394.86	857.94	492.64	285.75	1054.16	270.32	926.61	390.38	619.47
		752.98	490.68	184.64	695.92	236.87	473	771.92	599.98	1314.55	5890.68	1273.37	953.8	1374.24	1479.04	3399.14	309.9	192.81	1785.05	2053.19	3523.36	562.65	3642.78	367.79	175.03	209.32	551.2	259.73	5480.41	1893.89	3182.7	849.61	1087.29	737.88	630.09	2012.87	1001.45	445.32	836.03	297.3	395.62	849.45	466.09	273.41	1037.71	261.7	899.39	386.33	599.08
		749.1	478.35	179.31	684.91	227.99	471.58	763.57	593.99	1313.06	5871.55	1280.65	952.64	1361.71	1475.56	3408.23	306.46	195.23	1780.08	2046.15	3526.12	561.08	3670.13	361.84	172.83	206.2	551.49	251.09	5382.14	1884.13	3134.66	837.66	1077.07	724.11	623.11	1963.44	982.75	433.04	833.22	288.57	394.62	857.39	453.86	267.66	1021.19	255.67	888.47	385.75	601.39
		730.09	472.31	177.58	678.06	223	463.74	756.39	585.07	1301.01	5832.81	1257.81	952.2	1363.35	1465.96	3373.13	304.06	189.26	1744.94	2035.89	3489.57	554.82	3623.91	360.96	170.58	204.26	549.64	245.65	5383.26	1878.28	3130.62	840.85	1084.97	725.55	622.85	1931.66	975.73	439.87	824.95	282.3	387.55	869.36	449.51	272.44	1012.65	258.78	911.9	386.38	598.85
		721.54	462.29	179.08	667.62	222.81	465.29	748.5	570.88	1271.45	5712.36	1229.14	940.61	1339.9	1446.67	3310.41	300.92	181.06	1706.85	1992.07	3458.3	540.37	3548.46	358.89	171.95	203.52	533.41	242.14	5476.12	1882.64	3176.21	847.4	1107.65	734.39	624.06	1947.7	994.97	439.35	830.28	282.5	391.53	869.87	452.17	271.85	1014.28	264.61	867.35	372.12	574.69
		701.83	476.26	174.6	656.42	221.11	456.89	734.57	577.81	1282.2	5738.89	1238.11	935.19	1346.45	1434.54	3302.71	298.1	178.96	1702.92	1990.55	3427.22	535.24	3543.33	356.75	171.73	201.09	521.69	236.13	5515.31	1850.04	3119.6	835.64	1082.71	729.41	603.17	1926.18	971.31	431.41	826.67	275.96	380.69	846.5	443.44	268.53	1009.33	262.94	888.15	383.64	587.23
		704.01	462.88	174.27	650.98	220.84	460.18	738.56	577.15	1293.09	5793.7	1252.16	955.88	1364.08	1434.71	3366.35	298.62	185.31	1715.59	2011.63	3490.79	544.88	3612.15	354.85	175.38	205.24	532.33	240.43	5357.79	1783.9	2995.47	804.78	1033.89	695.8	574.26	1860.36	944.38	407.27	799.38	271.84	366.21	836.65	430.95	259.43	967.66	250.63	887.46	374.01	587.05
		684.33	464.5	169.81	648.88	227.54	463.64	728.67	563.82	1238.98	5627.7	1212.14	926.53	1314.58	1385.98	3226.1	279.14	164.24	1659.98	1944.07	3410.24	527.27	3487.49	343.95	170.57	190.67	507.08	223.38	5483.18	1794.34	3033.69	812.92	1052.26	707.98	574.79	1868.9	946.86	406.71	801	265.22	368.68	846.76	430.05	261.2	974.77	262.96	866.22	356	565.24
		679.14	466.21	160.02	637.36	216.34	450.83	726.77	543.59	1207.84	5389.66	1119.64	917.78	1290.11	1368.99	3057.18	284	172.17	1614.3	1920.23	3171.51	489.46	3295.42	328.46	164.01	193.54	494.53	223.94	5520.39	1784.02	3026.32	809.59	1053.23	703.97	567.14	1846.78	924.84	413.82	804.86	265.98	369.35	852.36	441.43	260.74	982.51	268.48	851.53	355.47	558.68
		660.27	442.53	142.91	615.9	202.94	416.24	695.95	503.72	1068.57	4902.29	972.16	815.94	1127.04	1183.97	2680.76	282.73	165.19	1317.4	1707.4	2769.68	442.15	2707.38	304.61	159.71	177.46	459.54	221.71	5176.92	1747.84	2900.6	793.11	1023.7	685.81	554.2	1789.19	909.71	400.43	761.5	264.22	350.63	789.97	413.07	251.48	925.64	260.74	796.18	346.96	538.65
		660.46	423.25	152.46	607.13	189.8	386.44	649.27	473.75	1040.34	4652.69	914.05	757.11	1043.52	1120.55	2478.68	292.89	163.2	1161.3	1619.25	2591.86	428.07	2576.42	298.53	153.58	180.66	446.05	228.58	4178.13	1542.43	2493.77	736.73	941.52	634.55	526.52	1626.43	808.13	357.15	665.62	253.77	319.21	662.94	381.86	246.2	829.02	240.47	774.21	330.51	484.06
		670.89	374.38	154.44	605.72	187.8	354.75	622.04	464.35	1029.4	4519.06	893.67	731.13	991.58	1096.91	2366.45	305.38	175.11	1072.44	1608.48	2523.74	418.5	2525.81	301.12	172.2	180.76	422.06	224.19	3774.29	1414.89	2331.89	694.22	896.31	593.11	510.91	1575.23	787.75	328.89	613.91	245.17	307.32	625.47	390.78	237.42	819.54	232.49	762.05	336.03	467.01
		666.3	376.5	163.2	597.02	177.7	342.05	594	457.95	1009.89	4336.84	883.34	715.43	948.14	1081.23	2244.7	322.76	178.31	1010.69	1604.57	2468.23	411.6	2489.51	302.24	177.29	177.69	408.57	221.59	3573.69	1359.52	2344.95	671.45	875.22	568.44	511.76	1568.33	786.79	322.31	591.89	250.55	302.62	610.1	383.32	228.73	813.36	231.41	728.97	334.83	442.96
		633.77	355.94	160.52	592.73	181.78	328.78	569.42	460.6	1017.73	4300.3	885.56	717	950.27	1088.7	2215.29	335.6	192.72	983.73	1633.8	2488.45	409.6	2495.37	309.37	184.25	179.65	397.16	220.94	3505	1339.59	2386.03	660.15	865.36	560.63	516.96	1596.64	783.41	319.66	579.88	267.27	295.62	578.56	380.81	218.62	803.76	225.61	737.54	341.82	437.25
		632.46	342.28	168.34	580.06	173.57	316.08	561.4	458.52	1005.79	4190.84	873.26	715.09	942.16	1074.21	2141.09	355.06	197.06	948.38	1612.51	2440.72	407.1	2467.34	309.44	189.65	182.23	384.03	224.52	3580.62	1331.07	2413.39	668.07	863.34	558.58	530.8	1619.93	779.78	323.62	586.03	283.39	308.35	577.46	374.07	226.21	798.93	230.05	728.15	346.7	432.82
		632.18	337.45	168.38	576.64	169.32	305.33	540.02	454.1	1007.68	4132.3	875.41	709.72	938.84	1079.16	2106.58	373.69	208.01	930.42	1601.47	2442.58	406.98	2455.67	313.54	198	183.7	372.92	223.9	3564.87	1299.58	2413.63	669.12	851.16	533.11	528.2	1624.81	779.73	322.73	578.37	290.04	301.49	550.3	366.36	227.86	791.13	218.07	698.41	336.28	415.77
		622.21	339.76	167.87	568.17	175.36	289.67	527.98	442.49	981.04	3952.63	867.12	694.74	919.97	1059.41	2025.42	380.18	206.09	906.69	1524.86	2395.71	405.24	2406.61	309.02	202.69	179.95	362.43	219.76	3523.77	1299.92	2419.34	678.24	853.42	530.58	524.72	1649.87	783.38	324.54	577.94	308.69	306.99	545.32	371.07	232.63	788.7	225.69	694.66	345.12	417.4
		609.41	317.98	167.92	554.13	175.92	284.11	506.35	446.78	996.75	3908.74	866.29	690.96	923.47	1075.77	2009.45	393.1	214.46	904.11	1543.17	2419.37	410.61	2423.57	316.21	208.13	177.9	360.19	223.21	3339.12	1239.42	2324.93	654.65	813.69	504.08	510.85	1589.05	750.01	319.09	542.39	305.36	306.56	511.51	350.88	236.69	768.34	216.26	711.42	343.76	415.32
		604.86	322.89	174.39	542.16	168.73	280.34	500.94	435.81	959.72	3702.54	840.48	668.24	886.95	1046.85	1934.53	396.47	215.26	869.97	1476.61	2334.84	394.95	2335.33	308.29	210.48	172.17	343.71	222.97	3262.84	1255.76	2327.84	657.21	814.46	493.98	524.84	1597.3	765.25	322.75	552.42	317.92	312.58	509.63	354.16	239.91	815.24	213.12	696.93	342.92	405.94
		603.74	325.18	176.21	536.8	161.01	264.92	491.49	428.61	963.55	3588.48	843.55	661.34	883.37	1049.28	1905.88	407.72	222.23	866.7	1478.3	2349.49	398.33	2350.62	308.56	215.98	171.95	339.56	229.11	3199.97	1238.57	2430.58	658.77	810.74	485.35	520.67	1577	758.61	325.44	546.87	320.66	318.62	499.18	346.42	250.36	827.11	214.53	677.73	336.3	391.01
		587.99	317.34	173.83	526.13	167.8	258.97	477.11	421.11	956.07	3426.76	838.49	638.96	854.36	1038.85	1861.99	413.37	226.24	843.62	1437.53	2318.18	394.31	2316.56	310.37	215.99	167.41	335.64	221.3	3043.56	1191.91	2334.25	637.42	782.33	461.54	515.16	1529.32	733.58	317.31	530.68	321.18	309.47	473.37	341.99	252.64	809.79	204.65	690.56	341.37	404.92
		590.12	316.29	179.29	517.02	168.21	246.94	460.08	415.97	959.14	3356.6	843.76	637.31	855.49	1037.31	1839.48	424.23	232.56	847.6	1431.33	2317.33	393.7	2311.4	315.2	225.72	160.96	336.69	228.34	2942.16	1167.41	2298.47	628.74	772.27	448.61	497.59	1512.33	719.35	313.84	514.66	319.59	312.09	457.45	333.86	247.56	794.29	203.33	681.96	337.56	391.77
		578.43	308.93	178.66	512.53	174.71	244.57	452.4	403.87	941.32	3182.66	824.89	613.48	825.23	1021	1789.18	443.9	228.85	824.65	1385.88	2256.15	387.4	2266.61	309.64	223.19	162.28	318.9	226.43	2888.99	1172.63	2315.3	639.67	768.89	451.28	505.91	1527.42	718.83	319.82	513.96	327.32	320.7	457.48	345.03	263.62	810.62	208.84	673.39	328.74	385.8
		578.18	300	176.28	503.04	165.78	233.19	437.71	397.13	931.88	3064.68	823.72	595.61	812.87	1019.87	1760.95	452.87	238.32	808.21	1372.2	2269.27	387.33	2249.02	307.12	227.6	164.1	317.68	228.33	2807.73	1152.41	2257.21	632.28	750.68	438.9	508.96	1504.39	714.29	324.33	512.21	324.31	317.55	439.04	339.03	256.96	804.57	201.85	653.15	325.41	377.01
		573.74	297.84	180.46	493.45	169.3	224.4	427.18	395.42	941.44	2976.51	829.94	590.32	806.75	1027.4	1729.1	453.83	244.85	805.53	1366.62	2275.18	391.11	2272.51	309.57	232.52	165.98	317.86	227.82	2601.21	1116.65	2180.98	613.54	732.18	412.02	496.8	1448.04	686.98	307.77	494.19	326.94	314.71	420.87	330.14	257.12	772.04	196.71	664.5	333.86	383.8
		567.85	302.18	173.72	486.81	174.46	224.27	427.48	384.83	943.2	2838.33	821.55	574.99	777.19	1007.55	1693.62	453.82	242.22	774.91	1328.01	2242.54	388.79	2227.84	310.88	236.19	160.28	312.88	226.28	2564.02	1135.02	2209.62	618.97	751.93	416.34	507.73	1471.43	687.3	315.72	493.12	329.31	329.31	422.27	333.81	268.72	785.12	197.14	645.79	327.37	369.55
		555.64	304.74	175.96	474.8	168.55	207.29	415.79	371.14	922.35	2675.61	798.55	554.27	739.64	979.34	1620.44	449.98	237.99	753.76	1287.44	2166.32	374.8	2162.01	296.44	231.84	153.02	306.38	223.49	2438.43	1113.34	2164.3	612.43	735.72	403.56	498.61	1439.17	678.17	316.32	488.32	329.28	323.49	411.99	334.09	277.38	764.61	190.4	643.22	341.82	346.39
		552.75	294.36	170.96	467.75	172.95	203.67	400.62	371.72	934.79	2630.23	816.36	551.76	747.76	992.94	1641.91	464.55	250.22	755.85	1293.34	2206.88	385.12	2202.02	304.69	237.49	159.21	306.9	222.53	2359.17	1096.46	2139.13	612.08	732.97	392.05	489.76	1423.53	666.51	315.29	477.71	331.64	319.79	406.47	327.99	276.68	755.69	193.24	647.58	343.08	349.37
		536.63	293.86	175.93	459.72	172.71	200.59	389.16	363.12	917.7	2502.39	795.79	540.6	718.29	971.63	1588.19	454.24	247.22	730.5	1252.83	2157.61	377.61	2184.56	297.16	241.68	145.67	299.88	229.6	2205.16	1048.68	2042.5	582.33	697.99	368.21	479.99	1371.97	641.09	301.04	451.82	319.96	305.29	385.61	318.57	269.67	725.9	183.43	628.17	341.94	343.26
		536.14	290.56	177.89	452.2	165.25	192.07	388.95	358.59	912.22	2423.59	793.2	525.79	702.78	966.11	1559.41	458.14	243.32	730.05	1226.49	2138.4	376.96	2159.85	293.69	240.46	148.17	295.19	225.95	2158.35	1048.19	2011.39	578.53	695.91	359.95	481.52	1353.15	631.97	300.38	449.86	325.85	311.63	381.02	314.09	275.06	724.21	181.08	626.07	343.52	342.13
		532.82	283.47	167.27	441.26	161.69	192.47	382.58	354.5	916.01	2362.04	796.77	522.56	696.84	972.64	1559.5	466.65	250.6	710.4	1229.69	2150.81	378.87	2171.53	294.12	241.8	145.72	297.1	227.66	2089.32	1030.58	1986.58	576.45	687.28	363.77	473.34	1342.03	629.84	299.49	440.7	323.2	307.35	373.42	321.02	277.56	711.51	178.44	611.11	330.06	328.61
		527.09	283.4	166.48	435.66	169.17	182.6	382.29	338.25	891.37	2238.03	774.52	503.7	667.94	949.59	1519.22	459.69	253.04	687.46	1187.88	2093.14	369.92	2106.68	286.12	239.66	141.86	291.56	220.1	2024.39	1017.55	1987.27	568.1	693.36	354.41	471.38	1333.15	632.8	298.51	438.33	331.76	308.77	374.79	308.46	276.38	707.69	180.27	630.24	329.4	334.72
		515.7	287.99	160.29	428.85	165.01	182.86	375.37	341.41	907.38	2214.08	783.36	491.44	669.15	959.65	1522.03	469.9	254	699.19	1185.66	2115.75	377.48	2129.13	291.97	246.31	134.89	293.08	222.22	1985.1	1024.79	1977.01	571.5	688.6	357.8	473.82	1343.4	629.77	295.68	437.3	341.78	315.52	370.36	311.08	290.63	727.54	178.13	602.86	323.32	324.86
		505.4	278.46	160.39	415.87	160	179.78	364.65	335.35	901.94	2138.06	783.57	485.22	652.91	950.11	1505.97	467.22	256.03	683.04	1169.82	2086.86	374.51	2117.65	288.09	246.51	137.14	289.28	223.61	1905.15	1008.66	1938.18	564.21	680.01	341.01	475.29	1317.01	613.13	295.68	430.07	332.91	310.06	361.07	308.16	283.18	703.35	173.79	618.82	333.21	326.9
		498.2	277.03	159.87	412.95	159.34	170.03	346.19	336.11	895.52	2096.8	789.53	478.16	641.73	948.14	1483.44	471.26	258.45	667.3	1167.23	2094.27	370.76	2119.05	289.25	252.65	133.66	289.95	222.79	1869.59	1001.59	1927.94	559.19	672.69	343.32	470.58	1299.3	603.86	298.12	426.58	334.93	308.26	358.72	306.14	282.95	699.13	183.34	596.99	321.18	318.34
		504.44	282.68	165.57	407.02	156.41	169.61	336.52	333.04	898	2035.43	780.69	464.64	630.63	944.82	1469.25	473.52	259.32	662.77	1151.47	2074.43	370.5	2094.95	286.64	252.07	136.36	293.98	218.19	1800.96	974.18	1875.08	552.36	657.86	330.48	454.88	1270.88	581.65	288.64	410.31	327.41	305.11	341.89	296.23	283.19	678.94	170.81	601.52	332.96	320.83
		492.38	278.87	158.15	404.25	157.95	163.49	341.29	327.95	894.21	1979.51	770.86	462.24	616.9	938.85	1447.71	464.3	255.53	649.68	1131.36	2052.51	368.75	2075.86	279.34	252.01	127.97	294.39	217.82	1736.94	976.59	1867.2	552.28	659.44	331.13	468.38	1269.42	582.56	289.88	412.05	326.65	302.36	339.36	300.09	284.33	686.36	166.5	586.04	321.04	306.94
		489.37	280.16	162.84	390.85	156.19	158.05	329.85	314.68	875.06	1893.56	754.77	442.8	597.92	909.88	1402.21	461.11	256.72	622.58	1098.1	2000.1	360.39	2025.54	272.69	250.82	126.59	288.25	212.06	1709.39	983.51	1867.86	554.38	661.34	327.57	470.64	1274.92	584.39	290.64	407.62	332.81	308.25	344.14	302.67	289.66	714.9	170.61	587.88	320.43	309.52
		479.42	274.82	161.14	385.2	152.42	158.74	322.55	315.27	873.46	1852.26	756.59	440.66	587.47	914.26	1388.19	456.92	261.72	628.47	1090.97	1989.72	363.06	2025.68	272.64	255.27	117.57	286.79	216.04	1635.99	944.09	1771.39	532.57	641.07	310.72	455.3	1225.52	567.89	280.64	394.36	310.9	294.93	328.33	290.87	284.29	687.06	165.26	597.7	318.86	317.35
		469.9	270.35	163.29	381.26	149.53	151.21	316.53	303.12	857.99	1783.01	742.2	422.32	566.04	883.24	1343.49	449.41	255.04	594.36	1058.12	1947.2	350.29	1993.48	260.4	242.58	116.93	284.85	212.23	1585.26	926.09	1753.42	521.98	626.18	303.09	442.65	1205.27	551.51	279.32	388.71	317.95	293.39	320.61	282.59	279.96	664.8	162.86	581.29	316.79	307.14
		463.52	271.75	158.48	369	145.54	146.21	312.44	296.46	847.98	1746	740.47	415.09	555.55	874.8	1334.27	446.33	250.8	584.11	1046.82	1947.66	355.59	1979.06	259.64	244.78	111.34	275.27	207.95	1586.02	948.06	1856.93	538.95	643.08	309.55	458.77	1227.97	560.86	283.39	399.91	322.59	302.81	330.66	291.73	288.19	682.05	165.39	584.62	314.7	296.52
		450.38	265.15	159.38	360.73	143.87	141.26	300.85	291.54	834.85	1702.55	729.08	411.62	542.99	858.76	1302.26	436.08	252.12	565.59	1015.54	1909.04	347.41	1946.7	252.04	241.29	114.18	275.97	208.71	1505.78	925.85	1813.27	517.97	628.5	300.69	447.75	1196.72	542.62	276.32	385.54	317.2	296.55	313.24	284.44	290.77	670.37	160.45	577.97	322.12	289.58
		455.94	265.7	153.17	356.18	137.37	138.01	294.66	298.34	846.95	1721.03	742.83	416.93	537.64	869.87	1285.69	433.09	254.63	574.26	1030.53	1937.69	350.78	1959.37	255.24	245.26	110.66	276.98	209.58	1529.87	942.52	1823.53	519.49	627.54	298.74	452.2	1196.76	539.82	274.05	381.47	319.05	300.4	320.48	294.89	287.42	671.61	160.48	566.74	318.06	284.03
		442.88	258.76	158.28	352.23	144.24	134.22	295.13	297.02	847.05	1726.17	747.23	416.76	537.73	874.05	1285.88	436	254.06	571.81	1032.34	1942.97	354.54	1975.96	254.48	241.86	108.3	286.46	210.49	1457.95	897.44	1738.12	499.95	606.02	288.6	429.55	1148.79	514.8	266.14	370.33	302.4	285.64	303.78	270.33	275.23	640.07	149.54	575.59	316.75	282.55
		432.81	228.9	148.84	346.2	137.27	136.84	287.77	287.84	828.93	1687.63	732.27	406.49	512.91	854.71	1259.53	422.71	248.13	562.27	1009.5	1909.48	344.54	1939.78	247.24	234.05	96.81	274.35	203.27	1466.37	899.43	1752.94	494.14	613.05	281.59	434.39	1181.3	513.03	261.7	370.98	310.8	290.54	299.98	268.12	280.65	637.98	150.28	558.22	302.24	266.57
		434.25	229.29	146.23	339.59	134.26	133.32	282.96	278.96	807.52	1657.49	721.48	391.77	497.75	828.72	1245.59	411.01	242.42	543.41	987.82	1869.55	340.38	1900.65	234.01	225.93	97.31	273.96	187.81	1443.95	903.59	1746.01	494.7	618.96	284.08	432.2	1181.76	514.8	263.64	373.26	310.11	286.3	306.86	272.36	279.03	627.36	153.15	549.52	301.45	262.23
		419.4	235.4	141.74	331.13	128.12	127.57	284.8	278.25	801.95	1658.56	717.53	387.77	485.27	823.07	1238.5	400.79	239.61	535.42	982.45	1866.06	335.49	1880.22	231.41	218.72	90.6	274.29	186.3	1439.18	885.39	1729.35	487.3	607.76	281.68	429.63	1177.42	497.83	254.08	366.3	309.07	284.83	294.36	263.65	279.18	610.36	151.95	556.26	298.58	258.08
		419.09	233.69	139.86	329.66	131.48	124.79	267.03	272.48	791.83	1647.79	708.55	384.37	475.43	814.71	1223.06	392.14	234.37	519.3	971.32	1833.14	334.05	1857.7	225.37	214.99	84.3	270.61	186.57	1404.06	876.19	1698	479.35	600.05	275.23	417.83	1145.35	491.52	247.25	357.45	303.63	274.06	291.55	259.24	265.9	597.1	148.55	547.59	299.83	261.31
		409.83	226.64	138.27	329.51	130.3	128.15	266.38	272.57	788.33	1662.07	720.69	382.84	472.7	817.95	1230.84	384.05	233.1	524.58	980.68	1852.42	336.58	1864.2	222.58	210.21	83.54	271.78	184.72	1409.9	880.95	1716.5	479.12	606.11	279.82	424.01	1160.93	493.21	253.61	356.05	305.34	267.19	287.1	257.95	262.48	591.34	148.89	538.68	289.85	252.4
		403.58	218.22	136.36	316.07	125.94	120.11	268	267.65	783.68	1647.88	711.55	371.8	454.1	802.25	1211.22	370.03	230.21	513.25	962.24	1817.24	332.58	1841.52	216.11	203.15	78.65	266.84	178.22	1369.66	857.6	1675.15	471.09	593.82	269.18	413.16	1128.18	479.19	244.19	348.53	297.61	262.26	279.7	246.77	252.31	559.74	144.64	554.25	287.57	250.61
		395.96	224.19	131.05	315.64	120.98	122.48	258.63	268.01	790.98	1688.1	722.5	373.69	460.26	812.3	1230.45	367.39	228.99	518.58	981.38	1849.78	333.57	1860.39	213.37	202.34	78.76	268.1	176.87	1365.62	855.4	1741.35	469.34	586.36	275.33	404.28	1127.71	479.52	243.59	352.05	299.53	256.07	276.11	243.21	248.04	558.28	147.71	544.74	293.31	237.23
		386.26	223.09	133.26	312.67	118.44	119.3	260.62	264.45	777.2	1651.82	708.3	362.4	443.02	796.97	1212.67	349.44	224.99	503.48	952.32	1812.89	327.51	1814.69	213.33	194.17	77.87	265.45	169.62	1353.47	851.08	1728.47	464.8	591.2	266.93	400.43	1120	475.19	243.14	344.21	287.67	256.33	270.89	232.03	240.35	547.9	140.45	537.4	287.47	237.32
		386.44	224.15	127.17	302.07	115.82	116	243.82	261.13	782.93	1671.26	719.89	362.32	445.38	805.65	1235.11	347.6	220.35	511.2	965.13	1826.63	327.02	1825.86	206.74	193.22	71.2	266.77	165.21	1369.05	863.36	1739.64	467.5	595.79	264.61	409.65	1125.73	483.63	241.31	348.89	292.85	252.43	272	236.02	239.14	543.88	147.25	525.88	276.36	231.11
		383.4	215.86	118.49	306.73	114.88	116.96	241.18	247.66	762.03	1621.54	699.27	348.03	421.35	776.49	1198.73	336.08	217.56	487.18	928.72	1777.67	318.81	1775.29	199.83	186.6	78.41	260.67	154.13	1370.35	855.92	1772.64	468.3	596.56	276.83	399.21	1132.61	478.36	237.65	346.61	293.1	253.82	268.23	230.98	236.71	530.86	146.72	545.07	276.48	230.81
		375.66	213.56	119.01	295.41	114.26	113.85	235.98	252.38	765.68	1650.76	707.28	348.97	424.52	783.9	1204.92	327.69	212.54	489.34	936.31	1795.06	322.93	1795.66	195.66	179.99	67.66	257.38	154.17	1358.3	853.54	1742.76	467.24	595.69	268.98	393.11	1118.6	476.7	237.14	340.5	291.75	249.27	263.16	224.93	232.66	527.9	147.14	541.28	289.4	224.78
		369.18	224.82	117.68	293.4	105.69	105.15	239.23	251.1	776.23	1666.45	716.48	347.24	424.74	786.59	1224.81	325.35	210.29	489.62	938.54	1796.47	324.87	1796.47	196.48	179.77	66.22	254.58	152.3	1326.4	833.44	1689.76	453.25	578.11	264.69	389.58	1080.8	463.67	234.2	334.67	286.46	236.75	259.43	216.77	219.54	504.75	142.4	532.72	283.31	224.52
		358.5	216.41	113.34	290.1	100.47	109.98	234.9	243.87	752.46	1636.74	703.11	338.32	406.75	769.46	1190.24	312.78	210.01	475.88	918.26	1759.02	312.31	1761.53	186.43	180.25	69	243.59	148.64	1330.87	834.67	1690.55	450.73	581.04	262.47	386.5	1085.86	455.1	230.17	333.95	287.38	238.35	255.47	218.03	221.25	497.77	148.91	522.51	272.13	220.44
		364.3	219.06	112.66	289.06	95.51	109.77	229.61	241.94	758.94	1643.66	709.93	333.55	411.2	773.42	1193.62	314.51	208.46	468.04	923.02	1762.66	313.41	1768.9	182.16	170.04	62.68	244.26	143.15	1313.56	824.66	1675.95	448.52	580.4	258.85	383.99	1082.75	457.03	232.9	331.9	283.96	230.9	253.86	216.19	213.58	522.74	148.14	513.45	267.47	212.83
		356.83	208.7	110.79	284.73	102.97	103.18	234.27	241.3	751.11	1648.67	704.27	325.11	399.35	766	1189.5	302.03	206.43	463.32	914.87	1747.76	313.35	1751.47	177.29	167.31	61.84	242.05	141.95	1326.11	836.71	1701.58	460.83	588.58	267.07	390.26	1100.37	465.63	231.8	330.74	284.43	223.9	252.37	215.33	220.73	529.85	143.21	518.28	266.59	207.67
		350.39	203.97	107.4	277.91	100.07	104.93	224.33	233.56	745.53	1629.98	695.39	321.77	395.52	755.11	1165.92	293.44	199.96	456.29	908.17	1737.2	308.82	1730.4	174.45	164.19	60.76	235.85	146.29	1298.87	830.9	1678.28	455.08	579.95	270.53	378.74	1079.97	457.38	228.68	325.44	276.42	220.78	248.03	212.08	215.05	519.74	146.45	508.52	256.21	207.46
		345.55	211.89	108.27	280.75	93.29	99.94	223.76	232.74	737.78	1622.58	686.67	317.79	388.74	747.43	1164.12	290	196.57	450.84	888.22	1714.34	305.67	1712.74	171.3	155.72	59.6	233.15	137.32	1268.16	824.03	1717.81	443.71	571.69	261.9	365.48	1062.71	450	222.31	315.24	271.61	215.68	239.2	204.38	204.06	521.61	141.72	526.89	269.95	205.54
		346.21	202.77	104.19	271.93	93.68	99.55	221.55	228.37	742.69	1628.32	697.58	315.22	384.97	744.81	1166.17	290.9	187.95	450.25	887.4	1717.59	306.46	1715.41	166.32	153.74	61.26	232.51	132.68	1282.72	837.2	1737.62	453.34	584.35	269.03	376.08	1081.69	459.38	229.22	319.71	271.59	218.52	240.15	199.34	213.44	522.37	148.63	525.32	264.98	204.22
		333.77	202.88	103.41	271.32	91.51	93.85	217.08	233.5	762.44	1666.26	708.36	317.82	390.48	760.15	1200.21	288.19	198.15	458.2	914.07	1754.74	310.43	1754.15	165.86	159.28	59.44	236.28	137.96	1282.3	826.25	1713.82	447.88	569.46	261.69	372.8	1068.64	451.24	222.91	314.93	275.85	208.61	234.36	201.27	204.01	522.76	151.81	519.78	264.09	198.8
		335.98	198.84	98.83	265.67	89.68	95.04	212.44	227.88	732.51	1621.94	688.49	309.93	373.05	727.92	1149.62	273.28	184.94	437.43	883.37	1693.47	299.98	1688.23	152.63	149.38	54.96	223.97	124.09	1259.48	803.77	1677.25	434.78	563.98	255.88	355.01	1050.13	440.32	216.5	305.91	264.04	207.27	227.59	198.37	196.76	507.64	142.78	501.94	258.06	192.67
		334.32	195.74	97.4	267.29	86.44	91.72	213.44	222.76	740.85	1631.17	692.29	307.31	377.71	731.14	1162.59	265.83	186.39	436.33	874.53	1712.63	300.27	1692.01	153.19	148.55	57.53	219.08	129.46	1249.34	796.03	1671.97	438.12	559.02	254.02	356.13	1048.36	445.53	217.76	304.61	262.09	205.39	223.31	200.22	192.27	506.29	142.66	517.55	255.08	190.62
		329.37	187.65	96.67	256.75	87.02	99.11	212.62	224.72	745.75	1643.99	693.61	305.22	373.88	726.22	1154.38	268.21	188.29	434.38	876.6	1705.69	301.22	1706.94	151.5	144.54	54.75	216.87	128.88	1244.55	813.41	1663.21	436.96	565.66	252.82	350.87	1037.26	443.99	215.64	301.36	265.08	197.51	214.41	194.2	190.01	496.33	144.41	504.61	256.17	191.62
		319.71	185.34	86.93	260.89	85.55	92.77	204.66	218.53	738.7	1631.79	691.39	301.67	367.12	721.11	1146.96	256.74	181.26	429.31	868.7	1701.38	296.9	1693.3	148.06	146.16	50.62	218.63	121.79	1232.67	804.48	1655.36	429.69	554.37	255.57	354.93	1031.08	442.27	216.42	299.84	258.26	193.39	212.7	193.05	185.68	497.31	146.04	501.58	253.39	188.29
		311.44	191.85	87.3	255.32	79.53	88.01	198.38	221.53	744.55	1651.06	698.78	301.89	370.35	724.81	1154.87	259.37	180.85	432.23	872.29	1709.96	299.74	1713.6	145.19	142.81	49.56	209.65	121.45	1250.24	818.32	1673.92	443.78	567.28	260.46	345.55	1044.9	448.58	217.93	303.22	264.92	196.19	217.67	193.13	190.1	501.49	150.38	508.7	259.37	190.95
		309.76	191.29	85.79	253.62	78.98	89.81	204.32	212.41	727.01	1610.56	677.74	290.08	358.62	706.07	1130.33	252.82	173.82	414.03	840.44	1663.18	291.79	1656.79	138.69	138.96	52.43	211.76	118.96	1223.93	787.98	1644.95	435.67	549.94	254.56	338.15	1021.63	435.89	214.4	294.74	262.78	187.47	203.36	191.27	181.74	476.82	141.78	502.31	254.9	182.82
		307.8	191.47	82.57	245.55	79.96	88.73	201.12	213.67	728.11	1591.27	674.17	286.96	352.37	698.56	1122.79	245.12	167.23	411.22	836.02	1653.86	288.3	1646.74	135.81	138.26	50.47	207.13	115.71	1249.49	817.15	1675.73	441.2	563.28	250.96	342.34	1041.97	444.27	216.03	304.3	259.46	191.12	204.48	189.26	190.48	496.48	148.94	498.35	254.56	179.16
		305.35	185.79	83.99	243.86	74.47	87.2	187.35	213.89	736.32	1617.96	684.45	289.08	360.37	700.74	1140.05	235.97	167.5	411.23	839.75	1667.64	291.25	1671.21	134.86	135.05	51.36	206.66	108.51	1226.67	803.25	1729.72	438.48	559.29	251.86	336.32	1037.45	449.45	214.16	293.11	255.77	193.65	202.82	188.95	178.42	493.11	142.3	500.23	248.49	176
		298.43	181.01	84.6	243.36	72.04	86.4	187.14	213.34	730.87	1634.47	684.98	282.39	355.74	702.5	1137.8	234.49	165.13	406.62	838.13	1676.41	291.8	1664.28	127.94	133.97	47.89	197	103.23	1208.37	797.45	1691.39	428.11	553.03	244.92	331.9	1024.95	437.61	208.39	289.18	248.1	183.12	189.98	183.07	179.1	478.8	140.13	482.77	233.53	170.51
		300.62	181.9	83.08	243.38	68.46	84.93	186.85	208.08	726.8	1615.52	682.77	283.77	349.4	693.73	1137.03	230.61	168.37	407.65	819.66	1653.68	287.94	1662.09	129.13	135.49	43.23	200.37	99.94	1187.79	777.46	1532.8	423.33	545.27	244.94	322.28	1004.04	436.62	206.01	280.42	245.24	178.53	187.7	182.16	169.48	457.48	140.88	484.14	231.08	171.41
		291.56	181.69	80.55	232.73	69.53	84.16	182.42	204.87	715.18	1581.56	669.86	275.02	336.38	678.65	1108.92	223.53	158.6	396.13	803.75	1619.37	278.42	1620.16	122.08	128.51	42.87	193.99	91.01	1180.89	788.77	1479.6	427.77	556.51	251.68	324.96	1008.56	440.6	201.68	281.3	243.39	177.57	185	182.25	171.46	459.72	143.67	489.16	230.22	170.63
		288.76	176.16	79.79	234.1	66.38	87.12	176.7	201.41	718.92	1578.09	673.98	276.27	338.31	683.32	1123.23	223.99	159.3	393.19	803.67	1636.96	280.72	1640.79	119.36	130.13	42.72	185.56	94.08	1168.15	790.83	1445.92	423.94	540.27	255.04	325.94	995.07	441.19	200.3	290.58	242.08	176.52	183.19	183.5	169.82	458.72	144.69	487.01	226.17	166.02
		292.15	180.98	81.15	230.75	65.87	78.93	181.59	200.02	725.84	1569.98	676.2	277.26	338.98	684.86	1132.74	222.18	157.41	395.67	803.1	1640.72	280.67	1653.73	116.3	124.93	43.09	185.27	99.97	1108.55	759.46	1390.4	407.36	524.96	251.53	308.43	965.93	424.49	197.44	280.11	234.86	167.45	171.12	171.62	168.49	433.18	141.53	484.99	226.25	167.94
		277.36	165.52	71.91	226.15	60.69	74.93	171.81	196.72	714.11	1568.16	671.92	275.01	335.23	675.7	1127.02	214.31	155.92	378.85	792.11	1627.66	276.23	1648.15	117.2	127.18	45.43	183.85	90.81	1095.89	758.24	1366.26	409.92	522.02	245.27	305	950.61	422.2	197.21	275.66	235.27	160.04	170.84	172.14	163.9	426.93	133.81	476.16	217.69	158.44
		276.16	161.58	71.95	226.63	61.46	81.8	174.38	194.48	721.64	1563.42	670.59	268.37	336.02	676.29	1111.16	217.11	157.04	376.52	786.91	1620.46	279.78	1649.76	113.54	129.75	45.92	179.4	94.39	1106.67	769.18	1371.62	407.86	527.29	242.74	304.89	958.61	419.67	196.87	278.99	233.72	169.67	170.21	171.41	163.41	433.45	139.23	475.58	211.54	157.05
		268.38	156.33	71.8	217.74	54.58	80.09	162.81	194.19	721.04	1582.59	677.37	273.23	338.65	672.35	1126.04	214.58	152.53	371.89	785.78	1627.02	273.17	1655.75	117.02	128.63	40.34	180.46	91.74	1090.64	760.91	1359.44	404.23	512.94	246.02	297.53	949.96	415.53	197.23	275.73	232.35	164.8	163.56	171.42	162.93	433.38	135.4	468.41	214.77	150.94
		275.32	161.66	67.27	219.43	61.86	76.25	159.18	185.85	712.11	1566.02	661.61	269.6	322.42	652.06	1114.34	211.52	153.8	361.41	766.65	1590.17	264.94	1613.28	109.95	125.83	40.98	180.85	87.17	1092.68	777.33	1358.09	410.89	520.44	247.9	302.63	955.65	417.36	198.4	272.74	238.26	164.81	167.33	176.88	160.83	448.28	138.01	482.63	221.16	160.46
		266.79	150.76	66.73	221.71	58.15	76.18	159.13	190.95	724.34	1580.68	673.12	272.73	325.97	664.26	1130.65	212.46	155.26	365.37	778.65	1619.92	268.29	1648.3	112.08	131.6	41.1	176.19	89.75	1066.67	764.5	1327.1	397.78	517.06	242.9	295.98	936.97	404.61	192.6	266.79	233.54	157.62	156.94	166.15	157.73	443.75	138.37	469.65	217.29	149.45
		268.24	152.33	65.17	210.52	53.67	76.46	156.73	184.83	717.65	1558.17	664.89	266.95	324.69	654.89	1109.73	208.76	152.63	363.21	761.29	1602.88	265.2	1636.72	106.36	130.46	43.26	171.82	90.72	1066.69	771.04	1349.83	398.59	516.61	245.16	298.93	942.96	406.15	191.94	269.89	227.82	159.71	157.62	167.05	159.66	446.31	133.82	475.96	219.05	147.65
		260	154.61	63.45	208.46	54.72	72.13	157.98	188.12	723.45	1565.57	669.1	273.75	326.45	659.8	1108.62	210.59	147.78	369.2	763.8	1602.29	267.53	1641.12	108	131.4	44.35	173.99	94.35	1065.39	771.95	1346.03	396.48	512.67	247.14	291.25	939.28	402.37	194.57	265.24	228.83	158.66	152.34	169.49	156.31	448.15	139.17	466.69	216.69	146.44
		256.7	153.7	65.26	211.26	56.06	74.23	153.06	180.79	717.06	1563.03	663.24	266.3	323.8	649.89	1108.71	206.27	143.49	359.13	754.09	1596.94	262.31	1631.12	103.02	128.29	41.82	176.16	92.6	1048.17	755.29	1334.28	394.93	509.33	243.79	289.82	938.75	397.12	190.16	262.45	228.01	158.77	151.18	168.81	153.88	451.28	136.52	472.19	218.66	148.01
		254.91	147.52	60.95	207.08	54.69	71.06	144.28	174.26	695.53	1509.4	651.67	258.11	310.89	627.7	1061.31	197.28	140.7	347.06	727.24	1550.71	255.38	1572.1	98.17	121.97	39.95	169.61	95.86	1008	737.81	1291.12	372.51	492.36	232.16	271.37	899.53	380.49	186.56	250.79	217.06	151.56	144.47	157.5	147.68	433.38	123.03	474.03	220.87	147.09
		246.17	146	60.76	201.78	53.85	73.45	146.59	176.67	702.77	1521.28	653.88	257.86	312.95	633.46	1073.62	197.08	140.66	341.87	733.67	1566.12	255.06	1598.4	100.79	123.53	43.54	171.56	95.08	1012.77	741.05	1288.3	377.06	494.32	233.19	271.07	903.49	381.61	186.74	256.04	223.15	158.72	143.95	164.21	148.63	438.1	128.91	465.55	213.55	138.33
		247.36	134.78	55.57	199.64	51.94	68.4	147.7	176.5	711.73	1537.26	656.45	258.7	320.57	637.01	1093.18	203.92	144.07	345.59	734.23	1572.88	254.63	1600.17	98.78	128.34	39.34	170.16	92.69	1025.1	752.14	1313.27	384.15	496.17	234.07	275.57	920.62	387.85	184.78	257.07	220.73	153.87	137.08	160.91	145.67	474.04	134.2	472.27	228.78	147.02
		246.11	139.73	57.35	199.08	51.88	72.91	144.83	176.55	692.48	1510.47	640.09	254.65	310.12	616.43	1061.32	198.65	140.96	337.14	718.36	1529.59	250.44	1567.69	96.2	127.57	41.42	167.8	98.72	1010.72	739.38	1295.85	380.56	493.37	226.97	264.47	909	378.45	183.84	250.45	221.22	149.94	135.31	162.38	150.88	463.21	129.49	460.55	219.95	139.83
		245.58	143.6	59.08	202.67	52.03	69.43	142	172.85	709.48	1531.29	657.81	259.46	317.11	624.73	1080.3	204.4	143.24	336.89	733.04	1560.78	250.39	1597.94	96.62	127.27	41.01	166.88	99	1009.4	735.63	1283.47	379	491.87	229.97	265.74	913.02	373.44	187.01	250.54	213.35	152	133.52	160.25	146.63	467.99	130.03	453.25	216.32	135.49
		237.1	141.29	57.33	197.25	52.28	69.79	145.93	178.22	728.65	1552.22	672.6	261.08	317.11	636.34	1102.99	202.32	142.1	342.94	744.86	1600.83	253.7	1635.08	95.94	128.04	36.47	166.09	100.02	989.38	721.85	1252.37	364.87	479.85	226.32	256	885.33	358.76	176.57	244.02	205.6	149.58	127.2	154.23	140.95	454.68	126.63	467.14	222.74	141.48
		240.53	140.76	55.08	196.79	48.67	67.7	136.75	169.03	732.29	1504.74	680.99	254.78	310.31	618.5	1067.37	201.69	143.88	322.26	717.1	1599.02	246.01	1612.3	95.64	127.37	36.95	162.06	90.97	985.68	729.27	1266.42	362.55	483.07	228.72	255.62	882.17	357.8	174.32	244.06	211.23	150.16	126.27	159.4	141.69	464.37	123.06	459.56	218.58	135.76
		237.09	141.95	60.03	191	49.67	67.1	141.17	176.04	764.49	1560.72	713.86	263.35	317.21	643.84	1101.02	209.22	140.46	330.56	745.65	1666.61	259.45	1669.14	96.27	135.1	39.38	166.49	99.87	1022.92	782.83	1322.14	375.1	500.66	230.8	267.63	934.14	382.17	188.72	254.01	215.98	152.11	125.36	165.7	147.08	501.92	133.5	477.47	218.71	141.06
		236.68	137.16	57.78	196.58	44.85	68.85	129.02	169.43	749.19	1541.27	706.31	258.16	309.29	635.63	1085.18	205.92	135.8	321.03	732.52	1634.31	257.28	1637.6	88.86	136.31	41.22	164.74	99.41	1032.56	786.4	1315.54	369.81	505.53	224.62	266.99	930.56	390.9	187.62	261.49	213.02	156.34	122.91	166.91	142.75	516.46	129.07	469.43	222.47	139.56
		239.12	137.62	56.09	192.61	46.87	66.08	127.35	166.07	751.08	1527.02	706.37	259.74	308.31	628.17	1084.33	204.37	142.81	317.94	728	1628.8	258.55	1630.67	88.21	133.63	35.63	154.48	94.17	1026.13	794.69	1319.28	370.43	500.61	227.86	272.52	938.73	395.18	186.27	257.27	215.06	159.26	126.6	170.22	142.56	531.66	125.72	473.61	219.44	140.53
		235.16	123.29	51.95	191.16	42.78	63.76	124.18	169.34	771.98	1556.81	709.91	261.51	315.59	642.88	1099.57	214.32	141.74	319.26	740.76	1659.88	266.3	1656.62	89.38	140.76	35.48	157.56	99.79	1002.78	788.62	1300.2	368.9	497.61	220.8	264.52	928.22	397.26	183.75	256.73	211.1	160.52	122.6	165.98	143.14	531.61	128.85	481.76	226.35	142.77
		233.95	128.58	50.67	190.94	48	58.28	126.17	169.17	762.62	1548.52	705.89	258.33	311.69	639.19	1092.22	214.23	138.94	312.19	732.8	1635.02	268.68	1640.85	94.33	141.39	39.61	162.51	96.55	1002.7	803.84	1319.24	367.71	509	222.22	271.75	938.57	400.31	191.73	261.03	207.86	157.15	123.27	172.58	147.4	548.34	131.28	469.74	218.82	140.08
		239.93	117.71	52.32	191.04	43.48	59.38	122.25	165.34	751.73	1510.14	696.02	255.83	303.91	619.64	1077.99	211.84	142	301.22	722.67	1614.64	258.7	1620.28	84	137.62	33.36	162.16	100.21	969.35	774.89	1269.84	358.37	483.72	223.79	260.85	914.99	383.26	189.11	251.18	208.24	158.38	116.21	169.2	146.79	527.63	127.42	480.1	223.06	147.67
		247.43	127.61	51.91	190.36	45.42	59.72	115.8	169.56	768.7	1542.03	712.3	261.58	304.9	629.76	1084.24	211.95	147.57	302.62	738.63	1648.52	269.41	1644.31	87.61	145.26	37.65	164.35	105.75	993.26	792.61	1291.17	367.58	494.4	224.65	266.31	924.93	390.52	189.74	257.65	210.29	158.48	122.98	167.85	152.17	535.41	132	474.57	224.6	145.4
		243.21	123.08	47.7	185.84	44.3	60.27	113.64	164.33	761.03	1517	703.74	255.41	299.76	624.4	1076.84	217.1	143.54	298.38	730.58	1635.16	264.75	1631.54	84.13	144.06	36.86	158.25	99.71	975.49	766.25	1245.3	359.48	478.93	212.03	255.03	895.98	377.28	184.54	248.86	200.6	152.27	113.74	163.55	150.36	527.51	123.09	472.08	217.63	145.66
		235.51	123.75	48.34	186	45.35	59.41	115.55	161.84	737.77	1495.55	677.31	258.86	295.59	612.7	1062.76	211.59	138.79	282.43	720.61	1589.63	262.93	1589.21	85.75	144.75	34.39	163.37	99.5	991.96	783.43	1268.83	364.69	488.4	216.65	258.36	916.28	386.98	180.44	249.31	208.26	156.93	114.7	165.84	148.22	544.08	128.03	472.19	225.81	145
		237.98	116.88	47.67	177.21	42.47	55.31	117.96	157.05	691.96	1453.16	643.29	250.75	292.87	584.02	1020.29	206.16	138.73	278.3	702.03	1524.76	252.2	1541.17	81.9	135.33	32.18	158.4	95.26	933.15	749.72	1236.33	349.94	469.54	209.53	246.34	875	366.48	171.36	241.88	195.03	144.92	112.16	162.03	140.55	508.48	121.98	468.4	223.01	144.02
		238.79	118.53	49.39	169.5	45.93	55.11	106.38	161	681.08	1451.97	635.25	249.7	288.93	572.46	1011.39	201.02	133.01	277.61	708.17	1496.88	249.1	1527.14	76.9	136.89	33.45	161.18	94.33	918.18	735.04	1222.7	349.98	468.08	209.02	238.73	866.88	353.59	183.7	246.01	189.3	148.05	105.71	150.99	136.83	498.1	123.98	456.56	228.28	140.15
		236.13	123.67	52.16	164.04	41.28	57.11	119.25	157.59	664.92	1421.11	619.63	246.82	280.56	550.52	989.65	204.15	129.62	271.55	696.81	1473.71	241.79	1494.21	78.05	135.15	33.01	161.64	89.49	904.73	725.19	1235.32	350.84	465.52	208.31	237.67	866.96	342.42	190.17	241.68	196.68	142.48	106.59	158.05	140.85	502.34	130.26	449.24	226.79	138.35
		227.48	115.94	46.36	163.24	44.34	54.77	116.64	159.67	676.23	1431.9	625.94	248.44	287.34	541.79	974.13	204.33	131.47	272.45	696.04	1474.14	242.73	1489.18	73	136.81	32.74	162.74	89.18	887.39	723.17	1218.1	345.3	459.8	209.56	231.08	869.63	332.72	176.29	238.49	191.71	139.11	106.98	153.08	136.9	477.5	121.48	439.19	230.65	131.38
		229.75	114.13	45.14	164.24	47.73	53.87	120.16	157	655.46	1397.57	605.76	241.3	273.53	522.93	943.82	192.97	131.67	263.75	677.98	1439.09	230.79	1453.48	63.54	133.5	31.08	154.47	85.74	875.41	715.07	1212.47	350.07	455.29	213.06	228.73	880.39	330.65	173.48	236.02	193.1	145.61	102.98	154.52	142.45	487.73	128.06	430.95	228.32	117.67
		207.01	113.33	44.8	155.53	43.45	58.48	114.24	157.09	645.47	1387.63	605.3	244.66	275.9	517.61	924.62	194.38	131.16	252.62	668.7	1424.1	228.94	1442.17	72.25	133.45	29.55	153.72	81.65	839.86	680.65	1166.19	334.98	439.53	198.27	213.4	862.95	319.03	164.97	228.54	190.14	139.64	100.82	149.91	134.76	464.2	116.95	440.09	232.96	118.34
		200.21	106.35	42.2	156.88	41.33	55.62	115.74	157.86	660.99	1407.32	620.24	250.01	278.23	525.02	947.58	197.57	128.33	259.06	685.14	1457.33	230.83	1477.32	71.86	133.01	32.68	156.64	84.08	838.89	694.43	1163.98	341.25	448.77	199.8	219.36	907.22	312.45	167.53	235.86	188.51	142.1	102.11	152.4	135.24	471.66	124.84	434.06	232.48	116.3
		203.45	99.15	41.03	156.19	45.21	52.47	110.25	158.22	647.27	1378.99	600.73	244.69	268.86	513.39	913.77	189.33	126.61	252.81	663.83	1412.46	223.86	1440.56	70.3	133.95	30.77	155.28	79.19	822.09	677.22	1150.82	333.17	435.12	193.71	210.83	895.08	310.7	164.51	232.64	182.46	138.72	97.67	147.88	127.89	459	115.21	426.96	230.78	111.94
		198.32	102.48	42.94	153.34	44.39	53.47	108.53	159.91	659.09	1407.07	617.78	249.52	276.52	516.28	934.41	195.77	127.78	249.69	678.91	1449.51	228.76	1473.73	66.9	132.06	30.95	156.71	85	839.42	695.7	1174.59	336.29	442.64	197.41	214.25	916.56	313.61	176.1	233.04	186.66	140.86	99.51	150.17	136.06	470.73	119	415.27	223.75	107.58
		194.63	98.21	40.46	153.54	35.27	51.29	99.62	159.99	654.02	1387.26	609.23	242.73	273.4	508.72	911.93	196.76	126.17	249.71	670.24	1429.59	225.06	1454.52	65.87	134.24	27.98	160.26	81.94	833.62	691.79	1165.17	334.11	440.38	204.11	209.98	919.95	310.88	173.69	228.5	185.02	141.77	94.72	152.92	131.68	466.99	113.41	421.63	219.71	115.35
		196.57	101.94	43.85	150.57	43.49	51.82	101.98	151.69	637.18	1376.59	594.05	244.27	266.24	499.65	900.17	193.91	123.49	247.61	657.34	1413.33	219.8	1428.71	60.2	132	32.25	153.04	74.22	832.3	684.91	1169.16	331.35	437.03	199.41	209.97	907	306.93	172.97	228.67	186.83	144.77	93.83	145.42	135.05	459.64	111.95	412.92	217.65	114.67
		186.67	100.53	41.88	147.07	44.19	58.85	102.93	153.59	631.86	1360.95	594.18	240.11	264.92	504.6	889.69	189.83	122.52	239.57	651.63	1391.15	215.11	1418.11	56.08	129.96	32.3	159.74	74.52	828.4	683.04	1134.05	325.14	432.56	190.3	202.84	875.55	300.18	163.74	225.05	185.05	136.15	92.54	147.53	129.67	447.21	110	417.64	218.23	118.59
		184.31	105.23	41.47	144.05	43.44	53.86	97.79	157.68	657.27	1397.87	612.68	250.84	275.71	517.53	916.07	201.11	128.75	242.31	672.97	1438.83	221.3	1451.83	62.25	136.19	29.73	164.97	74.78	826.31	676.26	1124.38	325.37	434.7	189.52	198.57	853.3	294.66	161.22	226.61	176.41	139.54	91.88	145.87	127.9	454.56	110.98	421.31	218.53	122.6
		180.73	100.51	40.22	143.64	42.13	58.71	91.92	150.39	637.38	1363.54	586.43	246.97	270.05	508.72	881.63	195.95	126.22	237.07	651.82	1398.3	215.24	1404.25	54.81	140.87	33.63	160.61	72.6	849.83	683.6	1131.99	326.44	437.26	200.21	206.38	867.57	295.19	168.31	230.12	179.66	142	92.31	150.99	134.27	468.06	113.73	410.59	222.23	127.47
		181.45	100.13	44.4	136.59	42.44	54.86	96.31	151.97	631.93	1352.93	587.07	244.06	263.69	512.89	878.3	196.22	121.69	238.68	649.59	1381.89	212.74	1406.85	55.27	132.44	32.67	161.56	75.25	861.97	665.32	1097.43	321.91	434.38	189.67	206.85	844.79	289.17	169.11	223.93	179.88	138.75	89.77	147.89	132.66	453.02	105.96	426.97	228.63	122.98
		178.91	102.94	41.37	135.74	40.49	55.7	96.13	155.95	645.16	1384.93	604.48	252.68	272.8	529.73	897.19	203.02	130.52	245.39	670.16	1430.48	217.84	1433.66	56.04	141.27	35	161.69	72.22	840.42	664.25	1086.09	315.98	430.75	186.92	195.42	834.51	286.18	156.6	214.35	175.43	139	87.46	141.74	127.51	462.69	103.88	409.08	220.83	122.31
		172.81	100.09	39.37	142.49	39.19	52.27	92.48	155.13	648.2	1377.56	595.26	250.07	273.08	531.21	895.3	202.17	128.55	242.5	660.27	1421.47	219.72	1437.11	54.95	145.49	31.35	166.47	72.99	851.25	668.45	1085.66	314.28	440.37	186.48	199.1	833.41	285.1	168.36	205.25	175.69	143.37	91.36	146.15	134.21	463.18	107.24	424.12	220.6	121.1
		170.69	97.57	44.05	137.81	43.67	52.72	87.18	149.31	630.43	1333.01	582.25	242.69	260.18	512.29	863.25	195.77	124.17	234.41	643.06	1376.14	212.46	1400.38	54.44	142.32	35.03	157.9	71.89	835.16	674.36	1091.37	318.76	446.75	182.3	197.66	833.94	286.52	164.94	202.02	168.27	139.43	94.64	146.88	125.07	470.15	104.5	416.17	212.83	124.78
		177.95	103.94	38.73	136.26	38.49	51.57	94.87	151.95	629.64	1348.47	585.88	243.35	266.07	517.03	858.82	196.61	126.2	234.18	650.54	1388.29	212.54	1448.85	56.64	144.72	35.72	162.62	68.97	865.93	672.62	1066.19	317.26	443.9	186.61	197.91	823.77	277.91	162.67	200.76	169.14	138.85	90.96	143.81	132.95	462.8	103.53	416.32	213.9	118.77
		170.74	94.31	42.07	138.32	42.23	51.19	94.58	147.57	628.07	1331.09	582.33	243.32	262.96	509.63	855.38	191.33	122.94	226.96	642.87	1366.14	208.37	1470.8	60.33	146.51	32.53	163.16	67.01	833.13	659.19	1050.11	302.68	431.78	182.59	189.63	792.66	267.07	154.12	189.6	167.42	133.46	91.75	147.45	125.8	449.47	105.54	418.3	209.25	121.57
		173.61	88.47	43.85	133.03	39.56	49.9	93.32	147.76	635.01	1337.35	582.19	247.75	263.77	515.81	853.98	194.99	122.31	236.1	648.95	1391.76	213.11	1499.82	60.98	145.82	35.19	160.23	67.25	819.73	655.4	1044.49	304.19	433.93	182.16	191.73	789.26	266.04	156.08	191.33	158.06	130.58	91.69	144.22	131.96	451.1	107.82	418.94	207.79	120.33
		168.46	92.01	42.09	135.16	41	49.31	85.96	145.06	624.01	1333.4	579.17	240.53	266.61	503.9	846.55	188.38	125.44	232.29	643.56	1374.58	210.63	1494.64	60.09	145.38	39.75	161.09	73.15	813.68	664.24	1065.55	301.67	427.72	178.42	187.98	779.62	264.92	156.62	193.29	160.26	138.84	93.52	146.7	130.59	448.85	103.93	427.42	207.63	119.66
		168.17	88.57	40.96	128.2	38.35	49.88	85.24	143.92	633.88	1319.96	589.68	240.84	262.52	503.41	850.75	182.93	119.58	231.65	648.22	1377.45	209.06	1497.27	61.39	146.06	38.33	161.89	71.88	775.43	646.24	1047.28	295.32	416.31	177.47	181.8	760.28	267.25	154.29	193.75	154.44	132.65	89.13	141.59	139.5	439.44	105.17	434.49	207.46	126.41
		173.25	92.59	42.92	129.02	38.87	50.44	80.75	141.05	623.05	1304.66	593.47	240.54	262.54	494.65	839.88	174.91	118.3	232.07	641.75	1360.61	205.35	1489.02	63.5	146.71	41.11	159.67	71.69	783.97	661.23	1055.34	295.21	420.33	178.36	179.79	764.49	269.81	155.96	189.24	152.67	131.37	92.43	147.34	139.22	444.47	100.9	417.66	204.59	120.43
		171.28	93.7	42.86	123.9	37.3	48.93	81.42	145.29	641.58	1318.91	608.1	249.82	266.24	502.84	878.59	182.75	120.79	231.67	644.6	1378.29	208.51	1510.78	62.6	148.6	40.76	162.56	65.79	762.73	650.33	1045.19	290.74	406.57	172.46	177.09	754.33	260.54	152.64	195.85	148.59	132.31	92.17	146.17	140.92	437.12	98.97	433.74	212.5	120.92
		172.88	93.64	40.83	117.61	39.18	51.43	75.76	139.23	639.08	1307.22	609.03	239.94	260.36	489.85	860.28	178.71	120.66	235.19	634.99	1362.34	206.87	1473.71	66.42	147.97	43.4	161.05	67.55	768.02	663.68	1040.25	289.72	414.33	171.53	174.61	762.77	257.04	151.33	193.48	148.99	131.92	96.2	140.18	140.23	436.72	101.99	426.31	205.53	123.91
		175.05	91.76	42.5	118.2	38.14	46.1	80.94	140.93	659.49	1326.05	615.61	243.28	270.38	499.76	870.15	181.32	118.45	233.49	643.05	1380.33	207.5	1481.18	68.17	148.87	39.11	157.43	69.71	753.89	647.63	1022.28	281.36	397.57	175.09	168.67	744.6	255.4	152.39	188.32	145.91	131.95	93.57	144.32	144.89	425.51	103.59	430.13	199.4	118.62
		171.83	91.97	41.76	115.52	42.78	50.72	84.97	138.3	648.74	1289.85	594.57	238.16	263.72	480.76	843.14	174.2	115.25	220.28	624.18	1345.23	204.95	1440.16	65.11	145.62	41.69	154.07	66.06	723.49	651.51	1011.19	277.04	396.52	170.46	168.18	735.07	248.35	150.05	186.9	142.98	130.26	92.97	142.83	148.44	428.77	96.84	421.85	197.14	125.57
		168.14	85.41	41.69	114.1	40.07	49.97	84.58	139	662.04	1301.91	595.32	234.22	260.96	479.67	832.41	172.32	113.72	224.83	629.94	1364.12	206.4	1437.68	63.33	146.59	40.31	162.59	62.46	711.46	647.92	1007.49	274.15	384.27	169.21	166.05	728.04	249.89	146.76	195.5	144.19	127.67	94	145.82	148.45	425.57	100.15	424.84	197.08	125.82
		174.15	87.98	44.05	113.89	40.74	48.73	79.44	135.93	675.49	1290.67	594.57	239.67	263.59	480.68	832.35	165.74	114.88	225.77	629.36	1361.33	208.35	1437.62	67.26	147.78	43.33	162.98	65.21	689.06	654.03	998.09	271.25	377.81	169.69	161.82	712.34	245.22	145.42	190.79	138.85	127.4	93.24	147.27	154.07	425.59	95.99	412.28	189.14	124.9
		166.39	94.46	43.28	111.29	37.19	48.57	76.15	141.3	697.65	1316.2	600.29	241.72	263.65	491.92	840.8	170.5	117.22	229.84	632.9	1384.19	209.26	1455.72	71.59	147.95	45	160.83	66.88	693.92	650.97	986.06	265.15	381.64	172.26	159.53	709.59	249.13	144.06	193.79	134.08	126.44	93.4	145.18	158.28	416.89	99.26	409.28	195.08	125.87
		162.36	86.52	43.92	109.12	37.72	49.32	79.05	138.97	691.25	1297.82	587.05	235.01	260.74	485.52	824.9	165.11	115.08	219.52	621.04	1356.89	206.24	1429.06	71.57	151.7	42.41	163.75	61.09	690.49	651.02	984.3	264.03	369.56	171.31	158.44	698.64	237.18	140.82	193.47	135.25	128.38	92.23	145.54	156.18	415.08	95.46	405.45	193.72	127.25
		160.71	89.9	45.38	110.6	34.97	47.45	74.18	138.13	699.2	1299.81	583.73	228.15	261.94	477.5	812.92	161.91	111.76	225.41	624.8	1361.91	208.84	1409.76	71.68	147.18	42.18	163.71	63.03	660.77	650.37	989.5	258.42	363.19	170.92	157.6	695.69	238.62	136.89	191.84	131.31	130.72	93.74	145.67	165.42	418.71	99.33	408.68	189.03	129.45
		157.95	84.63	41.88	109.5	38.18	46.64	74.05	142.72	710.39	1307.4	587.72	234.85	261.02	483.75	817.57	169.78	113.32	224.98	614.56	1375.34	212.49	1424.52	80.9	153.83	48.19	164.36	65.65	684.08	663.92	1011.32	260.21	368.61	174.88	158.65	704.9	244.9	133.56	196.56	133.76	123.79	95.48	151.8	163.46	426.14	96.91	400.02	191.27	128.96
		166.63	90.3	41.93	111.5	36.61	43.94	67.33	133.74	692.43	1267.8	563.11	226.81	255.73	469.46	780.17	156.61	113.75	213.55	598.84	1321.86	204.97	1367.78	79.34	150.67	40.87	159.67	60.95	641.95	643.83	968.52	252.64	346.84	160.53	153.68	680.55	235.2	137.64	188.72	124.62	120.76	91.88	147.42	165.08	407.82	92.97	396.46	183.46	129.45
		169.86	84.55	42.23	104.62	38.25	46.94	70.38	136.65	713.43	1304.78	575.58	231.08	261.8	482.12	793.74	157.94	109.83	219.75	617.59	1354.53	212.84	1394.04	82.7	153.81	49.55	163.06	67.06	660.95	665.94	994.76	257.99	353.26	167.61	154.71	700.65	229.67	141.16	198.09	128.42	125.19	96.18	152.12	167.06	416.92	94.53	377.78	179.25	123.05
		163.94	85.78	41.61	108.59	36.85	46.39	69.82	136.86	705.04	1299.16	567.46	231.14	258.7	473.69	766.45	159.55	115.62	220.61	614.51	1357.51	211.07	1378.67	86.25	154.25	48.24	160.96	58.25	648.48	649.33	962.45	247.82	343.78	169.83	148.28	675.56	228.75	133.19	191	124.83	123.29	93.42	153.95	167.53	403.92	93.75	389.01	183.2	130.54
		164.78	86.29	45.61																									634.52	651.66	964.25	246.26	342.89	157.83	147.93	676.41	226.53	127.4	190.35	122.53	125.9	95.14	149.2	163.91	400.87	90.07
GFP-488		1	2	3	4	5	6	7	8	9	10	11	12	13	14	15	16	17	18	19	20	21	22	23	24	25	26	27	28	29	30	31	32	33	34	35	36	37	38	39	40	41	42	43	44	45	46	47	48
		3582.38	1696.76	182.53	3133.59	279.41	209.9	2729.64	214.06	1710.77	2225.19	1469.97	358.61	893.85	1506.86	1525.35	1151.99	635.35	839.37	1064.65	2774.08	234.43	2203.94	515.56	303.46	399.31	309.68	671.68	997.35	1550.52	2324.14	702.29	883.28	415.63	1148.58	1445.29	1097.86	721.05	354.49	628.98	327.76	366.63	408.9	342.98	284.58	423.28	1339.95	945.22	676.12
		3509.54	1685.58	192.92	3091.25	277.6	212.19	2675.64	215.92	1731.22	2240.55	1486.99	355.13	903.53	1522.64	1536.55	1153.89	637.4	838.95	1071.8	2779.55	240.82	2227.5	513.49	309.59	405.64	309.64	658.29	1025.04	1566.02	2352.06	708.8	893.5	422.7	1152.18	1462.56	1114.71	724.65	359.16	631.42	332.9	367.04	403.96	347.03	291.15	421.01	1383.38	956.64	644.22
		3467.22	1572.14	196.42	3063.49	268.57	217	2646.42	220.03	1710.57	2227.68	1479.74	351.33	897.37	1508.47	1516.08	1142.29	628.42	842.97	1060.7	2773.16	239.86	2207.55	504.6	299.09	393.39	309.66	642.14	1019.39	1570.81	2371.72	709.81	896.75	413.67	1152.71	1464.79	1115.85	729.42	348.86	631.17	324.38	377.28	391.56	336.12	284.75	417.83	1366.61	925.71	623.9
		3414.81	1575.53	195.27	3020.65	263.9	219.81	2618	210.18	1679.79	2192.67	1460.2	345.48	896.59	1490.2	1505.13	1103.76	621.99	830.5	1050.4	2713.25	243.87	2178.64	491.97	292.94	383.95	304.97	624.17	988.21	1532.07	2308.44	696.24	876.56	408.26	1123.39	1413.24	1092.35	708.3	343.37	612.3	331.96	360.89	381.84	331.04	276.88	406.87	1379.7	900.1	606.01
		3371.83	1574.4	207.15	2984.53	259.29	213.25	2600.48	194.26	1681.62	2182.99	1447.93	345.66	892	1488.31	1497.75	1102.05	620.11	839.25	1053.01	2720.57	250.52	2171.61	496.91	289.55	383.15	299.67	611.56	991.08	1527.76	2342.28	688.11	871.7	406.08	1123.03	1415.87	1065.18	706.49	349.21	600.37	326.13	360.76	382.02	322	289.9	411.36	1365.42	888.14	597.59
		3291.77	1552.25	205.01	2955	253.58	216.3	2562.96	200.92	1706.62	2236.05	1486.23	353.52	912.88	1523.44	1545.53	1115.81	620.54	855.76	1076.72	2781.32	261.28	2207.75	513.81	297.34	389.79	302.98	611.92	957.78	1491.84	2298.08	674.39	859.7	400.43	1089.51	1389.09	1036.14	683.69	342.52	587.36	311.99	364.13	378.93	318.56	278.78	412.07	1383.9	907.47	601.98
		3256.1	1527.28	200.54	2908	248.08	231.33	2519.48	189.29	1646.97	2159.69	1431.62	340.4	883.13	1473.17	1482.38	1070.2	589.81	829.36	1037.01	2682.4	246.05	2135.15	489.63	281.1	373.68	287.52	582.54	971.35	1483.55	2267.23	670.66	859.89	400.03	1081.88	1380.94	1033.98	680.06	333.03	576.35	296.44	349.88	372.32	309.31	274.96	414.21	1377	883.6	584.89
		3198.12	1501.12	210.47	2858.59	245.78	222.69	2488.74	184.48	1651.88	2163.62	1447.31	340.03	893.21	1474.81	1478.05	1060.23	588.51	831.9	1043.7	2684.43	253.71	2157.79	483.35	281.76	368.8	287.12	581.11	970.83	1471.33	2278.03	664.87	856.14	398.48	1076.71	1372.12	1025.42	676.12	330.02	576.24	290.69	338.8	366.44	311.05	270.78	407.76	1378.67	875.61	578.52
		3159.03	1505.25	214.61	2818.92	239.85	220.44	2461.37	179.88	1645.8	2155.65	1435.21	338.06	890.25	1466.83	1472.33	1039.99	586.26	835.23	1043.74	2661.29	248.44	2152.55	478.85	276.45	369.48	291.81	566.23	1003.53	1505.54	2319.44	677.51	877.48	404.89	1090.64	1403.16	1047.41	682.25	330.95	577.48	300.3	347.78	370.81	310.59	274.91	424.78	1376.06	871.46	570.78
		3147.93	1513.17	204.93	2795.09	233.02	225.55	2425.28	170.17	1641.89	2155.12	1426.94	336.43	864.01	1463.08	1466.09	1034.4	571.74	833.99	1036.94	2659.07	248.58	2140.33	479.47	280.37	365.45	282.86	552.9	997.48	1517.49	2338.15	677.1	871.28	401.56	1088.37	1410.67	1038.5	690.43	328.01	574.64	296.86	342.16	367.35	309.31	273.02	429.67	1358.43	856.99	561.8
		3070.56	1492.29	205.18	2758.81	226.25	221.43	2382.66	164.65	1687.15	2225.07	1469.37	348.85	891.02	1509.33	1510.98	1054.57	584.27	864.5	1064.96	2713.14	260.84	2204.75	481.05	284.68	369.86	292.67	561.03	981.19	1499.22	2320.96	674.13	868.82	407.27	1079.43	1404.24	1037.74	677.27	324.86	597.78	283.46	338.7	365.26	305.83	265.35	424.06	1348.71	838.25	541.16
		3020.74	1474.49	199.37	2710.55	221.15	213.65	2321.21	160.66	1623.07	2147.25	1409.34	340.9	853.58	1449.47	1457.24	1006.26	566.81	842.26	1022.89	2613.13	248.81	2135.73	454.1	271.47	358.05	274.84	532.18	980.49	1494.19	2325.82	671.5	869.69	408.94	1068.95	1422.75	1028.41	675.8	320.74	593.72	288.02	374.19	361.38	305.83	268.94	411.79	1363.99	850.33	552.06
		2974.66	1455.8	211.76	2673.14	216.16	215.26	2296.67	167.65	1658.54	2207.3	1434.24	343.39	879.93	1477.21	1480.79	1016.8	577.81	865.68	1051.45	2652.59	256.14	2180.22	446.31	277.1	356.09	279.09	533.37	988.16	1484.94	2320.61	662.72	870.49	407.91	1058.23	1410.73	1026.44	667.36	316.65	587.09	285.65	347.06	357.76	302.17	264.18	411.03	1366.69	836.61	547.11
		2892.84	1433.07	209.89	2642.72	211.71	211.64	2249.92	168.29	1668.05	2215.16	1440.74	339.57	888.99	1486.94	1497.7	1004.31	571.93	861.2	1050.54	2671.11	255.81	2189.03	443.49	277.92	360.62	278.65	526.01	991.53	1469.97	2306.67	661.42	862.37	398.81	1042.46	1394.36	1013.62	655.16	318.69	578.25	279.16	351.42	352.99	297.95	258.92	403.94	1342.76	805.75	531.69
		2852.77	1427.3	203.7	2613.09	213.71	212.33	2229.7	171.85	1644.19	2179.3	1418.96	334.8	875.72	1451.63	1481.46	989.61	562.58	857.66	1035.91	2627.22	242.8	2167.8	428.03	269.72	349.82	277.47	500.18	994.59	1469.71	2317.01	658.91	858.16	406.58	1041.44	1392.25	1004.27	647.7	321.67	571.36	280.49	358.95	350.91	282.1	257.08	402.3	1368.76	811.32	533.82
		2785.37	1407.71	200.61	2586.04	205.31	210.86	2204.92	177.07	1650.48	2185.97	1425.58	339.82	860.65	1463.21	1490.69	986.74	560.99	861.5	1048.12	2657.95	238.44	2178.82	422.35	273.02	348.79	278.51	494.54	991.25	1452.25	2305.78	655.08	855.31	407.03	1031.32	1370.58	999.86	640.62	326.55	566.93	277.31	371.76	352.8	286.44	259.21	396.94	1333.36	788.05	520.16
		2782.33	1387.39	194.08	2530.19	207.68	207.43	2159.28	166.74	1609.73	2149.59	1398.48	326.02	827.46	1422.23	1449.97	946.54	540.07	845.52	1018.67	2607.88	228.11	2125.03	409.13	261.67	336.5	270.51	482.49	992.91	1458.48	2306.99	657.08	843.74	403.25	1016.29	1364.56	996.05	631.31	327.67	561.69	273.98	350	350.21	278.4	251.9	393.05	1342.97	798.04	523.68
		2751.57	1304.35	187.16	2518.54	197.2	206.24	2145.87	158.17	1597.88	2136.9	1387.33	321.54	820.73	1412.23	1433.73	933.01	527.42	841.39	1010.79	2598.83	227.32	2116.83	403.95	257.31	338.79	270.32	466.43	989.26	1450.71	2299.63	653.94	843.55	406.6	1007.45	1369.56	998.78	629.54	331.46	550.93	258.27	377.09	352.39	282.25	257.07	390.67	1353.78	782.78	516.88
		2728.98	1299.5	184.09	2474.6	198.28	202.31	2091.09	159.27	1622.61	2170.3	1410.47	331.6	827.68	1434.09	1464.96	948.43	540.66	850.07	1026.66	2640.66	236.09	2137.74	408.9	257.5	334.63	272.07	468.45	1015.3	1469.02	2367.44	659.17	865.01	399.9	1023.29	1395.48	1008.01	628.15	332.98	553.23	259.12	396.28	356.22	284.48	258.28	393.33	1367.79	787.09	517.08
		2673.77	1290.43	181.78	2444.44	196.6	195.47	2071.93	163.33	1637.39	2205.69	1432.19	333.7	829.48	1460.16	1485.35	954.56	538.32	864.86	1039.42	2679.62	243.22	2173.32	409.32	266.64	335.22	269.53	470.47	1009.92	1454.43	2361.14	656.95	854.31	394.88	1004.71	1379.83	991.69	620.63	332.54	551.14	257.48	393.66	352.88	273.35	247.96	382.87	1338.25	759.82	497.68
		2646.41	1307.27	180.08	2420.15	194.98	204.53	2057.19	160.92	1623.31	2181.14	1406.48	328.17	802.37	1438.11	1453.86	932.18	528.23	859.05	1027.12	2639.52	243.94	2152.71	397.36	256.44	332.88	272.55	455.98	994.11	1430.44	2320.29	648.28	834.33	384.44	983.42	1348.2	979.16	610.78	327.83	536.5	258.71	378.95	345.68	270.85	247.79	371.12	1400.25	775.21	500.52
		2575.76	1290.83	178.04	2386.3	191.11	203.73	2018.19	156.58	1587.01	2140.93	1379.46	320.63	781.8	1406.71	1451.74	899.64	514.09	846.04	1012.04	2587.29	239.25	2132.74	388.05	251.03	326.57	264.68	440.34	999.71	1439.72	2353.7	647.86	840.98	399.59	988.59	1358.52	993.71	610.64	334.29	545.3	261.96	388.72	353.41	270.95	249.83	379.09	1389.74	762.43	491.91
		2522.14	1275.56	172.66	2334.04	193.19	195.43	1974.88	158.65	1636.88	2200.67	1413.61	332	797.56	1437.91	1490.63	917.27	518.78	857.35	1031.51	2643.33	242.86	2191.74	396.19	263.16	327.55	276.74	444.78	992.6	1447	2356.28	653.61	853.41	395.47	986.76	1380.19	988.48	605.77	350.88	537.78	267.02	402.83	345.83	273.47	253.82	381.41	1391.81	761.78	494.97
		2510.22	1269.52	176.35	2315.27	189.09	196.79	1944.12	149.74	1581.96	2139.68	1365.93	322.48	768.89	1388.72	1442.26	884.2	491.16	829.56	991.01	2548.43	225.65	2116.4	373.97	254.64	317.37	266.16	419.98	1012.63	1443.34	2338.86	650.06	851.06	394.95	988.05	1366.97	975.25	602.72	359.01	534.5	270.21	423.19	344.34	271.67	270.77	373.31	1358.84	746.84	488.33
		2464.48	1266.69	176.57	2292.03	187.67	201	1942.61	157.45	1631.04	2212.43	1404.42	340.6	787.19	1431.31	1489.29	905.59	508.93	857.11	1028.44	2647.48	229.28	2183.97	394.99	265.61	331.53	274.79	437.86	990.32	1402.11	2302.29	638.39	839.02	395.14	956.08	1351.7	966.11	584.7	343.89	520.21	263.52	399.24	342.68	266.63	270.84	358.9	1368.61	760.68	493.66
		2407.37	1246.73	174.71	2270.98	184.53	197.34	1884.78	145.71	1577.11	2154.98	1365.76	329.22	748.27	1389.41	1433.87	863.83	489.64	823.09	993.68	2557.23	223.69	2119.11	374.68	257.94	315.43	264.26	413.26	1003.82	1390.21	2286.67	634.62	829.26	394.31	941.14	1326.29	955.6	577.02	325.75	514.11	266.54	367.91	345.16	257.03	270.05	357.47	1334.26	741.98	474.52
		2379.61	1235.37	172.83	2237.42	178.45	192.69	1862.55	149.92	1590.6	2181.97	1378.74	335.58	750.41	1398.19	1438.3	872.07	491.15	830.58	1009.46	2588.2	227.99	2141.17	377.79	258.19	313.99	262.87	409.07	1045.56	1399.57	2308.25	640.41	847.06	397.61	950.5	1359.92	966.76	579.35	327.81	512.99	270.59	356.9	347.93	259.45	270.05	362.14	1353.34	750.97	481.41
		2330.08	1216.97	171.48	2201.95	171.45	183.99	1842.79	155.45	1578.75	2163.46	1368.7	332.06	734.69	1388.77	1421.49	859.78	483.9	823.35	1004	2566.51	225.85	2127.81	368.02	252.96	306.97	257.94	401.56	1089.78	1418	2338.09	649.81	854.92	399.68	961.19	1393.17	983.21	583.05	339.57	517.5	270.64	370.62	342.88	260.49	266.1	368.27	1322.25	741.51	474.94
		2293.81	1202.77	163.86	2172.81	173.11	188.59	1819.8	160.74	1595.18	2184.36	1371.95	339.4	737.59	1393.58	1440.38	856.88	481.6	837.44	1013.8	2567.6	227.97	2148.35	375.51	250.42	306.08	266.89	401.3	1055.43	1424.89	2345.49	642.29	845.69	389.13	941.14	1370.67	981.43	579.76	338.15	509.96	263.39	392.97	327.61	254.71	262.62	377.22	1290.63	713.87	458.29
		2270.43	1202.36	164.94	2152.96	173.57	186.81	1782.68	158.57	1574.98	2154.88	1361.34	340.57	727.03	1381.89	1426.34	846.56	483.03	834.16	1008.45	2552.49	228.19	2138.69	374.83	245.49	296.07	268.96	390.16	1031.58	1395.68	2277.97	625.98	826.24	376.46	904.5	1333.87	959.07	558.99	332.9	492.22	253.8	377.3	320.05	244.55	254.89	360.62	1335.19	723.04	470.35
		2232.26	1195.74	170.65	2128.19	169.89	184.16	1758.49	160.17	1577.15	2161.89	1360.62	346.18	723.45	1390.18	1433.57	830.52	479.85	833.2	1008.72	2536.58	229.27	2148.19	370.38	244.3	301.26	279.08	384.56	1054.05	1420.72	2325.01	638.15	832.14	379.41	924.86	1365.58	978.85	567.91	336.01	507.92	264.9	378.43	321.22	255.43	265.75	367.26	1313.26	699.91	459.02
		2179.41	1167.73	165.25	2105.35	170.96	192.69	1725.49	160.63	1542.9	2132.69	1333.04	330.95	703.94	1356.91	1407.71	808	458.25	826.76	988.49	2487.03	221.9	2111.13	362.29	233.47	285.96	270.86	378.22	1074.95	1426.83	2342	636.69	852.96	369.89	916.57	1357.39	977.6	567.47	335.24	493.06	259.4	368.5	315.34	248.16	259.04	369.41	1279.43	679.25	448.19
		2146.5	1180.57	174.38	2094.15	168.67	194.7	1716.49	218.18	1799.21	2904.3	1602.82	359.68	776.53	1592.23	1952.34	830.12	481.27	987.78	1161.73	3049.93	303.78	2747.37	382.1	242.78	298.04	294.32	376.59	1256.66	1475.11	2375.86	646.21	861.21	376.54	922.77	1389.61	1007.68	561.27	341.84	513.94	253.24	414.33	315.13	240.23	261.73	386.57	1316.94	680.3	449.91
		2111.16	1220.87	292.41	2077.1	284.33	461.81	1841.75	462.1	2480.33	4825.46	2103.2	743.21	1268.77	2224.44	3072.47	848.97	503.39	1726.21	2108.28	4273.85	478	4817.01	428.76	299.43	326.7	322.52	374.52	3318.34	2286.24	3697.17	981.48	1287.18	610.05	1038.34	2169.41	1416.91	624.58	496.16	574.22	306.84	560.86	375.26	254.25	379.33	457.17	1426.48	709.34	500.62
		2110.96	1247.55	334.02	2022.37	358.68	594.5	1979.7	591.04	2658.79	5490.14	2276.3	973.71	1512.18	2401.38	3548.55	875.21	521.68	1968.3	2625.59	4783.35	561.56	5295.98	462.14	340.5	341.61	342.94	380.29	4185.64	2782.42	4727.98	1264.73	1695.93	867.81	1142.08	2780.56	1669.29	674.29	588.11	662.99	357.23	599.5	417.67	288.75	427.88	483.73	1476.71	756.12	618.29
		2131.64	1180.94	359.63	1974.28	390.56	619.82	2023.24	644.68	2681.9	5603.81	2309.23	1019.38	1552.03	2406.03	3711.3	922.46	539.35	1995.37	2766.85	4953.91	610.92	5356.23	493.17	394.33	353.26	359.86	389.29	4148.32	2871.65	4857.36	1330.91	1803.09	987.31	1163.64	2890.83	1703.04	666.02	609.8	703.23	371.3	604.97	436	308.62	435.21	494.23	1535.52	800.59	682.7
		2137.98	1150.13	385.32	1939.13	409.84	626.08	2008.97	667.88	2656.85	5515.98	2292.9	985.67	1535.03	2390.46	3756.12	973.28	564.48	1972.88	2797.52	5007.43	654.26	5354.34	521.61	430.13	362.04	381.67	399.8	3933.86	2901.14	4885.89	1348.31	1842.47	1027.72	1183.38	2940.76	1709.57	677.07	636.35	775.52	398.97	625.79	460.97	323.64	460.13	501.69	1525.82	809.71	679.94
		2053.67	1122.71	401.17	1895.83	433.42	657.65	1955.63	690.57	2671.81	5458.03	2304.14	950.82	1515.41	2404.43	3803.91	1037.57	595.85	1961.47	2831.28	5092.89	699.59	5404.11	552.54	468.34	375.73	411.08	421.62	3676.33	2884.53	4824.17	1342.89	1853.96	1045.93	1219.91	2928.46	1669.46	691.86	662.2	825.69	426.25	651.97	490.6	352.45	503.53	521.95	1572.33	839.84	690.31
		2035.32	1106.69	425.67	1858.28	450.22	657.88	1938.67	699.17	2631.77	5268.61	2280.87	908.18	1461.91	2370.45	3771.48	1083.2	622.46	1891.57	2810.8	5072.46	730.55	5346.4	584.76	494.2	381.95	436.55	429.02	3380.16	2817.33	4731.02	1319.87	1851.85	1039.48	1236.32	2905.68	1637.84	690.5	680.79	871.01	456.99	680.12	517	379.24	549.54	526.79	1587.32	845.8	688.78
		2012.52	1092.82	445.1	1827.78	473.42	647	1890.51	728.59	2671.44	5200.57	2307.76	896.51	1458.02	2400.87	3827.11	1151.58	665.15	1884.54	2824.34	5151.39	774.69	5430.6	613.52	540.27	404.47	467.29	447.29	3199.56	2771.86	4668.7	1297.32	1842.47	1031.55	1254.25	2910.85	1638.53	705.54	717.07	909.48	482.19	704.68	542.04	408.68	603.72	529.5	1575.94	839.73	683.51
		2005.69	1078.41	451.78	1794.39	488.25	649.45	1849.5	723.39	2610.83	4937.7	2253.28	860.92	1399.83	2357.42	3742.06	1178.71	664.43	1805.33	2721.7	5051.36	789.9	5309.65	624.81	555.39	398.12	483.68	428.49	2952.21	2673.14	4510.47	1258.96	1803.37	1005.38	1247.73	2839.13	1578.86	696	728.15	924.29	515.13	710.02	553.71	431.02	633.57	529.69	1598.17	842.88	672.52
		1967.68	1081.02	468.06	1754.11	499.94	635.23	1784.66	749.13	2647.72	4836.64	2280.58	868.27	1399.76	2387.56	3767.86	1243.24	708.17	1797.02	2752.61	5136.05	827.53	5375.35	653.91	595.75	414.33	513.27	447.65	2797.45	2600.82	4420.85	1237.47	1787.12	990.33	1251.25	2811.49	1552.67	706.76	752.6	944.67	534.88	715.62	571.21	460.59	697.83	532.03	1650.29	857.58	690.45
		1960.14	1071.66	475.3	1742.28	498.02	655.26	1776.15	737.72	2567	4537.29	2195.47	834.68	1329.05	2307.01	3630.03	1239.97	705.63	1705.58	2642.79	4961.32	824.03	5189.68	654.74	600.54	405.1	524.83	449.59	2646.67	2530.25	4396.01	1206.64	1757.17	981.17	1258.57	2778.16	1524.63	702.52	768.71	959.55	556.59	732.59	589.07	481.23	736.32	531.62	1676.81	874.14	691.03
		1935.92	1051.87	502.99	1717.36	503.4	648.77	1741.26	753.43	2572.38	4391.83	2198.46	841.98	1313.62	2317.36	3612.45	1270.41	722.59	1670.99	2623.58	4973.4	852.96	5197.99	670.46	625.35	409.4	545.41	460.01	2517.32	2447.34	4280.47	1181.91	1716.1	959.93	1242.25	2714.55	1481.44	703.27	779.56	968.3	574.43	732.43	601.01	504.08	765.9	530.62	1658.56	876.71	690.85
		1919	1042.21	510.02	1673.07	504.94	629.34	1673.29	760.45	2575.04	4242.44	2200.17	842.83	1294.82	2313.68	3589.55	1297.23	737.73	1639.83	2593.31	4940.58	875.48	5203.46	682.72	647.97	414.57	566.61	470.81	2424.17	2366.21	4177.39	1151.84	1692.26	933.09	1244.27	2656.91	1440.35	694.24	786.21	970.68	593.34	732.92	613.66	524.95	793.3	526.49	1695.15	882.59	701.96
		1882.3	1030.41	519.41	1648.65	511.79	624.64	1663.95	780.74	2621.09	4159.12	2232.38	865.28	1302.49	2348.87	3636.09	1357.45	777.99	1651.15	2613.72	5046.84	915.1	5270.94	702.79	681.22	426.28	596.71	488.29	2407.88	2380.73	4236.83	1161.06	1726.65	956.94	1279.41	2697.07	1459.98	711.25	823.09	1007.99	627.3	766.04	644.5	572.23	847.69	543.21	1665.68	877.51	684.93
		1883.73	1025.25	529.73	1628.27	519.06	613.29	1599.26	766.64	2541.12	3903.49	2140.95	841.99	1246.23	2278.41	3497.66	1378.95	754.37	1574.98	2510	4856.14	905.03	5135.55	695.8	679.35	421.31	598.38	485.13	2331.32	2347.43	4151.85	1141.59	1699.22	932.29	1269.58	2644.94	1432.65	711.96	828.07	1010.22	638.44	765.55	661.84	587.23	864.61	540.61	1676.91	869.73	687.8
		1859.38	1008.4	532.32	1596.02	521.83	618.86	1570.95	789.54	2577.43	3834.06	2182.07	852.28	1250.61	2312.82	3529.73	1425.41	783.57	1569.29	2518.81	4932.12	941.01	5202.08	718.12	711.59	425.85	623.06	501.23	2193.3	2214.51	3938.01	1082.27	1631.61	890.01	1232.35	2530.72	1372.36	684.53	815.29	986.63	632.38	741.99	654.66	587.96	863.4	522.49	1693.31	871.38	690
		1824.86	1003.9	537.99	1552.59	515.98	599.62	1533.77	786.5	2566.59	3682.47	2162.88	850.92	1235.25	2278.85	3446.28	1437.9	793.38	1533.26	2470.53	4881.14	948.24	5145.32	720.53	727.87	422.48	644.21	504.27	2229	2268.51	4033.43	1100.42	1662.74	905.44	1271.55	2591.99	1382.47	703.03	857.36	1023.7	672.62	770.57	682.93	630.5	918.45	538.23	1724.38	882.23	702.64
		1814.68	991.06	541.03	1539.67	520.16	587.63	1516.33	786.95	2559.54	3524.46	2141.56	850.06	1210.48	2265.3	3384.7	1434.67	803.21	1502.33	2427.51	4840.85	959.31	5104.9	728.48	736.98	421.26	654.05	513.26	2146.14	2196.35	3907.45	1061.65	1620.21	875.3	1242.97	2509.79	1329.5	690.21	851.96	1007.05	677.97	763.34	683.97	635.65	923.35	523.26	1677.47	861.72	685.31
		1786.03	986.62	547.02	1504.58	522.86	565.75	1465.35	771.87	2494.66	3331.05	2074.13	830.45	1161.86	2203.92	3282.96	1411.7	798.09	1432.76	2339.2	4694.79	950.9	4972.07	711.52	739.43	414.05	650.81	507.83	2091.89	2136.95	3864.38	1053.17	1608.36	871.02	1244.62	2477.31	1308.14	686.91	863.17	1010.57	683	766.83	691.9	649.13	942.61	525.42	1699.94	893.94	670.77
		1790.37	978.65	545.23	1465.6	514.94	552.73	1439.31	794.91	2568.34	3308.78	2129.64	858.89	1189.07	2257.76	3324.61	1459.93	826.97	1455.3	2376.96	4803.47	994.84	5097.31	742.11	775.79	429.95	686	523.64	2012.36	2072.82	3758.59	1022.06	1564.71	840.74	1214.73	2416.08	1254.4	671.67	852.69	998.46	681.6	755.75	691.31	663.6	942.13	518.38	1696.25	890.31	671.21
		1773.6	972.65	548.48	1441.36	517.37	555.17	1396.56	776.34	2482.14	3115.33	2061.9	836.24	1140.88	2183.72	3213.09	1430.09	808.39	1384.25	2286.75	4649.57	976.3	5017.51	726.67	765.66	418.06	676.7	519.45	1995.7	2048.7	3722.65	1015.3	1566.3	832.23	1222.71	2411.05	1254.47	672.66	864.48	1003.94	694.17	754.09	696.66	679.67	964.64	512.93	1674.21	882.43	665.56
		1742.8	965.98	551.91	1411.07	510.41	536.78	1370.58	781.71	2478.94	3001.18	2055.11	835.81	1127.46	2170.06	3167.24	1426.93	816.61	1352.95	2258.03	4639.11	991.81	4990.81	726.14	778.1	413.45	692.82	522.39	1943.14	2020.52	3666.95	996.57	1533.59	817.1	1210.93	2371.31	1227.76	667.65	860.58	1000.61	706.45	755.58	699.68	681.96	970.55	506.94	1701.41	900.13	677.4
		1708.5	945.75	537.25	1407.39	510.28	527.73	1365.29	796.11	2520.25	2957.23	2077.02	857.25	1131.86	2204.44	3207.86	1473.86	833.03	1355.63	2269	4697.47	1021.99	5069.69	742.73	801.52	427.85	714.15	536.01	1944.06	2019.86	3697.72	1000.5	1556.43	818.83	1232.97	2385.39	1238.15	676.24	889.52	1045.06	723.03	768.71	712.86	713.09	1001.13	521.82	1681.28	882.8	671.26
		1700.27	931.52	533.4	1378.81	508.94	508.12	1337.28	775.15	2444.24	2791.39	2009.23	835.44	1086	2132.09	3099.82	1442.36	825.95	1291.03	2187.31	4556.33	1002.77	4912.2	724.02	792.32	408.71	712.38	526.47	1922.94	1986.56	3677.61	990.55	1547.86	816.37	1226.25	2393.69	1240.25	675.48	893.8	1039.72	731.24	768.85	720.84	728.9	1009.81	518.83	1709.93	889.44	680.25
		1674.39	936.97	538.88	1354.45	509.01	497.99	1327.13	798.6	2509.3	2767.57	2061.47	854.25	1102.27	2177.77	3169.7	1488.15	851.52	1308.16	2229.02	4666.95	1040.72	5019.06	740.63	824.64	420.66	739.4	531.99	1861.37	1952.12	3603.33	970.05	1514.95	797.54	1221.53	2338.08	1198.46	663.55	888.17	1030.85	735.11	764.29	713	740.6	1019.28	509.29	1671	869.91	662.88
		1643.04	921.14	532.76	1328.86	498.84	481.97	1288.42	793.99	2495.08	2664.26	2055.98	853.01	1089.9	2159.02	3132.28	1498.05	863.22	1281.59	2199.5	4636.76	1047.66	5006.13	734.51	830.71	420.42	748.32	537.66	1857.34	1929.24	3595.81	960.98	1520.18	795.8	1216.06	2332.74	1195.38	662.17	897.02	1042.6	741.4	770.51	722.28	744.84	1024.89	517.11	1716.57	897.02	687.99
		1635.1	910.24	537.58	1311.14	494.39	469.13	1262.95	799.15	2492.69	2582.3	2044.29	857.14	1078.81	2156.41	3106.49	1496.55	868.13	1265.63	2172.42	4623.78	1059.62	4988.8	740.19	847.07	418.46	753.46	540.64	1814.58	1918.74	3563.58	954.28	1506.82	776.36	1208.57	2311.72	1166.82	652.79	900.09	1039.08	748.53	769.2	717.65	754.67	1040.9	510.75	1667.13	867.87	669.88
		1617.38	901.43	535.56	1280.24	479.43	450.7	1229.44	783.52	2450.5	2476.84	2010.79	843.73	1042.77	2115.63	3037.01	1470.79	854.93	1225.41	2119.61	4539.57	1050.59	4869.63	724.42	844.06	408.59	752.64	532.43	1756.32	1861.08	3462.33	924.21	1455.58	752.9	1181.15	2243.54	1129.93	637.9	895.24	1007.15	736.28	752.14	706.5	751.6	1019.7	500.15	1700.64	884.08	677.47
		1583.97	893.28	529	1261.5	479.65	437.49	1214.99	784.73	2436.57	2403.96	1991.83	845.13	1036.31	2097.79	3011.87	1467.86	856.3	1198.55	2100.66	4501.68	1056.53	4831.84	727.28	846.52	414.48	766.25	533.1	1774.89	1875.93	3512.96	935	1483.44	766.83	1205.06	2278.67	1145.64	645.05	922	1036.87	765.39	765.34	726.94	776.11	1058.95	508.35	1659.14	869.85	658.42
		1577.87	892.96	540.81	1240.34	475.21	428.04	1190.68	780.39	2429	2318.61	1985.66	842.7	1030.16	2086.78	2982.89	1466.36	860.25	1177.23	2076.06	4481.9	1065.46	4829.89	726.82	853.05	406.23	775.47	531.95	1747.45	1830.84	3448.57	922.09	1461.59	744.62	1201.52	2250.28	1125.58	637.63	917.48	1020.78	751.89	756.98	721.97	775.84	1067.75	505.49	1702.93	887.14	674.66
		1542.43	876.14	539.39	1209.74	469.09	412.54	1161.92	771.97	2394.68	2246.6	1947.86	833.31	1006.85	2049.75	2930.32	1448.18	850.29	1148.96	2029.84	4408.21	1060.49	4758.15	713.66	852.54	403.18	771.06	529.73	1680.42	1771.61	3343.01	890.73	1409.58	708.13	1158.02	2184.84	1086.55	618.83	895.12	991.76	743.06	736.08	703.27	755.29	1043.43	487.08	1686.29	872.99	670.84
		1519.28	872.84	532.04	1184.96	471.63	400.59	1149.84	783.29	2402.87	2235.73	1963.59	843.57	1018.27	2074.63	2955.85	1454.16	875.39	1160.04	2048.23	4421.46	1078.32	4805.02	727.57	864.3	404.61	787.74	543.88	1712.67	1799.07	3429.45	911.94	1439.45	725.59	1186.76	2224.45	1109.74	628.4	913.17	1015.2	770.2	754.13	715.59	788.73	1078.88	501.01	1668.4	858.93	667.1
		1521.54	870.53	535.17	1187.02	470.73	391.52	1144.07	799.77	2407.91	2260.15	1971.18	865.74	1034.45	2099.38	2985.04	1478.1	896.36	1169.68	2077.4	4474.08	1101.19	4841.11	731.27	884.87	408.27	811.99	551.43	1743.33	1791.08	3412.88	897.61	1433.63	710.77	1176.54	2221.59	1107.49	624.27	920.6	1015.5	772.42	759.23	717.39	785.5	1081.07	496.57	1703.7	871.57	672.08
		1508.01	878.39	534.51	1167.81	467.01	388.72	1132.75	799.61	2395.76	2288.76	1959.8	877.94	1030.02	2094.66	2971.66	1461.97	899.79	1158.25	2072.56	4451.77	1099.63	4804.44	722.76	880.55	397.08	824.98	551.99	1842.78	1840.55	3511.17	916.95	1469.09	741.31	1213.64	2287.85	1126.86	628.01	953.26	1044.95	803.4	780.4	731.21	814.34	1112.13	513.74	1696.96	886.41	667.99
		1493.91	878.63	535.85	1153.76	465.17	379.96	1127.27	798.6	2372.38	2348.92	1960.41	891.51	1027.27	2090.59	2888.04	1448.65	893.3	1157.37	2089	4446.48	1107	4784.66	711.11	877.76	386.98	828.42	544.84	1892.52	1822.89	3481.18	909.76	1448.79	729	1194.92	2258.77	1109.44	615.9	951.42	1041.38	790.84	777.25	728.23	818.33	1109.26	503.21	1706.74	894.12	665.06
		1474.03	868.98	531.56	1135.48	463.49	370.43	1105.18	820.37	2388.7	2444.82	1985.68	918.14	1045.94	2105.89	2932.3	1459.26	902.24	1165.69	2127.37	4497.08	1125.65	4836.44	712.24	881.94	383.46	848.57	541.17	1920.99	1783.81	3427.02	884.4	1416.41	713.21	1169.35	2223.31	1077.19	601.87	942.73	1021.46	781.73	756.98	706.83	800.6	1078.89	498.65	1727.61	909.42	666.2
		1458.49	801.59	529.92	1124.32	452.32	357.58	1085.18	819.02	2364.1	2497.21	1982.21	922.03	1039.41	2086.91	2925.89	1423.78	886.09	1158.43	2117.75	4474	1126.39	4778.24	701.86	871.81	366.69	855.77	532.98	2023.84	1813.79	3515.6	908.36	1456.99	735.22	1197.4	2275.53	1093.19	608.62	964.67	1042.73	793.38	775.73	710.7	821.04	1084	511.15	1700.03	880.69	639.18
		1434.94	801.47	520.05	1112.18	452.41	363.5	1068.47	811.04	2319.68	2533.35	1946.4	920.57	1017.02	2052.93	2892.33	1384.81	875.49	1152.13	2105.32	4433.06	1110.51	4705.9	677.53	843.92	353.4	853.56	510.96	2077.11	1804.09	3533.21	903.6	1456.8	744.4	1178	2283.04	1078.47	591.95	960.83	1042.82	795.24	762.72	706.28	816.84	1063.51	513.34	1692.53	873.61	637.29
		1403.36	778.53	511.39	1095.77	438.02	356.76	1061.41	803.96	2301.53	2591.91	1947.97	918.14	1013.96	2030.96	2903.55	1349.32	867.65	1143.93	2103.14	4408.44	1107.28	4667.79	660.19	822.54	333.27	843.74	494.66	2045.88	1772.29	3439.06	876.28	1415.63	716.79	1143.62	2219.49	1048.92	567.96	937.28	1006.48	760.2	743.49	677.94	771.62	999.5	500.23	1727.3	877.29	635.06
		1381.23	779.74	503.88	1082.77	423.15	345.99	1043.03	785.98	2237.33	2589.58	1908.24	891.68	981.42	1965.1	2843.49	1292.76	832.58	1108.28	2060.05	4307.8	1083.54	4536.63	628.21	786.38	316.81	829.39	470.16	2117.68	1792.04	3506.4	895.37	1434.21	731.37	1154.81	2253.65	1048.19	574.4	951.57	1016.91	765.33	744.28	685.16	767.77	979.14	505.13	1700.62	867.38	625.33
		1348.79	762.71	493.58	1064.3	418.46	337.96	1018.66	796.39	2262.98	2685.14	1926.36	902.89	990.94	1991.85	2879.22	1273.21	847.1	1119.94	2089.76	4360.32	1098.26	4592.57	633.07	784.51	318.47	843.03	453.65	2136.95	1758.04	3472.22	886.74	1414.75	727.65	1132.25	2234.91	1030.98	563.05	931.62	1000.15	756.96	731.33	639.41	741.34	935.67	498.98	1677.3	844.74	597.65
		1344.07	762.81	486.44	1047.91	405.51	329.02	1005.53	782.29	2223.44	2698.25	1911.03	879.71	970.08	1951.14	2853.45	1221.73	824.99	1099.62	2061.74	4297.6	1084.55	4518.69	601.48	755.72	299.79	827.62	431.73	2141.94	1754.68	3470.02	876.41	1411.32	722.89	1123.55	2214.29	1023.79	551.06	929.36	994.28	737.81	715.44	621.63	726.35	911.92	499.38	1712.71	853.4	606.25
		1318.53	750.75	469.91	1040	399.4	323.64	997.82	786.25	2244.83	2771.34	1936.91	884.02	978.6	1962.37	2878.66	1209.57	825.87	1110.61	2096.94	4333.7	1095.15	4547.19	601.82	750.52	293.78	836.82	427.59	2199.64	1797.57	3555.75	900.13	1434.85	748.9	1138.81	2269.04	1040.16	559.11	942.29	1008.7	757.36	718.29	624.68	718.15	904.9	506.84	1704.79	847.51	580.39
		1293.49	742.14	459.68	1023.95	390.65	317.5	989.42	771.43	2207.43	2771.03	1908.32	862.93	951.2	1917.04	2858.47	1162.18	803.66	1085.96	2060.28	4261.44	1074.62	4446.93	578.63	723.9	285.21	814.75	399.34	2200.34	1773	3536.93	897.53	1428.39	747.83	1119.7	2253.3	1036.39	554.5	930.28	1003.55	739.78	702.27	617.93	700.74	879.54	509.27	1709.35	833.34	573.92
		1278.29	732.57	449.96	1014.18	382.75	309.58	977.29	764.52	2209	2816.77	1917.12	855.99	949.28	1921	2866.56	1129.04	799.73	1090.93	2063.54	4291.55	1079.58	4460.76	569.81	713.27	277.93	812.92	393.5	2210.81	1765.16	3547.3	896.1	1420.08	750.04	1116.17	2243.75	1023.25	546.52	922.09	999.9	728.97	690.45	606.14	688.74	853.07	511.2	1665.47	810.51	554.05
		1255.68	738.08	445.13	991.66	368.07	302.2	952.77	765.36	2203.33	2850.74	1914.8	846.12	937.86	1908.92	2866.15	1106.52	792.04	1082.67	2057.19	4265.54	1075.14	4435	556.94	700.28	270.72	808.76	380.92	2213	1770.09	3548.32	899.87	1430.44	738.64	1100.08	2240.58	1030.48	544.79	915.11	983.08	718.29	679.14	597.7	664.2	832.71	512.68	1720.23	827.3	564.9
		1237.12	729.7	432.09	983.2	356.75	295.24	946.11	759.82	2211.51	2889.83	1934.91	840.54	940.11	1910.6	2885.87	1090.91	784.26	1081.94	2059.63	4299.93	1075.87	4460.23	545.85	695.32	260.65	801.42	367.5	2183.11	1739.27	3503.22	885.66	1396.5	729.39	1079.02	2205.01	999.88	530.94	895.04	965.25	689.7	655.98	586.11	642.02	791.64	506.55	1644.88	802.36	535.26
		1223.75	747.21	422.8	967.42	349.13	288.42	935.61	759.13	2214.16	2940.21	1942.25	833.61	934.5	1907.63	2902.21	1066.93	781.22	1073.63	2063.72	4290.05	1073.19	4438.09	532.12	677.6	258.56	802.93	357.39	2200.59	1742.74	3516.54	893.5	1405.13	745.12	1066.29	2207.55	998.35	529.06	892.75	961.53	682.54	650.08	577.33	629.67	775.62	508.32	1677.37	817.48	538.59
		1204.29	746.76	418.47	956.32	339.96	283.17	913.42	738.36	2158.5	2899.81	1906.2	805.98	904.88	1860.26	2790.52	1027.6	747.41	1043.26	2016.73	4208.44	1049.43	4338.26	509.19	652.69	242.68	766.6	341.05	2173.52	1724.28	3461.62	884.02	1383.5	727.76	1047.93	2177.17	979.52	517.34	871.99	940.12	667.15	631.07	559.48	616.23	751.63	505.06	1672.16	805.47	528.04
		1193.13	727.7	411.98	944.07	334.92	280.6	915.26	742.23	2188.3	2954.47	1927.42	795.92	911.9	1875.67	2817.34	1008.35	755.62	1049.59	2022.46	4231.87	1055.05	4370.71	508.74	653.68	242.17	774.9	333.82	2264.1	1775.31	3600.52	918.22	1435.94	760.98	1072.39	2251.82	1009.82	530.99	897.72	966.94	679.36	649.66	577.55	626.8	766.11	529.47	1677.69	800.57	526.42
		1168.16	696.75	400.19	936.65	330.2	275.74	905.04	735.64	2174.88	2975.1	1931.55	788.13	909.05	1864.66	2813.13	991.05	741.48	1036.38	2027.5	4225.07	1050.39	4360.3	492.56	632.18	239.09	760.67	319.64	2208.37	1751.55	3554.55	910.74	1417.69	747.5	1054.17	2218.66	1001.84	523.43	878.56	948.02	658.12	624.76	559.5	595.55	740.66	518.24	1672.71	788.96	519.05
		1156.16	687.5	396.24	926.22	311.61	262.62	888.56	727.25	2169.12	2974.72	1912.11	778.6	890.83	1839.71	2777.67	963.73	728.05	1030.83	1999.71	4188.58	1041.71	4315.47	482.78	622.4	234.17	748.6	311.46	2172.16	1718.59	3497.81	899.78	1382.24	731.68	1023.78	2174.81	982.31	509.02	850.62	941.56	641.96	609.04	546.7	578.83	719.18	514.95	1667.16	778.37	502.23
		1137.77	679.73	383.27	906.71	306.75	256.16	877.9	705.32	2124.82	2955.53	1877.41	752.5	877.06	1794.8	2714.23	922.02	708	1003.59	1956.92	4113.48	1018.86	4235.1	461.2	602.78	225.15	726.53	297.56	2211.72	1766.84	3571.59	916.19	1412.84	746.1	1035.95	2229.09	1004.31	515.02	870.75	936.86	645.44	606.69	552.25	583.35	720.78	524.28	1649.77	765.77	488.96
		1123.11	671.47	377.57	898.26	300.77	247.83	873.12	710.29	2141.86	2985.73	1896.77	751.15	870.96	1799.24	2742.82	917.29	705.77	1001.94	1963.75	4153.66	1021.58	4241.4	454.16	595.49	223.35	717.35	288.68	2178.11	1743.29	3542.2	911.33	1395.89	739.81	1019.29	2202.65	985.71	500.62	853.48	931.18	628.23	589.25	544.61	565.7	700.16	526.36	1660.33	767.66	483.2
		1117.6	660.68	371.71	884.21	293.02	240.91	854.08	716.3	2178.59	3065.27	1936.06	756.13	881.32	1822.39	2803.38	914.74	712.07	1007.58	1998.74	4217.55	1038.05	4324.47	446.94	596.08	221.48	720.59	286.06	2157.73	1716.37	3521.23	905.93	1381.82	740.05	1002.36	2190.58	973.54	498.61	835.06	915.27	609.05	571.31	528.32	557.22	690.53	522.25	1612.8	746.2	466.41
		1096.7	648.64	362.05	882.29	287.53	239.07	845.67	693.39	2116.46	2983.44	1876.53	725.9	852.31	1751.15	2707.07	870.29	684.2	975.1	1934.67	4086.39	1002.71	4180.27	421.47	570.12	215.61	688.3	275.35	2137.68	1698.59	3474.07	899.3	1356.44	723.23	976.16	2153.95	969.82	483.94	817.22	888.32	592.88	552.6	509.24	534	668.56	517.73	1649.16	756.91	472.58
		1084.62	640.95	353.47	863.3	273.4	232.48	829.14	697.77	2150.07	3048.97	1897.99	729.28	858.11	1765.72	2741.26	867.34	679.72	978.82	1945.58	4124.56	1014.99	4226.94	411.69	570.1	210.53	689.74	272.74	2123.61	1710.5	3494.84	905.68	1361.14	729.27	971.8	2171.61	971.95	488.44	813.78	891.77	590.03	538.19	510.78	528.05	667.9	520.39	1619.07	735.49	458.95
		1071.81	646.77	347.94	848.09	267.27	230.39	815.53	692.59	2153.76	3058.35	1903.39	723.35	854.81	1760.01	2759.94	850.03	670.26	965.98	1950.21	4138.27	1006.96	4229.4	400.16	556.49	210.74	675.1	258.22	2126.98	1706.74	3523.23	913.66	1358.59	737.24	970.63	2174.57	977.37	487.54	808.14	890.67	577.17	532.23	512.34	522.84	664.79	525.98	1629.07	735.32	457.28
		1062.24	650.28	341.58	839.32	258.85	225.54	805.89	682.39	2114.95	3040.44	1879.68	707.57	844.89	1733.56	2706.47	823.94	654.98	956.92	1921.88	4072.75	994.26	4171.67	387.23	542.3	205.73	663.54	244.42	2155.88	1742.29	3600.06	937.07	1384.29	746.14	972.51	2199.76	991.98	491.7	819.17	902.33	584.17	528.84	522.67	530.03	669.87	535.27	1658.3	762.2	455.94
		1044.34	638.02	332.33	826.99	253.31	219.59	800.31	681.34	2150.64	3084.99	1901.7	707.01	848.03	1747.1	2741.78	828.98	654.05	956.6	1938.29	4116.83	1002.04	4219.9	383.38	549.49	207.68	661.35	240.95	2066.27	1694.3	3482.07	910.09	1336.86	725.94	934.87	2137.77	960.38	475.71	790.51	875.99	556.19	500.5	497.72	501.21	646.51	523.95	1610.8	726.72	442.15
		1027.75	623.92	327.09	822.18	247.29	216.11	788.08	659.17	2113.78	3024.34	1861.71	683	826.14	1697.65	2656.43	798.09	637.49	928.33	1880.43	4032.87	974.26	4131.66	359.09	528.35	197.43	633.62	234.05	2105.57	1738.31	3592.49	940.82	1376.91	737.46	948.11	2199.65	988.94	484.5	798.48	894.85	572.31	495.23	514.16	516.56	658.74	531.78	1602.84	717.77	432.57
		1013.66	629.51	321.43	811.64	241.65	209.86	781.75	651.21	2108.03	3020.4	1858.75	673.47	820.87	1682.62	2631.57	770.19	616.79	919.02	1871.44	3996.23	972.58	4117.34	345.3	524.56	191.15	631.16	224.89	2102.76	1729.17	3569.08	928.54	1370.11	743.31	931.68	2188.49	998.8	478.31	795.41	886.05	558.68	482.7	507.73	503.17	653.3	531.81	1635.43	727.96	435.79
		1011.46	615.33	315.36	801.81	226.84	204.49	771.81	659.08	2142.97	3083.13	1894.87	678.89	830.29	1700.14	2688.97	764.68	609.71	923.73	1887.4	4062.88	981.89	4182.55	339.45	528.4	193.96	628.11	190.8	2061.36	1720.3	3531.48	920.63	1344.86	732.13	909.64	2157.75	980.68	476.06	780.24	863.35	544.23	463.08	493.35	492.51	648.29	523.95	1598.31	698.32	420.37
		984.58	604.61	305.24	793.71	213.49	201.87	755.7	648.22	2139.04	3108.46	1889.31	665.61	825.19	1679.84	2689.27	755.16	607.51	917.45	1874.78	4049.46	980.51	4163.35	324.79	513.69	191.51	615.74	189.18	2012.84	1688.32	3481.02	900.93	1319.7	716.7	887.26	2113.07	967	466.2	761.04	834.3	533.81	441.93	479.57	469.11	607.81	511.38	1612.19	698.03	422
		971.16	592.57	301.59	770.43	204.84	195.23	739.07	635.12	2113.99	3072.76	1860.82	652.63	805.33	1646.78	2655.59	726.32	588.47	897.4	1830.37	3983.98	962.58	4097.17	318.55	509.78	180.55	594.83	192.46	2048.43	1713.29	3515.26	907.95	1332.34	729.11	886.85	2148.63	983.47	462.07	762.01	853.24	531.42	434.48	482.6	472.88	611.66	519.71	1617.18	691.54	419.48
		951.31	591.99	290.4	762.51	197.12	188.24	723.36	622.43	2073.13	3031.4	1829.73	640.12	785.81	1617.11	2615.61	705.49	570.4	879.03	1791.02	3911.02	946.91	4041.75	303.1	500.37	178.3	569.56	185.22	2027.69	1732.53	3512.57	912.86	1333.92	735.19	884.68	2159.54	979.58	464.96	771.76	848.22	525.72	426.05	483.88	473.3	620.66	521.7	1577.96	653.75	397.79
		942.61	578.29	285.97	756.26	189.53	185.96	720.14	611.69	2088.61	2983.3	1853.67	635.61	782.19	1619.06	2619.82	704.8	575.43	877.23	1782.36	3921.32	946.17	4083.15	296.69	497.81	176.12	560.54	193.12	1961.56	1679.43	3387.01	881	1287.37	721.47	847.81	2096.21	932.62	448.35	743.21	821.1	504.8	406.77	466.35	450.32	627.05	504	1572.58	650.17	403.72
		961.46	577.12	275.93	740.43	179.9	188.16	709.93	615.43	2104.87	3035.62	1865.17	642.24	784.75	1622.64	2651.78	702.02	567.77	876.58	1783.15	3957.7	949.3	4115.47	290.6	500.32	177.2	551.94	193.51	1970.04	1679.35	3438.58	888.43	1301.12	726.69	853.6	2108.79	948.71	449.77	748.44	823.79	509.81	399.98	460.6	447.01	640.73	505.72	1562.26	635.78	390.7
		935.18	541.84	272.64	744.03	174.92	185.34	704.84	616.43	2139.39	3079.69	1884.92	645.05	792	1638.32	2672.56	701.02	576.66	873.51	1797.21	3986.76	953.57	4174.34	286.56	512.31	182.21	557.5	195.62	1931.85	1684.23	3399.32	883.36	1280.09	728.29	839.23	2114.78	922.39	448.27	735.16	814.85	497.76	387.99	455.21	440.3	648.85	501.08	1583.84	639.5	398.75
		929.64	528.99	261.11	724.95	167.85	177.56	686.91	600.61	2109.4	3041.94	1860.03	631.14	782.22	1609.14	2637.33	692.45	566.29	842.85	1761.61	3927.01	937.01	4130.65	275.83	504.25	179.7	549.25	204.29	1883.22	1659.26	3343.22	862.22	1262.51	717.66	825.26	2079.92	903.35	437.76	719.8	794.82	494.99	373.18	452.47	430.65	654.64	493.9	1582.71	636.98	393.88
		915.33	516.76	258.78	710.79	161.95	173.58	659.21	599.75	2149.19	3084.67	1875.06	637.31	775.38	1612.35	2655.89	693.57	569.18	849.56	1779.67	3957.4	945.66	4180.5	271.49	507.75	171.99	544.59	206.4	1911.13	1707.19	3404.4	883.03	1271.85	740.66	839.05	2117.94	914.56	446.84	728.76	813.17	502.14	372.59	458.44	431.9	687.18	501.62	1583.36	632.78	393.22
		902.35	510.63	252.7	710.59	157.65	171.91	645.58	582.4	2097.81	3041.75	1836.02	628.63	757.82	1569.03	2609.59	675.49	553.73	825.49	1731.07	3893.86	923.3	4080.96	259.24	497.24	169.66	532.89	191.82	1845.44	1687.71	3338.59	871.59	1259.2	730.91	822.13	2100.94	884.77	440.74	713.5	799.47	468.84	366.95	455.52	422.01	691.36	497	1527.31	618.51	379.69
		895.56	509.06	243.09	710.74	156.47	170.17	654.22	591.19	2142.08	3105.05	1877.12	638.59	768.91	1592.05	2642.67	682.04	567.44	841.77	1754.6	3960.49	932.62	4165.4	260.48	508.36	169.64	544.11	203.02	1842.94	1710.63	3375.38	869.61	1261.85	726.07	826.95	2116.32	887.49	439.06	719.21	806.05	484.65	350.81	451.02	427.53	718.27	504.41	1544.98	623.63	383.16
		888.9	497.57	240.72	695.72	149.88	164.42	635.76	579.05	2126.38	3060.16	1850.28	628.1	763	1570.7	2596.86	665.53	550.69	827	1731.26	3915.21	915.73	4124.98	251.28	496.03	165.7	531.7	207.54	1814.43	1686.69	3353.74	858.08	1241.2	724.86	807.53	2091.86	870.93	427.55	702.04	788.59	480.79	334.17	449.57	419.51	717.23	486.71	1574.9	630.76	388.74
		877.88	499	232.5	687.28	146.75	161.1	637.06	583.59	2137.41	3079.8	1852.77	632.63	765.59	1564.83	2593.72	666.14	550.05	821.76	1719.48	3918.18	913.75	4138.53	247.53	499.09	163.98	531.98	214.02	1810.7	1688.37	3342.81	849.45	1233.36	725.81	799.6	2091.62	865.02	428.83	694.5	791.68	483.06	323.35	446.43	411.45	737.42	490.58	1578.59	625.53	390.14
		864.06	493.03	225.47	681.11	141.26	156.92	619.94	572.3	2131.37	3062.24	1848.49	630.66	759.24	1553.5	2558.2	656.56	548.19	812.98	1714.12	3890.14	904.87	4106.95	239.77	497.06	167.33	526.91	220.44	1743.26	1639.69	3226.68	820.22	1187.79	698.11	766.62	2043.62	826.37	409.86	670.91	755.41	472	301.39	435.1	396.8	730.56	474.46	1551.9	612.7	384.25
		840.75	475.93	220.26	657.5	137.01	154.48	607.05	554.26	2071.42	2977.7	1804.38	613.44	739.28	1503.7	2484.79	636.4	531.51	786.4	1651.67	3778.84	881.69	3994.55	231.13	486.76	156.46	510.45	217.43	1741.3	1626.24	3221.81	810.6	1180.42	691.35	753.57	2026.13	813.74	404.62	663.18	750.71	465.91	290.36	428.27	396.56	738.91	474.65	1537.99	609.37	385.23
		838.52	469.42	220.77	654.35	138.49	151.6	611.2	555.42	2096.49	3008.58	1811.89	605.32	739.86	1520.5	2518.54	637.95	525.76	779.45	1668.97	3821.06	882.71	4029.6	233.38	485.88	159.2	513.72	225.75	1761.38	1662.49	3285.9	823.06	1199.46	706.71	764.8	2074.05	823.38	414.16	671.15	763.28	476.39	293.16	436.54	399.65	774.57	477.48	1577.69	622.27	387.63
		829.77	474.17	221.67	645.73	132.59	150.55	603.37	557.83	2089.55	3008.71	1804.77	609.04	743.03	1513.65	2502.22	635.51	528.99	778.9	1662.62	3812.83	881.77	4031.09	228.93	486.39	158.09	510.07	228.65	1743.16	1638.85	3234.09	810.71	1174.53	686.14	748.16	2052.54	801.59	406.83	654.68	742.46	455.52	279.25	434.35	390.47	779.55	465.07	1520.72	616.38	380.57
		808.62	462.44	210.94	633.81	129.75	145.17	583.07	543.44	2072.05	2994.7	1794.15	598.06	740.78	1493.92	2471.21	633.43	516.36	766.91	1643.5	3771.12	872.75	3980.75	226.1	483.99	158.05	504.85	227.68	1733.48	1636.23	3231.18	805.01	1173.84	683.03	735.16	2049.05	793.52	398.82	649.51	751.53	469.22	271.42	433.3	381.42	788.78	465.32	1531.74	613.38	375
		809.11	465.79	209.53	633.54	127.91	143.72	579.68	537.06	2069.37	2977.62	1790.08	598.8	735.51	1488.06	2453.47	625.34	514.6	758.3	1640.95	3742.87	867.14	3972.97	223.63	480.97	157.22	498.83	230.81	1689.53	1617.31	3190.26	787.37	1146.35	669.39	716.05	2027.48	770.46	391.89	634.63	729.78	460.42	257.49	422.68	385.54	795.05	457.93	1550.73	621.6	382.4
		802.78	467.57	210.78	622.22	122.67	141.36	564.02	551.84	2135.3	3042.06	1860.3	616.02	748.23	1515.19	2505.31	634.48	529.9	759.11	1668.92	3863.23	884.54	4069.22	229.24	495.5	156.61	506.22	236.06	1712.36	1635.53	3221.23	796.25	1159.38	673.96	714.31	2041.43	766.81	391.59	638.78	734.9	464.21	250.91	430.37	382.94	807.64	456.23	1513.18	597.48	379.08
		795.81	470.26	209.52	635	124.53	140.51	563.88	536.65	2166.75	3003.33	1895.2	607.99	738.7	1498.47	2456.68	640.88	518.7	725.48	1646.14	3905.34	872.42	4083.05	229.07	503.3	148.63	496.79	238.28	1771.32	1718.89	3365.25	809.19	1206.09	678.23	730.06	2143.81	800.43	412.2	657.91	743.61	476.94	254.31	443.95	394.2	860.95	468.43	1567.54	615.84	385.19
		781.32	472.45	204.13	628.78	119.85	134.44	551.18	550.72	2242.91	3069.57	1959.43	628.15	756.3	1541.97	2513.83	657.57	536.01	721.72	1686.85	4008.93	901.78	4188.7	233.82	520.73	155.68	509.23	242.86	1735.16	1713.33	3338.3	792.81	1204.11	672.16	723.36	2133.59	796.27	411.15	660.26	733.52	478.27	245.49	450.39	381.05	875.62	460.51	1583.61	613.39	391.23
		775.57	472.63	203.16	624.95	121.81	134.77	544.06	541	2230.15	3003.88	1941.07	618.25	740.25	1509.2	2454.89	658.72	517.56	695.29	1658.15	3939.67	890.11	4115.39	229.74	528.41	149.4	494.5	247.3	1762.27	1768.78	3410.48	811.94	1232.83	683.21	736.24	2178.52	823.06	422.72	679.97	738.7	494.44	249.71	470.33	397.69	919.53	465.62	1575.46	616.89	388.83
		769.83	461.42	199.69	622.53	119.18	127.26	536.08	533.58	2201.76	2974.67	1925.16	615.34	734.33	1492.12	2428.62	656.26	512	671.22	1634.96	3899.76	888.86	4053.44	221.38	526.79	151.76	487.68	242.59	1723.76	1754.87	3368.73	798.66	1217.39	658.91	736.97	2154.65	815.22	420.75	668.89	719.36	487.65	238.64	466.57	392.51	945.68	461.64	1602.25	621.94	406.52
		769.95	428.81	198.53	623.85	119	123.57	533.82	542.87	2268.49	3042.82	1966.49	634.03	753.87	1528.35	2486.84	680.33	536.65	678.16	1676.6	4007.87	923.57	4162.81	227.5	550.54	151.39	498.17	250.75	1734.35	1776.36	3420.12	814.16	1230.48	666.65	742	2188.19	816.78	426.58	673.97	731.9	493.06	236.94	472.23	397.49	969.72	473.69	1603.99	628.87	404.61
		774.58	429.83	199.59	618.58	115.08	119.79	532.27	539.71	2255.92	3020.12	1951.83	629.06	741.2	1513.55	2458.34	680.22	527.65	662.9	1666.74	3978.49	923.06	4143.51	223.03	553.77	150.66	497.67	258.1	1659.31	1707.31	3289.61	784.42	1176.74	636.04	712.9	2098.68	787.45	422.31	648.83	704.34	476.74	222.34	461.48	393.03	951.65	455.84	1590.59	626.97	412.3
		808.75	419.32	193.23	604.53	117.71	116.56	518.06	528.08	2228.11	2964.11	1929.45	623.81	728.7	1487.55	2433.87	674.87	517.64	636.05	1637.71	3910.25	910.78	4065.23	217.18	551.83	143.05	491.58	251.19	1683.2	1760.74	3360.72	806.97	1203.73	650.07	727.48	2152.01	805.86	427.13	660.97	715.57	490.63	225.75	479.49	392.15	1001.24	467.49	1563.44	623.28	406.12
		800.93	413.12	192.88	596.01	118.33	108.58	518.38	532.9	2253.77	2977.79	1954.3	626.53	724.23	1497.47	2439.61	692.9	519.52	634.27	1657.51	3927.2	925.38	4115.05	218.99	562.52	147.19	499.65	248.03	1655.87	1728.02	3307.98	793.81	1181.47	645.45	715.21	2121.4	789.96	418.6	645.45	703.19	485.47	217.44	480.8	389.79	999.68	464.02	1596.35	627.91	414.88
		790.59	406.01	187.96	595.47	116.66	107.58	510.3	528.53	2247.14	2962.93	1948.02	627.07	718.21	1488.5	2436.31	691.12	524.78	620.57	1660.13	3934.55	928.02	4103.09	216.25	574.53	139.84	499.18	254.42	1650.18	1739.16	3329	803.43	1190.4	640.17	718.06	2142.97	788.01	412.86	651.12	708.74	492.51	213.28	479.22	395.66	1017.66	470.06	1567.39	624.53	424
		789.11	400.65	186.17	588.37	113.22	106.62	501.3	525.14	2192.8	2909.76	1875.3	619.74	706.57	1464.1	2414.17	682.63	519.12	605.81	1638.06	3847.86	916.34	4040.43	211.47	564.57	142.98	504.2	246.8	1589.32	1701.12	3267.12	789.32	1162.93	614.32	701.18	2079.28	761.45	403.88	632.12	697.41	478.86	203.15	470.88	387.24	1015.51	457.4	1545.87	617.61	422.44
		775.76	392.02	184.26	566.8	109.2	100.31	493.52	509.4	2052.83	2811.27	1770.61	599.91	683.57	1394.06	2312.48	656.92	504.88	582.78	1589.29	3655.35	880.35	3852.9	199.62	544.32	137.1	497.39	238.71	1535.31	1629.62	3156.04	771.11	1113.73	602.68	675.47	2006.05	726.45	404.7	605.1	676.93	466.82	192.34	457.53	373.04	991.93	460.44	1535.81	616.22	421.83
		762.3	392.95	177.98	541.17	107.31	98.86	485.17	517.69	2055.94	2839.55	1758.51	607.49	686.38	1388.08	2314.84	658.82	507.95	586.41	1603.65	3637.74	885.48	3866.66	197.96	546.79	135.17	505.9	242	1509.38	1619.53	3162.31	784.25	1120.23	607.02	675.91	2014.85	713.69	421.85	605.75	692.48	472.24	194.21	465.01	379.2	999.82	474.47	1515.03	624.24	422.46
		760	380.01	177.82	527.96	109.06	98.61	478.71	511.79	1996.03	2807.97	1727.68	601.21	670.17	1351.07	2255.73	655.17	499.5	582.27	1593.07	3586.38	864.64	3806.65	191.97	536.6	134.51	504.65	239.78	1432.96	1557.91	3050.1	760.54	1080.37	591.76	649.71	1969.5	683.37	383.83	586.34	670.35	452.91	181.17	449.03	361.41	972.43	458	1496.57	621.24	420.83
		757.85	374.41	173.93	520.94	106.62	94.59	481.24	510.1	1985.65	2777.32	1721.52	596.64	667.59	1323.42	2218.03	637.97	491.78	572.22	1577.74	3559.29	853.91	3754.91	184.88	535.3	130.32	496.51	237.18	1446.31	1566.2	3092.89	774.59	1098.88	609.86	654.56	2007.73	684.95	393.09	585.6	676.75	464.31	181.46	456.4	361.62	986.03	456.05	1503.46	639.88	416.62
		742.7	354.21	168.65	500.63	106.38	95.04	468.22	501.7	1948.51	2748.13	1695.88	591.57	653.47	1293.8	2160.72	629.52	486.66	558.75	1556.41	3523.3	832.64	3707.54	180.23	531.62	131.8	492.58	228.4	1386.15	1524.89	2993.89	743.01	1058.06	583.31	632.32	1966.82	656.04	376.08	561.15	660.43	450.26	171.61	442.77	357.87	951.44	435.45	1489.16	641.84	396.02
		721.15	345.82	164.84	502.3	104.08	95.11	467.83	498.4	1939.34	2737.32	1691.04	587.37	644.24	1269.18	2141.02	629.11	484.5	551.36	1538.64	3503.98	818.3	3667.05	183.3	525.37	122.8	481.86	232.53	1398.42	1525.42	2996.28	747.9	1063.32	581.29	621.27	1998.36	652.97	371.21	561.67	659.12	456.73	169.97	447.44	357.2	965.99	432.03	1469.31	632.06	384.43
		697.56	324.61	163.81	498.13	105.09	91.56	463.71	505.4	1957	2767.65	1705.68	596.24	653.76	1275.22	2143.76	635.61	485.53	553.35	1561.5	3537.32	824.8	3709.62	184.74	531.85	128.72	492.92	228.84	1367.16	1511.43	2958.95	734.62	1043.99	571.91	613.8	1988.59	631.19	370.43	551.35	651.61	441.04	164.82	436.61	352.35	955.94	420.48	1420.56	613.05	369.43
		689.07	316.45	159.68	485.75	99.75	90.16	439.69	492.8	1920.61	2704.45	1671.51	584.76	638.11	1249.86	2075.64	619.34	477.21	539.05	1520.05	3457.08	799.06	3631.6	177.38	521.99	126.41	483.74	226.94	1412.77	1549.51	3041.62	747.75	1069.42	586.98	628.83	2052.37	641.15	386.77	563.18	664.8	458.45	167.94	454.29	361.07	977.58	430.03	1456.47	625.16	381.66
		676.76	318.68	160.14	487.85	100.46	89.2	429.19	501.02	1953.51	2765.44	1704.82	589.29	650.12	1262.13	2090.24	625.44	480.96	544.88	1538.64	3507.77	810.81	3689.9	180.17	533.56	125.45	490.22	232.54	1404.12	1540.15	3020.18	734.83	1060.69	578.47	617.84	2045.05	629.85	378.12	554.92	654.7	459.49	160.32	448.22	355.71	968.43	413.49	1428.51	620.58	386.96
		675.15	314.41	159.7	483.95	100.33	85.94	427.95	502.1	1959.28	2777.22	1706.1	595.49	649.07	1261.55	2087.06	639.51	484.44	541.67	1546.87	3522.93	804.68	3712.54	176.11	532.85	125.11	494.38	230.68	1377.94	1538.82	3005.5	728.41	1057.73	577.17	611.14	2051.88	625.97	378.76	549.73	650.03	455.7	163.46	445.91	362.72	975.36	414.8	1431.62	621.96	387
		667.64	322.03	153.89	455.47	94.24	88.04	417.22	498.4	1944.86	2761.57	1695.58	592.01	643.1	1256.02	2082.96	638.67	480.2	536.22	1539.48	3499.19	799.38	3687.38	178.63	529.56	118.73	500.61	231.25	1389.01	1536.13	2993.08	730.13	1056.15	571.01	604.88	2049.16	609.74	372.88	548.77	653.31	454.58	159.66	439.49	355.16	966.69	411.36	1422.19	608.49	385.68
		675.09	318.06	153.12	445.26	90.78	85.89	417.94	484.34	1897.72	2699.78	1653.76	579.16	630.15	1238.71	2032.26	622.33	471.73	520.67	1502.22	3412.94	780.77	3596.67	170.74	525.36	123.72	494.48	226.18	1394.6	1507.89	2958.22	719.45	1047.92	560.51	593.69	2017.4	595.51	367.57	536.79	641.24	443.31	159.04	436.94	350.65	964.43	403.88	1410.53	597.93	392.54
		666.69	311.53	157.39	439.85	94.22	86.76	406.23	497.66	1944.91	2768.41	1701.18	607.26	650.9	1281.69	2078	642.52	480.5	529.5	1536.98	3495.27	800.95	3675.02	170.24	543.06	126.26	507.93	227.51	1469.12	1538.37	2984.59	733.51	1068.66	571.96	606.76	2057.88	606.11	386.02	546.42	647.56	458.25	164.75	451.11	355.03	998.12	408.47	1391.2	594.17	393.64
		663.08	305.5	148.86	438.37	94.26	86.77	402.09	481.01	1886.61	2692.86	1650.06	594.54	634.59	1260.23	2041.17	626.84	474.7	517.98	1499.86	3406.95	775.72	3584.48	170.24	532.04	123.5	496.09	224.39	1494.48	1497.28	2913.98	720.91	1053.91	554.85	594.25	2020.97	581.18	374.81	529.79	628.34	450.98	159.61	443.33	347.94	984.06	402.33	1414.05	616.68	407.06
		647.71	307.39	149.39	428.1	90.66	82.74	389.25	487.07	1898.24	2697.32	1659.95	602.42	640.51	1288.37	2039.02	638.51	473.22	516.33	1510.43	3410.22	776.16	3611.27	170.56	544.63	131.34	500.68	224.81	1527.5	1500.74	2914.11	723.46	1067.01	556.16	596.76	2022.76	583.86	375.95	531.21	619.68	455.05	161.52	446.97	351.75	989.95	395.71	1379.88	615.08	402.77
		647.17	303.38	150.61	428.82	90.32	82.64	394.4	498.91	1952.5	2778.68	1702.22	623.08	660.08	1339.07	2092.71	658.18	491.1	532.97	1537.8	3505.04	796.51	3704.18	177.04	562.09	143.86	511.64	228.76	1507.81	1491.21	2891.11	715.34	1065.86	552.56	588.2	1999.99	565.83	370.28	522.37	607.51	455.45	165.03	444.16	348.85	979.37	393.26	1419.3	628.62	415.15
		636.12	297.6	149.25	441.11	87.32	78.11	386.9	493.4	1942.66	2769	1685.52	621.8	661.13	1328.13	2081.49	653.46	479.1	535.67	1531.18	3492.47	788.17	3690.54	179.52	566.49	145.34	510.06	230.85	1519.04	1529.49	2948.18	728.33	1099.55	559.66	595.26	2037.32	573.98	373.88	528.73	611.27	464.4	172.94	455.94	360.6	1003.71	397.87	1386.76	608	401.75
		632.48	292.71	152.66	430.92	85.27	75.36	379.3	475.05	1874.74	2681.82	1631.13	603.42	639.85	1291.3	2021.14	630.76	462.25	520.76	1484.21	3396.18	765.92	3633.95	172.13	550.03	138.44	491.62	216.52	1550.28	1531.39	2939.4	727.31	1094.25	570.63	585.14	2005.43	563.77	365.31	522.1	600.57	459.45	177.46	463.78	359.48	998.35	405.74	1447.66	615.04	424.59
		627.54	290.23	155.37	427.11	84.74	74.78	380.81	489.1	1940.71	2766.05	1693.33	625.41	663.81	1333.3	2091.06	647.78	477.27	537.65	1540.78	3526.8	792.56	3886.07	193.57	574.8	158.51	510.45	224.61	1476.44	1478.19	2830.61	705.17	1063.15	552.87	560.13	1923.76	536.07	356.5	502.49	571.85	445.14	178.32	451.45	361.08	958.62	385.06	1430.62	596.64	419.24
		624.29	280.45	149.92	421.67	79.31	70.96	374.39	475.95	1921.35	2709.51	1659.53	610.36	649.63	1302.26	2042.25	626.9	467.66	527.29	1509.62	3471.11	775.23	3900.27	192.44	564.25	161.25	497.87	219.12	1442.81	1498.4	2840.8	702.6	1055.58	544.33	554.93	1918.09	530.12	348.25	500.84	568.67	443.16	184.22	463.56	371.29	967.16	389.38	1462.7	597.05	431.23
		619.12	279.27	158.05	417.55	83.2	70.47	373.48	482.92	1950.02	2770.66	1696.02	624.85	663.76	1321.6	2077.17	633.27	477.15	537.18	1550.81	3529.76	791.69	4017.86	202.9	579.29	167.7	512.39	221.61	1415.09	1480.92	2836.8	692.26	1028.96	541.28	541.86	1887.54	527.42	350.73	500.25	560.98	440.41	177.41	452.19	375.46	959.74	387.17	1457.51	588.38	430.84
		620.68	280.8	156.98	405.69	82.18	67.93	367.13	477.2	1949.25	2754.02	1697.79	624.92	668.35	1315.86	2076.81	623.56	473.48	544.63	1555.72	3533.58	792.61	4044.21	205.51	584.11	177.32	508.79	227.89	1372.13	1493.53	2852.75	688.69	1021.08	534.16	535.6	1884.1	525.53	343.02	504.79	549.66	445.08	181.08	455.77	388.87	951.85	379.13	1456.99	580.76	424.77
		616.59	272.45	155.99	400.03	79.99	69.71	366.08	462.67	1904.13	2687.24	1691.33	609.38	655.18	1276.87	2013.89	599.01	458.65	528.06	1517.84	3448.95	769.39	3943.9	205.63	569.63	173.43	497.33	216.99	1362.52	1520.98	2868.29	692.13	1018.39	538.14	537.86	1882.42	526.64	342.85	506.89	553.02	444.39	185.84	458.92	412.41	953.76	386.41	1470.88	575.2	434.73
		618.11	263.37	158.64	386.69	80.13	68.98	362.07	463.8	1925.26	2690.91	1728.08	612.95	656.14	1274.33	2019.78	587.56	457.74	533.3	1523.3	3482.38	772.01	3942.99	210.81	575.12	181.64	503.23	218.88	1322.98	1491.26	2805.45	672.56	980.02	528.52	509.68	1848.02	509.23	333.42	506.79	533.8	437.67	183.67	457.95	416.41	930.9	374.84	1477.4	582.74	427.51
		617.4	264.54	159.33	378.71	79.62	66.02	361.95	449.01	1910.07	2634.39	1722.39	602.73	648.7	1247.37	1997.95	565.32	448.16	521.02	1492.98	3420.69	761.08	3869.81	208.03	567.26	183.38	493.91	202.74	1307.61	1511.49	2852.35	671.68	982.07	532.69	514.66	1861.46	509.16	335.91	517.04	531.77	438.01	190.49	460.83	434.35	944.64	383.44	1467.62	578.23	429.79
		607.33	258.56	159	368.12	78.76	65.63	358.76	462.53	1962.72	2688.77	1763.77	612.84	652.98	1262.07	2033.86	571.66	457.46	535.29	1525.96	3487.38	772.58	3912.17	218.05	580.48	189.01	505.42	205.93	1283.92	1514.82	2829.17	660.35	965.52	531.86	508.74	1835.03	503.94	327.02	522.03	528.34	435.27	193.13	462.56	444.27	929.7	378.87	1471	573.1	432.37
		602.57	252.13	156.27	351.15	73.29	64.99	349.96	460.9	1991.12	2692.83	1764.97	611	657.75	1257.06	2017.39	570.51	458.88	531.03	1518.07	3507.82	775.14	3871.18	224.56	579.65	197.67	511.22	210.47	1219.11	1499.42	2780.22	645	939.81	521.79	494.65	1808.35	488.33	315.14	524.49	513.49	427.77	189.22	463.02	453.23	913.5	373.63	1420.42	547.2	424.5
		602.77	254.62	162.35	353.47	75.66	62.52	351.35	463.66	2050.18	2725.91	1776.04	620.89	662.98	1268.27	2048.99	575.32	459.37	543.29	1533.85	3546.78	785.19	3902.58	232.78	595.36	195.93	517.73	209.34	1220.29	1515.13	2810.49	639.56	933.12	528.19	493.69	1816.72	490.87	323.57	535.62	509.78	438.46	197.57	472.34	475.15	921.01	378.86	1437.36	557.26	445.97
		599.59	252.42	163.27	344.72	76.03	65.61	352.25	463.44	2082.58	2707.55	1760.36	616.33	658.18	1256.97	1990.91	563.18	451.04	540.93	1538.81	3541.36	784.04	3859.81	233	589.02	202.34	518	207.6	1187	1515.38	2772.71	624.87	912.59	514.55	480.77	1773.58	483.5	318.53	535.69	498.52	432.88	197.68	466.49	478.85	908.72	368.89	1381.58	527.48	435.13
		595.11	250.67	162.03	339.49	73.42	63.61	345.23	464.06	2122.89	2724.4	1754.73	619.84	660.08	1259.34	1992.17	557.86	444.44	541.26	1544.5	3571.02	788.22	3832.96	242.43	600.4	205.59	520.43	207.44	1162.58	1495.37	2754.93	620.32	901.66	509.04	477.27	1760.54	476.57	309.44	540.39	498.73	432.29	200.76	473.04	484.3	909.68	365.75	1371.54	524.77	440.54
		587.28	240.94	157.49	335.91	75.05	60.43	348.16	455.48	2109.37	2663.01	1705.46	603.97	641.63	1225.14	1919.36	533.64	437.88	529.72	1497.32	3482.59	767.94	3735.67	243.43	581.05	203.29	512.88	199.39	1149.43	1509.65	2744.11	605.09	878.4	509.88	468.09	1735.85	470.61	303.14	542.04	490.37	424.22	196.39	475.76	485.19	896.08	361.54	1379.58	528.3	448.55
		586.21	238.09	160.89	326.69	72.76	64.29	337.08	461.08	2162.75	2694.79	1717.19	609.42	653.15	1242.77	1933.11	534.74	441.81	527.37	1517.99	3524.29	779.67	3762.23	257.07	590.36	209.31	524.36	200.23	1106.06	1512.7	2753.14	599.42	878.41	512.83	465.54	1728.9	470.55	302.57	548.96	480.52	429.73	200.94	481.21	496.22	895.23	365.26	1336.17	509.36	440.78
		583.63	237.43	163.17	323.2	73.67	62.74	329.71	462.46	2195.58	2709.82	1707.56	614	656.23	1246.3	1922.16	534.56	449.42	541.11	1534.61	3545.83	790.34	3771.1	266.5	599.82	212.32	531.75	201.92	1122.71	1554.09	2792.08	607.48	873.66	520.92	471.32	1756.79	473.3	305.28	565.33	490.73	433.98	209.51	488.32	514.64	914.49	367.54	1338.33	509.04	446.53
		586.31	230.23	159.58	314.78	68.52	63.99	317.33	455.53	2179.51	2663.06	1670.74	604.29	640.49	1229.7	1880.24	516.68	438	527.4	1477.94	3496.46	778.73	3678.05	265.11	590	214.87	519.71	198.7	1083.38	1527.07	2725.83	581.55	847.23	496.73	455.24	1698.96	451.35	296.52	555.06	474.63	425.25	205.86	489.31	525.53	889.45	357.59	1311.54	503.37	440.75
		578.38	229.79	160.8	309.83	69.81	63.36	317.86	454.71	2191.85	2665.72	1659.64	601.19	648.45	1221.17	1818.82	514.03	436.93	529.59	1489.65	3491.14	776.99	3652.32	273.98	594.06	220.06	523.47	198.73	1092.15	1547.75	2757.63	586.91	851.17	506.41	457.77	1721.54	455.43	302.45	566.86	478.44	433.61	206.09	503	536.29	900.3	359.25	1307	503.1	449.15
		569.61	228.96	163.14	302.38	69.94	59.91	304.26	444.55	2162.4	2625.18	1623.18	589.96	637.77	1202.15	1776.78	499.8	421.34	519.8	1474.4	3433.3	764.97	3574.15	274.52	589.87	215.77	524.09	190.2	1062.39	1547.91	2735.55	567.82	841.88	501.01	445.5	1696.35	451.87	297.4	564.94	467.31	430.81	207.25	504.59	545.67	896.69	356.9	1316.81	503.17	454.97
		570.19	217.24	162.75	295.87	67.25	58.83	302.78	449.04	2155.08	2628.76	1607.51	591.26	639.3	1195.97	1753.85	492.91	427.56	519.27	1476.6	3418.75	768.39	3548.57	280.17	588.4	224.36	525.13	195.09	1039.22	1523.96	2695.32	557.16	812.69	489.7	439.95	1643.92	440.8	280.37	558.94	458.59	419.67	205.89	506.35	549.34	875.9	346.11	1285.21	494.15	446.22
		568.38	218.77	166.7
[truncated: 166 more columns]

## Sheet: CCCP_norm
Calcium	0	1	2	3	4	5	6	7	8	9	10	11	12	13	14	15	16	17	18	19	20	21	22	23	24	25	26	27	28	29	30	31	32	33	34	35	36	37	38	39	40	41	42	43	44	45	46	47	48
0	0	-0.0364	-0.06065	-0.0734	-0.0239	0.421	0.0762	0.04715	-0.0011	0.0074	0.03215	-0.01185	-0.0062	0.02175	-0.032	-0.0575	-0.02495	-0.0818	0.00815	0.005	0.00405	-0.07925	-0.0031	-0.0461	-0.0247	-0.0244	-0.08295	-0.13875	-0.8521	-0.5269	-0.7625	-0.50895	-0.90905	-0.65545	-0.7437	-0.57685	-0.85105	-0.88125	-0.57025	-0.6763	-0.73805	-0.61575	-0.7204	-0.91705	-0.7192	-0.7037	-0.03675	-0.03105	-0.0956
0	6	-0.0514	-0.07265	-0.0904	-0.0259	0.225	0.0662	0.06915	-0.0351	-0.0156	-0.00085	-0.04985	-0.0422	-0.03425	-0.06	-0.0925	-0.05795	-0.1138	-0.00785	-0.03	-0.02295	-0.10925	-0.0301	-0.0701	-0.0627	-0.0334	-0.12495	-0.15275	-0.1701	-0.0319	-0.1015	0.34505	-0.11505	-0.01545	-0.2147	-0.05385	-0.18405	-0.32125	-0.03425	-0.1043	-0.10805	-0.03675	-0.0274	-0.08305	-0.1602	-0.1347	-0.02775	-0.03405	-0.0896
0	12	-0.0394	-0.05065	-0.0754	-0.0329	0.167	0.0502	0.08015	-0.0501	-0.0276	-0.00985	-0.06385	-0.0572	-0.03925	-0.072	-0.1105	-0.06695	-0.1318	-0.01385	-0.038	-0.03195	-0.12125	-0.0421	-0.0861	-0.0727	-0.0814	-0.15195	-0.14875	-0.1511	-0.0189	-0.0845	0.32505	-0.07905	0.00855	-0.2007	-0.04085	-0.16505	-0.29925	-0.02225	-0.0803	-0.07305	-0.01975	-0.0084	-0.06505	-0.1362	-0.1147	-0.04675	-0.04105	-0.1046
0	18	-0.0324	-0.02265	-0.0814	-0.0349	0.118	0.0172	0.04215	-0.0111	-0.0006	0.01715	-0.02385	-0.0122	-0.00325	-0.044	-0.0655	-0.03895	-0.0958	0.00515	-0.005	-0.00395	-0.08825	-0.0151	-0.0521	-0.0357	-0.0444	-0.11795	-0.15575	-0.1361	-0.0159	-0.0785	0.29905	-0.08705	0.00255	-0.1967	-0.03585	-0.15005	-0.29225	-0.01925	-0.0783	-0.06005	-0.01775	0.0046	-0.04905	-0.1332	-0.1027	-0.04875	-0.04805	-0.0966
0	24	-0.0174	-0.01165	-0.0584	-0.0369	0.091	0.0112	0.03615	-0.0191	-0.0026	0.01515	-0.02185	-0.0142	-0.00325	-0.045	-0.0655	-0.03795	-0.0958	0.00215	-0.013	-0.00295	-0.05925	-0.0131	-0.0481	-0.0347	-0.0564	-0.11995	-0.14675	-0.1641	-0.0379	-0.1095	0.23105	-0.11905	-0.01745	-0.2217	-0.05785	-0.18305	-0.31125	-0.04125	-0.0963	-0.09105	-0.04175	-0.0204	-0.08505	-0.1612	-0.1167	-0.05075	-0.04805	-0.0866
0	30	-0.0144	-0.02265	-0.0574	-0.0229	0.091	0.0322	0.06715	-0.0331	-0.0156	-0.00285	-0.04085	-0.0342	-0.02425	-0.058	-0.0905	-0.05195	-0.1138	-0.00785	-0.042	-0.02095	-0.04825	-0.0251	-0.0721	-0.0517	-0.0484	-0.13295	-0.17575	-0.1391	-0.0229	-0.0835	0.22905	-0.08305	0.00455	-0.2027	-0.04285	-0.15705	-0.29225	-0.02725	-0.0863	-0.06705	-0.02375	-0.0104	-0.06105	-0.1312	-0.0917	-0.01975	-0.02105	-0.0406
0	36	-0.0184	-0.03065	-0.0564	-0.0219	0.062	0.0252	0.12615	-0.0121	0.0004	0.01915	-0.01685	-0.0072	0.02575	-0.039	-0.0615	-0.03395	-0.0888	0.00215	-0.019	-0.00195	-0.05525	-0.0071	-0.0411	-0.0237	-0.0264	-0.11695	-0.13675	-0.1201	-0.0129	-0.0695	0.20905	-0.08105	0.00355	-0.1857	-0.03285	-0.13905	-0.27225	-0.01425	-0.0693	-0.04905	-0.01975	-0.0064	-0.04105	-0.1192	-0.0997	-0.02075	-0.03405	-0.0446
0	42	-0.0244	-0.06265	-0.0704	-0.0239	0.03	0.0152	0.10815	-0.0151	0.0034	0.01815	-0.01285	0.0048	0.02175	-0.034	-0.0675	-0.02395	-0.0788	0.00415	-0.018	0.00605	-0.04825	-0.0051	-0.0411	-0.0227	-0.0394	-0.11395	-0.09275	-0.1121	-0.0159	-0.0755	0.17805	-0.08405	0.00755	-0.1957	-0.03685	-0.13605	-0.26925	-0.02625	-0.0713	-0.04905	-0.02175	-0.0134	-0.04605	-0.1192	-0.0977	-0.01375	-0.02205	-0.0356
0	48	-0.0314	-0.07865	-0.0824	-0.0279	0.029	-0.0058	0.10815	-0.0001	0.0084	0.02515	-0.00585	0.0098	0.02475	-0.029	-0.0515	0.02105	-0.0648	0.00815	-0.013	0.00805	0.00275	-0.0001	-0.0321	-0.0077	0.0186	-0.09995	-0.07175	-0.1391	-0.0249	-0.0845	0.14705	-0.08205	-0.01245	-0.2007	-0.04685	-0.13905	-0.27125	-0.03425	-0.0693	-0.06305	-0.03275	-0.0254	-0.06205	-0.1352	-0.1107	-0.02075	-0.02905	-0.0476
0	54	-0.0304	-0.08465	-0.0684	-0.0149	0.035	0.0152	0.09215	-0.0241	-0.0076	0.01515	-0.02185	-0.0122	-0.00425	-0.043	-0.0825	0.06605	-0.0758	-0.00085	-0.029	-0.00195	-0.03025	-0.0141	-0.0421	-0.0287	-0.0154	-0.13395	-0.09675	-0.1031	-0.0049	-0.0555	0.15105	-0.04005	0.01855	-0.1787	-0.02385	-0.10205	-0.23425	-0.01325	-0.0533	-0.02105	-0.00775	0.0026	-0.03105	-0.1142	-0.0927	-0.02775	-0.03205	-0.0766
0	60	-0.0274	-0.08465	-0.0604	-0.0199	0.02	0.0032	0.08315	-0.0521	-0.0256	-0.01185	-0.04885	-0.0402	-0.04225	-0.068	-0.1115	-0.01795	-0.0838	-0.01985	-0.059	-0.02695	-0.07425	-0.0351	-0.0711	-0.0637	-0.0564	-0.15295	-0.07475	-0.0901	-0.0029	-0.0485	0.13705	-0.04305	0.01755	-0.1747	-0.01985	-0.10105	-0.22125	-0.00725	-0.0423	-0.01305	-0.01075	0.0046	-0.01905	-0.0972	-0.0907	-0.01975	-0.02405	-0.0526
0	66	-0.0154	-0.08465	-0.0504	-0.0099	0.016	0.0112	0.09515	-0.0271	-0.0086	0.00215	-0.02385	-0.0152	-0.01025	-0.047	-0.0805	-0.01095	-0.0558	-0.00385	-0.034	-0.01195	-0.03325	-0.0161	-0.0451	-0.0367	-0.0204	-0.06995	-0.06675	-0.0691	0.0021	-0.0435	0.12205	-0.04105	0.01555	-0.1667	-0.01485	-0.08505	-0.17325	-0.00925	-0.0273	-0.00805	-0.00975	-0.0014	-0.01305	-0.0882	-0.0837	-0.01375	-0.02105	-0.0406
0	72	-0.0104	-0.09065	-0.0454	-0.0269	0.037	-0.0178	0.05515	-0.0271	-0.0076	-0.00085	-0.02285	-0.0242	-0.00625	-0.044	-0.0875	-0.01895	-0.0268	-0.00585	-0.029	-0.00595	-0.03925	-0.0171	-0.0451	-0.0357	-0.0064	-0.06895	-0.06875	-0.0571	0.0041	-0.0385	0.10205	-0.02805	0.01955	-0.1597	-0.01085	-0.07705	-0.15025	-0.00325	-0.0223	0.00995	-0.00075	0.0146	-0.00605	-0.0012	-0.0817	0.00525	-0.00605	-0.0036
0	78	-0.0314	-0.08965	-0.0714	-0.0119	0.012	0.0332	0.06015	0.0219	-0.0126	-0.00485	-0.03385	-0.0292	-0.01625	-0.046	-0.0885	-0.02395	0.4482	-0.00785	-0.034	-0.01595	0.05375	-0.0211	-0.0511	-0.0347	0.1186	0.00705	0.03125	-0.0761	-0.0009	-0.0465	0.08805	-0.03505	0.01955	-0.1617	-0.01585	-0.08805	-0.14425	-0.01325	-0.0343	-0.00405	-0.00975	0.0096	-0.01505	-0.0762	-0.0857	-0.03175	-0.03505	-0.0486
0	84	-0.0204	-0.02165	0.0096	-0.0149	0.003	0.0282	0.04615	0.0259	-0.0186	-0.01185	-0.03585	-0.0222	-0.01925	-0.028	-0.0995	-0.00795	0.1972	-0.01385	-0.007	-0.01495	0.03375	-0.0261	-0.0551	-0.0337	0.2096	0.27305	0.30625	-0.0321	-0.0189	-0.0605	0.04905	-0.06205	-0.00445	-0.1157	-0.03085	-0.08905	-0.12625	-0.02325	-0.0313	-0.00305	-0.03275	-0.0184	-0.04305	0.0968	-0.0977	-0.02375	-0.02105	0.0114
0	90	-0.0114	0.01935	0.0166	-0.0129	-0.004	0.0112	0.02515	-0.0081	-0.0246	-0.01885	-0.04685	-0.0312	-0.03725	-0.027	-0.1045	-0.00595	0.2062	-0.01685	0.006	-0.03095	0.01275	-0.0301	-0.0441	-0.0417	0.1076	0.10605	0.23825	0.0809	0.0121	-0.0045	0.07405	-0.00405	0.02555	0.3653	0.00515	0.04095	-0.04925	0.00575	0.0527	0.12095	0.00525	0.0556	0.01595	0.4298	0.0853	-0.00175	0.01395	0.0504
0	96	0.0006	0.04335	-0.0034	-0.0049	-0.001	0.0182	0.03615	0.0279	-0.0006	0.00815	-0.00585	0.0118	0.00975	0.023	-0.0615	0.03305	0.1272	0.00315	0.057	0.00205	0.03375	-0.0001	-0.0081	-0.0037	0.0686	0.14805	0.14125	0.0449	-0.0099	-0.0175	0.04405	-0.03605	-0.00245	0.1873	-0.00885	0.04495	-0.06625	-0.01625	0.0327	0.05195	-0.01775	0.0176	-0.02405	0.2948	0.0693	-0.01375	0.00195	0.0274
0	102	-0.0014	0.05835	-0.0024	0.0051	0.006	0.0172	0.04315	0.0089	-0.0056	0.00215	-0.01185	0.0048	-0.00325	0.017	-0.0695	0.01805	0.0632	-0.00085	0.049	-0.00595	0.01775	-0.0031	-0.0181	-0.0107	0.0416	0.10705	0.05225	0.0439	-0.0049	-0.0005	0.04305	-0.03205	0.00555	0.0993	-0.00185	0.06695	-0.04125	-0.00525	0.0417	0.04095	-0.00475	0.0196	-0.01505	0.1168	0.0413	0.02025	0.03695	0.0684
0	108	-0.0044	0.04435	0.0176	-0.0109	-0.017	-0.0118	0.01515	-0.0041	-0.0096	-0.00685	-0.02385	-0.0172	-0.01725	0.003	-0.0825	0.00505	0.0122	-0.00685	0.023	-0.01495	-0.00725	-0.0121	-0.0211	-0.0127	-0.0014	0.02105	-0.01575	0.0169	-0.0049	0.0115	0.03105	-0.03405	-0.00045	0.0443	-0.00085	0.05695	-0.02825	-0.01025	0.0327	0.01595	-0.00475	-0.0024	-0.01905	0.0708	0.0583	0.00125	0.01995	0.0364
0	114	-0.0164	-0.00665	-0.0134	0.0111	0.017	0.0162	0.05615	0.0219	0.0094	0.01015	0.00915	0.0218	0.01675	0.026	-0.0485	0.02505	0.0102	0.00915	0.043	0.00605	0.02275	0.0089	-0.0001	0.0193	0.0026	0.01905	-0.01275	-0.0171	-0.0109	0.0035	0.01505	-0.02205	-0.00245	0.0103	-0.00185	0.01995	-0.02525	-0.00725	0.0117	-0.01205	-0.00575	-0.0124	-0.01505	0.0148	0.0453	-0.01375	-0.00405	0.0024
0	120	-0.0094	-0.00865	-0.0034	0.0001	0.004	-0.0038	0.01815	-0.0091	-0.0086	-0.00385	-0.00985	-0.0052	-0.00425	0.004	0.2425	0.00705	-0.0468	-0.00685	0.006	-0.00195	-0.00525	-0.0091	-0.0181	-0.0107	-0.0454	-0.02995	-0.06475	0.0159	0.0051	0.0265	0.01405	0.00495	0.00255	0.0043	0.00915	0.02195	-0.00225	-0.00025	0.0247	0.00195	0.00625	-0.0024	0.00195	-0.0072	0.0393	0.00325	0.01295	0.0134
0	126	-0.0164	-0.00465	-0.0124	0.0031	0.007	0.0022	0.01815	0.0249	0.0204	0.02115	0.02815	0.0348	0.03875	0.035	0.1625	0.03405	-0.0258	0.01515	0.044	0.02205	0.03275	0.0229	0.0149	0.0343	-0.0174	0.00305	-0.03975	-0.0081	0.0021	0.0225	0.00205	0.00995	0.00155	-0.0247	0.00415	0.00395	0.00775	0.00675	0.0197	-0.01705	-0.00375	-0.0084	-0.00805	-0.0282	0.0143	-0.00175	0.01195	0.0064
0	132	-0.0034	0.00935	-0.0064	-0.0079	-0.006	-0.0218	-0.00685	-0.0101	-0.0036	-0.00085	-0.00485	-0.0062	-0.00325	0.002	0.0605	-0.00095	-0.0658	-0.00185	0.001	-0.00695	-0.01325	-0.0011	-0.0101	-0.0057	-0.0494	-0.03495	-0.09975	-0.0311	-0.0109	-0.0015	-0.02095	-0.01205	-0.01445	-0.0597	-0.01585	-0.01405	-0.02325	-0.01225	-0.0123	-0.03805	-0.01875	-0.0324	-0.03105	-0.0662	0.0013	0.01525	0.02095	0.0174
0	138	0.0066	0.02835	0.0026	-0.0029	-0.014	-0.0048	-0.00585	-0.0061	0.0034	0.00115	0.01015	0.0088	0.00675	0.007	0.0405	0.00405	-0.0828	0.00115	-1.11022e-16	0.00805	-0.01525	0.0009	-0.0031	0.0063	-0.0604	-0.04995	-0.09375	-0.0061	0.0021	0.0145	-0.01395	0.01195	-0.00345	-0.0527	0.00815	0.00295	-0.01725	0.00375	-0.0023	-0.03405	-0.00075	-0.0004	0.00995	-0.0632	0.0303	-0.01375	-0.01905	-0.0446
0	144	0.0086	0.02535	0.0176	-0.0079	-0.023	-0.0208	-0.01585	-0.0201	-0.0066	-0.00785	-0.00585	-0.0152	-0.01325	-0.008	0.0105	-0.02195	-0.0938	-0.00485	-0.02	-0.01395	-0.03725	-0.0051	-0.0091	-0.0057	-0.0704	-0.05595	-0.13575	-0.0241	-0.0009	0.0055	-0.02395	0.00395	-0.00845	-0.0627	0.00315	-0.00905	-0.01825	0.00375	-0.0063	-0.02805	-0.00475	-0.0214	0.00695	-0.0642	0.0153	0.02225	0.01095	0.0014
0	150	-0.0004	0.00135	-0.0064	0.0051	-0.025	-0.0058	-0.02985	0.0109	0.0194	0.01515	0.03515	0.0258	0.02675	0.019	0.0445	0.01105	-0.0708	0.01415	0.009	0.02405	0.00075	0.0229	0.0249	0.0263	-0.0454	-0.03895	-0.02875	-0.0471	-0.0159	-0.0105	-0.03995	-0.01605	-0.02145	-0.0757	-0.01185	-0.01805	-0.02425	-0.01225	-0.0373	-0.04605	-0.01175	-0.0264	-0.02605	-0.0932	-0.0257	-0.00575	-0.00905	-0.0416
0	156	-0.0024	-0.02265	-0.0034	0.0111	0.006	-0.0108	-0.02885	-0.0311	-0.0126	-0.01185	-0.01085	-0.0192	-0.02425	-0.019	-0.0205	-0.02795	-0.1148	-0.00785	-0.037	-0.01295	-0.04425	-0.0101	0.0009	-0.0117	-0.0824	-0.09695	-0.10475	-0.0201	-0.0009	0.0025	-0.03695	0.01395	-0.01445	-0.0367	-0.00485	-0.01705	0.00675	-0.00125	-0.0173	-0.03205	-0.00375	-0.0234	-0.00105	-0.0842	-0.0227	0.01425	0.00495	-0.0106
0	162	0.0226	0.00935	0.0066	-0.0019	0.05	-0.0178	-0.04585	-0.0001	0.0114	0.00615	0.02315	0.0228	0.01575	0.004	0.0185	5e-05	-0.0918	0.00815	-0.014	0.01705	-0.01125	0.0099	0.0239	0.0163	-0.0374	-0.05895	-0.02475	0.0049	0.0141	0.0215	-0.02295	0.04095	0.01455	-0.0217	0.01715	0.00995	0.07175	0.01675	-0.0053	-0.01405	0.02125	-0.0014	0.02795	-0.0752	-0.0167	-0.01775	-0.02405	-0.0526
0	168	0.0026	-0.01965	-0.0024	0.0071	0.013	-0.0038	-0.03785	-0.0321	-0.0096	-0.01485	-0.00785	-0.0142	-0.02925	-0.024	-0.0215	-0.02595	-0.1188	-0.00885	-0.048	-0.01295	-0.04725	-0.0101	0.0039	-0.0177	-0.0534	-0.10095	-0.09875	-0.0041	0.0121	0.0195	-0.02895	0.04095	0.01655	-0.0387	0.02015	-0.00305	0.10575	0.02275	-0.0053	0.00695	0.02325	0.0016	0.03895	-0.0772	-0.0007	-0.01575	-0.02705	-0.0436
0	174	0.0196	-0.01365	0.0096	-0.0029	-0.005	-0.0088	-0.04585	0.0039	0.0204	0.01415	0.03815	0.0218	0.02475	0.01	0.0235	0.00505	-0.0838	0.01515	-0.008	0.02705	0.00275	0.0249	0.0389	0.0343	0.0016	-0.05495	-0.03375	0.0279	0.0141	0.0125	-0.03595	0.02995	-0.00145	-0.0417	0.01715	-0.02605	0.08075	0.01275	-0.0103	-0.00905	0.01625	-0.0064	0.02595	-0.0842	-0.0297	0.02125	0.00695	0.0014
0	180	0.0186	-0.01465	0.0106	0.0071	-0.016	-0.0118	-0.03485	0.0079	0.0214	0.01415	0.03715	0.0188	0.03175	0.022	0.0175	0.00205	-0.0758	0.01315	-0.003	0.02305	0.01075	0.0269	0.0469	0.0403	-0.0174	-0.05195	0.03425	-0.0191	-0.0079	-0.0245	-0.05895	0.00895	-0.02645	-0.0117	-0.01485	-0.03705	0.03775	-0.00425	-0.0363	-0.03005	-0.00275	-0.0194	-0.00705	-0.1162	-0.0627	0.02225	0.00895	0.0114
0	186	0.0246	-0.02865	0.0266	0.0141	-0.013	-0.0008	-0.02785	-0.0051	0.0134	0.00615	0.02215	0.0098	0.01575	0.004	0.0075	-0.00695	-0.0848	0.00715	-0.018	0.01105	-0.00725	0.0199	0.0569	0.0213	-0.0164	-0.04895	-0.01975	0.0209	0.0091	0.0065	-0.03695	0.04095	0.00755	0.0083	0.01415	0.02095	0.11975	0.01575	-0.0123	0.00195	0.03025	0.0456	0.03795	-0.0912	-0.0237	-0.01175	-0.02605	-0.0446
0	192	0.0136	-0.00865	0.0076	0.0151	0.006	-0.0038	-0.03885	-0.0281	-0.0066	-0.01685	-0.00585	-0.0212	-0.01925	-0.024	-0.0315	-0.02295	-0.1088	-0.00985	-0.049	-0.00895	-0.03325	-0.0091	0.0269	-0.0097	-0.0534	-0.06195	-0.03075	0.0289	0.0161	0.0195	-0.04095	0.04695	0.00655	-0.0157	0.00915	0.01195	0.13575	0.01775	-0.0053	0.02695	0.01925	0.0256	0.03895	-0.0972	-0.0347	0.03125	0.01495	0.0384
0	198	0.0286	0.11435	0.0476	0.0221	0.603	0.0212	-0.02385	0.1079	-0.0006	0.00615	0.00315	0.0648	0.07475	0.084	-0.0165	0.24405	0.6812	0.14815	0.013	-0.00995	0.04775	0.0069	0.6719	0.0743	0.4706	0.48905	0.54225	0.0069	-0.0029	-0.0185	-0.06095	0.01795	0.00255	1.1063	-0.00485	0.02295	0.11675	0.03075	1.2587	-0.01305	0.00325	0.0436	0.40995	0.3088	-0.0487	-0.00275	-0.00405	0.0244
0	204	0.0486	0.16235	0.0666	0.0581	1.113	0.0022	-0.03985	0.1869	-0.0016	0.01515	0.00115	0.1128	0.13675	0.259	-0.0185	0.39105	0.5672	0.58115	0.058	-0.01495	0.12175	0.1249	0.9249	0.1203	0.3646	0.54005	0.82525	0.0349	0.0101	0.0015	-0.03795	0.01295	-0.00545	1.1323	0.01415	0.13395	0.32075	0.04475	0.8837	0.03195	0.03225	0.0436	0.34795	0.2018	-0.0037	-0.00675	0.42095	0.3834
0	210	0.0666	0.20435	0.0686	0.0561	1.283	0.0072	-0.03585	0.2139	0.0154	0.02715	0.02215	0.1888	0.18275	0.241	0.1945	0.51605	0.9472	1.04115	0.066	-0.00095	0.11875	0.2389	0.9909	0.1303	0.3296	0.57205	1.17225	0.0729	0.0501	0.0535	1.92505	0.38595	0.01855	2.0713	0.07715	0.36595	2.45175	0.10175	0.7777	0.16195	0.36525	0.0956	0.44295	1.1888	0.2613	0.03225	0.75495	0.5714
0	216	0.1046	0.20335	0.1266	0.0701	1.361	0.0222	0.00215	0.2459	0.0334	0.05115	0.03315	0.3128	0.20575	0.177	0.3355	0.55905	0.9072	1.05915	0.068	0.01005	0.25875	0.3699	1.0149	0.1613	0.2596	0.60705	1.45925	0.1179	0.0691	0.1075	2.53705	0.44095	0.03755	2.1583	0.25115	0.63995	2.65775	0.15575	0.7137	0.29995	0.43325	0.1296	0.43795	1.7528	1.5423	0.01125	0.73595	0.5284
0	222	0.1146	0.18635	0.1316	0.0811	1.379	0.0362	0.01115	0.2809	0.0614	0.07115	0.06215	0.3848	0.25975	0.17	0.3495	0.59205	0.7502	0.79315	0.065	0.03505	0.20075	0.4529	0.8329	0.1723	0.2306	0.68705	1.72625	0.0919	0.0351	0.0915	2.36905	0.34395	0.01955	1.9843	0.55215	0.83195	2.58675	0.15075	0.5757	0.27095	0.28625	0.0966	0.32995	1.7128	1.6343	0.04925	0.59595	0.5064
0	228	0.1206	0.13935	0.1606	0.0731	1.3	0.0252	0.01215	0.2449	0.0644	0.07015	0.06115	0.3828	0.23775	0.141	0.3625	0.56305	0.7772	0.58315	0.038	0.03405	0.22175	0.4719	0.4929	0.1523	0.1706	0.70405	1.77725	0.1369	0.0471	0.1475	2.30705	0.37095	0.04655	1.7803	0.65415	1.94195	2.68075	0.17975	0.5617	0.39595	0.29725	0.1216	0.33295	1.8568	1.7723	0.04325	0.63695	0.5314
0	234	0.1296	0.15135	0.1716	0.0701	1.247	0.0182	0.01615	0.2089	0.0444	0.04315	0.03115	0.3368	0.18675	0.096	0.3265	0.47805	1.0312	0.45115	-0.006	0.01005	0.25175	0.4459	0.3569	0.1023	0.1106	0.60805	1.70125	0.1449	0.0381	0.1655	2.08105	0.36095	0.06355	1.3073	0.73415	2.66095	2.78775	0.20675	0.4777	0.61595	0.28025	0.1186	0.31495	1.7698	1.8393	0.06025	0.60095	0.5314
0	240	0.1136	0.12435	0.1776	0.1011	1.271	0.0442	0.05515	0.2779	0.0874	0.08015	0.08715	0.3988	0.25975	0.136	0.4125	0.53005	0.7612	0.48615	0.034	0.04905	0.41675	0.5629	0.3779	0.1503	0.1696	0.75905	1.93425	0.1709	0.0401	0.1955	1.59205	0.34895	0.09355	0.7953	0.77115	2.72795	2.86775	0.22375	0.4147	0.76395	0.28525	0.1186	0.32095	1.8088	1.8223	0.04225	0.51095	0.4554
0	246	0.1396	0.15635	0.2216	0.0811	1.158	0.0392	0.04915	0.2289	0.0734	0.06415	0.06415	0.3668	0.19675	0.102	0.3725	0.44305	0.5432	0.44015	0.009	0.03805	0.30375	0.4829	0.3319	0.1143	0.1486	0.72305	1.77225	0.1529	0.0311	0.1925	1.08105	0.34295	0.09655	0.5213	0.67215	2.75295	2.85975	0.22375	0.3787	0.73295	0.28125	0.1216	0.29695	1.6988	1.5483	0.08525	0.44395	0.4694
0	252	0.1316	0.14635	0.1766	0.0871	1.132	0.0522	0.04715	0.2709	0.0944	0.08215	0.10615	0.3858	0.19775	0.144	0.3105	0.40905	0.4522	0.45615	0.028	0.06105	0.37575	0.5529	0.3389	0.1413	0.1686	0.74605	1.74725	0.1289	0.0111	0.1685	0.85505	0.37495	0.08255	0.3703	0.57915	2.61495	2.74175	0.20975	0.2937	0.59895	0.24825	0.0856	0.24995	1.4688	0.9813	0.09425	0.46595	0.4484
0	258	0.1276	0.13835	0.1756	0.0911	1.092	0.0732	0.04815	0.2389	0.0744	0.06415	0.06615	0.3538	0.19575	0.107	0.2455	0.33405	0.3552	0.41015	0.005	0.04105	0.32375	0.5279	0.2929	0.1163	0.1486	0.67705	1.49425	0.1239	0.0181	0.1835	0.83105	0.43195	0.10055	0.2923	0.59115	2.66595	2.79875	0.23775	0.2937	0.50295	0.27725	0.1096	0.27595	1.1738	0.8023	0.09225	0.37895	0.3794
0	264	0.1496	0.17835	0.3166	0.1001	1.065	0.0852	0.05815	0.3009	0.1064	0.10015	0.10815	0.3918	0.23675	0.144	0.2915	0.33705	0.4752	0.43915	0.048	0.07705	0.38575	0.5849	0.3559	0.1753	0.2126	0.74605	1.45525	0.1319	0.0151	0.1835	0.78405	0.36295	0.10855	0.2573	0.55415	2.63695	2.79775	0.24575	0.2527	0.46495	0.27425	0.0956	0.26595	1.1128	0.7233	0.11125	0.38095	0.3974
0	270	0.1416	0.19135	0.2076	0.1071	0.942	0.0932	0.06715	0.2749	0.0844	0.07815	0.06315	0.3348	0.19075	0.1	0.2915	0.26205	0.4802	0.39515	0.005	0.04905	0.34775	0.5139	0.3059	0.1523	0.1836	0.68705	1.15425	0.1669	0.0391	0.2145	0.76705	0.44695	0.12755	0.3073	0.59115	2.72595	2.92575	0.27675	0.2647	0.46595	0.30625	0.1186	0.30495	1.1298	0.7183	0.09225	0.30595	0.3284
0	276	0.1516	0.17935	0.2406	0.1061	0.846	0.1032	0.07115	0.2769	0.1164	0.10915	0.10615	0.3518	0.24775	0.125	0.2845	0.27105	0.6572	0.40515	0.042	0.07505	0.37775	0.5379	0.3529	0.2013	0.2046	0.73605	1.06325	0.1839	0.0461	0.2275	0.73605	0.45495	0.18255	0.3093	0.56715	2.76895	2.98375	0.29075	0.2567	0.46395	0.33125	0.1196	0.30795	0.9788	0.7113	0.09925	0.29595	0.3304
0	282	0.1356	0.20435	0.2376	0.1001	0.716	0.1062	0.06415	0.2429	0.1084	0.10115	0.07115	0.3178	0.20675	0.116	0.2635	0.21505	0.5862	0.38315	0.013	0.05605	0.36075	0.5179	0.3289	0.1753	0.1966	0.69005	0.84125	0.2109	0.0601	0.2435	0.72205	0.53695	0.19955	0.3023	0.55315	2.84395	3.04975	0.32675	0.2777	0.47595	0.35625	0.1426	0.32695	0.8788	0.8123	0.12025	0.29295	0.3194
0	288	0.1586	0.24835	0.2096	0.0931	0.581	0.1052	0.05315	0.2709	0.1244	0.11515	0.09515	0.3368	0.22675	0.149	0.2435	0.21005	0.6572	0.38615	0.019	0.06605	0.58775	0.4959	0.3229	0.1963	0.2016	0.64705	0.73425	0.1749	0.0401	0.2125	0.67805	0.44595	0.18155	0.2823	0.52315	2.73195	2.89275	0.30275	0.2497	0.42195	0.34225	0.1126	0.29495	0.7448	0.7783	0.15125	0.29795	0.3644
0	294	0.1506	0.21535	0.2126	0.1061	0.543	0.1322	0.07415	0.2549	0.1264	0.12215	0.09315	0.3278	0.23075	0.143	0.2255	0.19205	0.5922	0.37015	0.004	0.06005	0.60475	0.4869	0.3169	0.2123	0.1776	0.63905	0.58725	0.2199	0.0541	0.2455	0.72505	0.50195	0.25355	0.3463	0.55915	2.88295	3.10875	0.31375	0.2657	0.40095	0.41725	0.1466	0.32295	0.7318	0.9223	0.16825	0.31395	0.3634
0	300	0.1636	0.25935	0.2316	0.1211	0.459	0.1132	0.05415	0.3209	0.1704	0.17915	0.15915	0.3938	0.31975	0.197	0.2745	0.23605	0.6122	0.41815	0.061	0.11005	0.68775	0.5259	0.3939	0.2863	0.2496	0.70405	0.60225	0.1989	0.0601	0.2425	0.73005	0.47295	0.25855	0.3943	0.56415	2.85495	3.02075	0.31575	0.2677	0.35895	0.41525	0.1456	0.31695	0.6788	1.0373	0.14725	0.26895	0.3104
0	306	0.1596	0.23635	0.2246	0.1161	0.437	0.1332	0.06615	0.2719	0.1224	0.15715	0.11415	0.3228	0.28175	0.144	0.2125	0.19205	0.5242	0.36615	0.013	0.07605	0.66875	0.4579	0.3609	0.2363	0.2026	0.58905	0.44425	0.2189	0.0711	0.2295	0.70805	0.45095	0.25855	0.3753	0.56515	2.88195	2.99175	0.30075	0.2677	0.33295	0.44225	0.1426	0.29795	0.6508	1.1333	0.15225	0.24895	0.2974
0	312	0.1626	0.25535	0.2646	0.0991	0.414	0.1432	0.06715	0.3159	0.1524	0.20215	0.14915	0.3458	0.36075	0.175	0.2315	0.22105	0.5652	0.39415	0.048	0.10105	0.74775	0.4709	0.3919	0.2963	0.2386	0.79305	0.47025	0.2029	0.0581	0.2095	0.72305	0.44795	0.28555	0.3323	0.53415	2.74695	2.96275	0.27375	0.2727	0.30895	0.43825	0.1256	0.28395	0.5948	1.1103	0.14925	0.23295	0.2734
0	318	0.1606	0.24235	0.2386	0.0951	0.433	0.1402	0.06815	0.3389	0.1824	0.24115	0.16815	0.3538	0.39375	0.2	0.2665	0.24705	0.5572	0.40615	0.074	0.11705	0.81875	0.5269	0.4269	0.3233	0.2636	0.77405	0.44525	0.2209	0.0671	0.2175	0.75705	0.60595	0.30155	0.3453	0.51915	2.84795	3.05275	0.30575	0.2727	0.34695	0.47925	0.1486	0.30995	0.6088	1.0833	0.18025	0.25495	0.3284
0	324	0.1926	0.32435	0.2446	0.1131	0.465	0.1882	0.09115	0.3029	0.1544	0.21515	0.11315	0.2878	0.32975	0.143	0.1835	0.22005	0.3872	0.36415	0.021	0.08605	0.70775	0.5079	0.3629	0.2563	0.2016	0.64005	0.33325	0.2009	0.0541	0.2065	0.73205	0.47395	0.31255	0.3353	0.50915	2.78895	3.00875	0.27675	0.2517	0.33595	0.50025	0.1356	0.27295	0.5918	0.8543	0.20925	0.25295	0.3344
0	330	0.1866	0.35235	0.2876	0.0931	0.446	0.1612	0.06315	0.3299	0.2084	0.25615	0.15615	0.3158	0.40375	0.173	0.2145	0.22405	0.4062	0.37315	0.047	0.10705	0.77775	0.5399	0.4049	0.3203	0.2446	0.67805	0.33625	0.2529	0.0721	0.2455	0.78605	0.57795	0.36655	0.3783	0.57115	2.95495	3.16375	0.33175	0.2707	0.41195	0.55225	0.1786	0.33295	0.6678	0.8533	0.24025	0.23195	0.3294
0	336	0.1966	0.36935	0.2586	0.1051	0.468	0.1952	0.08015	0.3369	0.2254	0.26215	0.14015	0.3048	0.39675	0.159	0.2115	0.20605	0.3942	0.36415	0.035	0.10405	0.75775	0.5609	0.4069	0.2993	0.2196	0.62005	0.28625	0.2549	0.0741	0.2585	0.84305	0.54895	0.40355	0.4843	0.54915	3.01595	3.22475	0.34575	0.2907	0.41395	0.59425	0.1756	0.35195	0.6368	0.8583	0.18825	0.19495	0.2534
0	342	0.1756	0.29735	0.2406	0.0911	0.44	0.1802	0.05215	0.3799	0.2274	0.30515	0.16015	0.3228	0.42875	0.178	0.2475	0.22905	0.5232	0.37915	0.062	0.12805	0.77675	0.5119	0.4459	0.3093	0.2566	0.68105	0.32125	0.2449	0.0651	0.2465	0.79605	0.52895	0.41755	0.4803	0.52815	2.94195	3.20075	0.33275	0.2907	0.40995	0.60625	0.1746	0.32495	0.5988	0.7913	0.25125	0.22395	0.3524
0	348	0.1846	0.31535	0.2866	0.1061	0.488	0.2132	0.10715	0.3719	0.2204	0.30615	0.16015	0.3188	0.42075	0.16	0.2465	0.21305	0.5462	0.37015	0.05	0.12605	0.77575	0.4759	0.4469	0.2823	0.2456	0.65805	0.29125	0.2669	0.0691	0.2585	1.01805	0.51095	0.44755	0.5043	0.52015	2.98395	3.20475	0.34275	0.3367	0.44595	0.62925	0.1846	0.35095	0.6008	0.7353	0.22925	0.19595	0.2984
0	354	0.2086	0.31035	0.2696	0.0841	0.474	0.2052	0.08815	0.4009	0.2504	0.33715	0.19515	0.3488	0.48275	0.173	0.2685	0.24605	0.5482	0.38015	0.073	0.14605	0.83175	0.5529	0.4899	0.3433	0.2606	0.67805	0.30625	0.2699	0.0541	0.2315	1.08605	0.51595	0.44355	0.4893	0.49415	2.91295	3.13675	0.33375	0.3057	0.47195	0.61025	0.1676	0.30995	0.5548	0.7963	0.22425	0.17995	0.2774
0	360	0.1986	0.32135	0.2766	0.1071	0.57	0.2342	0.12915	0.3639	0.2144	0.30815	0.14515	0.2798	0.41975	0.141	0.2205	0.19505	0.5532	0.34215	0.03	0.11305	0.72275	0.4579	0.3969	0.2833	0.2226	0.61605	0.21025	0.2979	0.0721	0.2545	1.20205	0.55695	0.49755	0.5113	0.53415	2.94595	3.18175	0.39175	0.3157	0.51095	0.65425	0.1766	0.33995	0.5788	0.7613	0.22525	0.16695	0.2694
0	366	0.2116	0.37335	0.2836	0.1021	0.519	0.2492	0.11715	0.3859	0.2034	0.32515	0.15815	0.2758	0.43875	0.162	0.2215	0.20405	0.6382	0.34615	0.039	0.12505	0.73875	0.4239	0.3959	0.2903	0.2206	0.62705	0.22525	0.3429	0.0971	0.2835	1.38105	0.64895	0.56355	0.6563	0.53115	3.09095	3.32175	0.42275	0.3257	0.50295	0.71125	0.2006	0.37595	0.6088	0.7523	0.23525	0.17095	0.2724
0	372	0.2336	0.39135	0.2806	0.1001	0.546	0.2552	0.11515	0.4729	0.2424	0.37515	0.20215	0.3318	0.50075	0.223	0.2705	0.23505	0.6672	0.39615	0.085	0.16905	0.80775	0.5169	0.4389	0.3863	0.2786	0.68205	0.26825	0.2839	0.0701	0.2425	1.34905	0.57695	0.52755	0.5273	0.45415	2.90295	3.07375	0.35875	0.2877	0.46995	0.65925	0.1446	0.29995	0.5788	0.7113	0.26525	0.19395	0.2964
0	378	0.2326	0.37135	0.3056	0.0981	0.525	0.2612	0.10115	0.4209	0.2344	0.37315	0.21315	0.3298	0.50375	0.211	0.2535	0.20105	0.5782	0.33815	0.08	0.18405	0.78375	0.4689	0.4389	0.3813	0.2486	0.65905	0.21925	0.2899	0.0741	0.2635	1.27705	0.63195	0.58955	0.5253	0.47715	2.92095	3.17975	0.40975	0.3177	0.48495	0.70025	0.1726	0.32695	0.5738	0.7953	0.26425	0.16295	0.2434
0	384	0.2276	0.38835	0.3096	0.0991	0.504	0.2702	0.10115	0.3629	0.1964	0.32515	0.16415	0.2688	0.45075	0.162	0.2075	0.12905	0.3842	0.22915	0.037	0.15105	0.68975	0.3629	0.3829	0.3643	0.1756	0.54605	0.10225	0.2989	0.0941	0.2845	1.21705	0.63195	0.64855	0.4333	0.47615	3.00295	3.30075	0.41275	0.3337	0.51095	0.71425	0.1896	0.37595	0.5698	0.8023	0.30125	0.15895	0.3124
0	390	0.1986	0.33335	0.2926	0.0971	0.462	0.2942	0.10715	0.3469	0.1674	0.29315	0.13815	0.2358	0.42675	0.126	0.1665	0.08205	0.2312	0.16615	0.008	0.13905	0.61275	0.2919	0.3469	0.3373	0.1256	0.47605	0.03725	0.2559	0.0841	0.2535	1.08105	0.56195	0.69955	0.3303	0.39015	3.05095	3.20375	0.36075	0.2427	0.44995	0.68625	0.1806	0.32295	0.4688	0.6573	0.27025	0.10395	0.2374
0	396	0.1726	0.29435	0.2566	0.0991	0.42	0.2982	0.09115	0.3689	0.1574	0.28915	0.13615	0.2178	0.44275	0.114	0.1495	0.05905	0.1982	0.13015	0.006	0.15005	0.61975	0.2639	0.3369	0.3083	0.1076	0.47005	0.01225	0.2449	0.0991	0.2595	1.03705	0.56495	0.73555	0.2983	0.33715	3.12895	3.25775	0.34175	0.1917	0.38595	0.70925	0.1946	0.34895	0.4438	0.5873	0.31325	0.09995	0.2344
0	402	0.1746	0.29635	0.2806	0.0961	0.367	0.3092	0.08915	0.4019	0.1584	0.29015	0.14915	0.2288	0.47875	0.122	0.1545	0.04905	0.1542	0.10915	0.009	0.15605	0.61475	0.2559	0.3579	0.3213	0.0986	0.39905	0.00825	0.2039	0.0801	0.2265	0.91605	0.55595	0.72455	0.2523	0.27815	3.01395	3.18675	0.31175	0.1467	0.32295	0.65425	0.1576	0.32895	0.3588	0.5763	0.28625	0.05895	0.1824
0	408	0.1546	0.25935	0.2446	0.0851	0.305	0.3102	0.06915	0.4089	0.1654	0.28515	0.16615	0.2608	0.49975	0.117	0.1565	0.04205	0.1302	0.09415	0.018	0.17105	0.64175	0.2489	0.3739	0.3013	0.0826	0.34505	0.00925	0.1639	0.0601	0.1955	0.86405	0.53495	0.74855	0.1813	0.22015	2.90195	3.11175	0.27875	0.1157	0.25495	0.62125	0.1386	0.28995	0.2868	0.3983	0.29825	0.04495	0.1574
0	414	0.1756	0.29335	0.2926	0.0751	0.229	0.3082	0.05115	0.3749	0.1334	0.24415	0.13215	0.2118	0.46275	0.079	0.1255	0.00105	0.0472	0.06215	-0.023	0.13405	0.60375	0.2019	0.3139	0.2613	0.0436	0.26105	-0.04375	0.1789	0.0681	0.2115	0.89005	0.52695	0.79855	0.1843	0.20915	3.00795	3.23875	0.27175	0.1117	0.28695	0.65425	0.1626	0.34295	0.2698	0.3663	0.27125	0.01495	0.1274
0	420	0.1716	0.29835	0.3106	0.0691	0.222	0.3182	0.04815	0.4299	0.1584	0.27015	0.17515	0.2368	0.53675	0.102	0.1605	0.01905	0.0342	0.06715	0.015	0.17305	0.65475	0.2279	0.3659	0.2813	0.0726	0.30205	-0.01075	0.1499	0.0521	0.1785	0.83005	0.50695	0.80355	0.1533	0.16615	2.86795	3.21875	0.23775	0.0857	0.22995	0.63125	0.1296	0.32095	0.2128	0.2783	0.30025	0.02395	0.1514
0	426	0.1606	0.30635	0.2846	0.0701	0.191	0.3302	0.03515	0.4439	0.1644	0.25915	0.17615	0.2368	0.56475	0.097	0.1505	0.00505	0.0272	0.06415	0.028	0.16505	0.64975	0.2239	0.3619	0.2903	0.0536	0.29905	-0.02475	0.1119	0.0381	0.1455	0.77205	0.46795	0.78455	0.1213	0.12315	2.65995	3.10975	0.20675	0.0577	0.18495	0.58125	0.1196	0.28295	0.1718	0.2413	0.28925	-0.00405	0.1054
0	432	0.1726	0.27035	0.2996	0.0721	0.184	0.3482	0.05615	0.3969	0.1264	0.20815	0.13415	0.1808	0.50175	0.054	0.1015	-0.03295	-0.0388	0.03015	-0.002	0.13405	0.56975	0.1649	0.3139	0.2283	0.0126	0.19705	-0.08375	0.1549	0.0591	0.1635	0.77205	0.48795	0.84055	0.1173	0.12915	2.67495	3.30075	0.21275	0.0827	0.19995	0.65225	0.1566	0.31695	0.1708	0.2123	0.28225	-0.01805	0.0824
0	438	0.1456	0.26235	0.2876	0.0671	0.163	0.3532	0.03115	0.4639	0.1504	0.23415	0.17815	0.2268	0.57875	0.077	0.1465	-0.01295	-0.0148	0.04115	0.043	0.17305	0.63675	0.1979	0.3609	0.2763	0.0426	0.24405	-0.04875	0.1239	0.0381	0.1305	0.73705	0.46795	0.81055	0.0733	0.08715	2.34795	3.18675	0.17475	0.0457	0.15295	0.60425	0.1336	0.28295	0.1358	0.1623	0.33225	0.00095	0.1264
0	444	0.1536	0.23335	0.2826	0.0571	0.142	0.3492	0.02615	0.4389	0.1334	0.21215	0.16515	0.2178	0.57075	0.062	0.1255	-0.02495	-0.0378	0.03115	0.041	0.16005	0.61375	0.1769	0.3439	0.2763	0.0326	0.21005	-0.07075	0.1119	0.0341	0.1035	0.66205	0.44295	0.80855	0.0623	0.06315	2.03195	3.10675	0.15975	0.0127	0.12895	0.60625	0.1446	0.27195	0.1058	0.1403	0.30625	-0.01705	0.1234
0	450	0.1286	0.22435	0.2646	0.0711	0.162	0.3892	0.04315	0.4639	0.1484	0.22415	0.19315	0.2568	0.61475	0.066	0.1445	-0.01695	-0.0238	0.03715	0.073	0.18605	0.65075	0.1809	0.3699	0.2933	0.0516	0.24705	-0.05875	0.1299	0.0421	0.1085	0.63305	0.46195	0.83855	0.0733	0.06115	1.60095	3.19975	0.16675	0.0117	0.12995	0.63525	0.1646	0.30395	0.1018	0.1843	0.29625	-0.03705	0.0834
0	456	0.1286	0.22535	0.2686	0.0641	0.143	0.3962	0.01915	0.3859	0.1084	0.17715	0.14115	0.1888	0.54775	0.026	0.0855	-0.05495	-0.0778	0.00515	0.086	0.14305	0.58075	0.1269	0.3219	0.2333	0.0106	0.14105	-0.11075	0.1229	0.0561	0.1055	0.61605	0.47795	0.88855	0.0723	0.05515	1.19095	3.29375	0.16075	0.0097	0.13295	0.62125	0.1616	0.30995	0.0888	0.1753	0.30525	-0.03405	0.0834
0	462	0.1476	0.27735	0.2976	0.0491	0.108	0.3762	-0.00285	0.3829	0.1064	0.17715	0.14815	0.1898	0.56275	0.021	0.0815	-0.06095	-0.0758	0.00815	0.231	0.14005	0.57775	0.1219	0.3199	0.2473	0.0306	0.15805	-0.12375	0.1299	0.0551	0.1005	0.59105	0.47395	0.86155	0.0653	0.04515	0.86595	3.30975	0.15575	-0.0053	0.11795	0.63425	0.1546	0.30995	0.0798	0.1423	0.34025	-0.02005	0.1224
0	468	0.1556	0.28235	0.3186	0.0681	0.121	0.4282	0.02715	0.3709	0.0944	0.16315	0.13415	0.1728	0.55175	0.005	0.0665	-0.06895	-0.0928	-0.00485	0.16	0.13405	0.55675	0.1019	0.3019	0.2323	0.0306	0.11905	-0.13975	0.1399	0.0621	0.0995	0.55205	0.50195	0.91255	0.0533	0.04515	0.70495	3.31475	0.15275	-0.0003	0.12595	0.65625	0.1716	0.32095	0.0808	0.1393	0.28725	-0.04905	0.0524
0	474	0.1546	0.27935	0.3396	0.0681	0.11	0.4302	0.01815	0.3799	0.0994	0.16815	0.14315	0.1828	0.57475	0.01	0.0735	-0.06495	-0.0998	-0.00185	0.167	0.14605	0.58375	0.1069	0.3189	0.2413	0.0496	0.13005	-0.13675	0.1319	0.0441	0.0705	0.51905	0.47195	0.85255	0.0353	0.01515	0.56695	3.20575	0.12975	-0.0163	0.10195	0.61325	0.1536	0.28295	0.0588	0.0943	0.33425	-0.03305	0.0924
0	480	0.1286	0.23335	0.2946	0.0731	0.095	0.4592	0.02015	0.3829	0.0984	0.16815	0.15015	0.1938	0.60475	0.015	0.1005	-0.05995	-0.1098	-0.00085	0.156	0.16105	0.59675	0.1089	0.3229	0.2503	0.0756	0.11705	-0.13775	0.1049	0.0321	0.0395	0.46305	0.43995	0.81555	0.0073	-0.00885	0.45695	3.10675	0.09675	-0.0433	0.06795	0.58525	0.1326	0.25195	0.0128	0.0913	0.34025	-0.02805	0.0914
0	486	0.1436	0.27935	0.3116	0.0591	0.082	0.4652	0.00315	0.3629	0.0904	0.15515	0.14515	0.1838	0.58675	-0.003	0.0835	-0.07095	-0.1208	-0.00785	0.201	0.15205	0.56675	0.0909	0.2969	0.2343	0.0766	0.11305	-0.15175	0.1019	0.0311	0.0345	0.40905	0.45995	0.83155	-0.0107	-0.01785	0.37995	3.12275	0.08675	-0.0433	0.05895	0.55125	0.1186	0.25295	0.0168	0.0753	0.34325	-0.02005	0.1254
0	492	0.1386	0.27935	0.3146	0.0701	0.088	0.4692	0.00615	0.3609	0.0844	0.13615	0.13615	0.1558	0.57275	-0.01	0.0585	-0.07495	-0.1228	-0.01285	0.156	0.13805	0.55075	0.0849	0.2919	0.2243	0.0886	0.09805	-0.16475	0.1699	0.0641	0.0705	0.36305	0.51895	0.91655	0.0363	0.00515	0.37295	3.33175	0.11575	-0.0183	0.10795	0.62525	0.1646	0.31495	0.0588	0.0863	0.34525	-0.01905	0.1074
0	498	0.1246	0.25335	0.3316	0.0721	0.074	0.4942	0.01315	0.3469	0.0854	0.13215	0.13615	0.1568	0.58575	-0.015	0.3455	-0.07495	-0.1308	-0.01185	0.143	0.13805	0.54275	0.0789	0.3089	0.2263	0.0926	0.09605	-0.16475	0.1449	0.0501	0.0505	0.29805	0.46095	0.90655	-0.0017	-0.00685	0.26895	3.25375	0.10375	-0.0233	0.07695	0.59725	0.1476	0.29195	0.0278	0.0823	0.34825	-0.02505	0.1074
0	504	0.1386	0.28735	0.3616	0.0561	0.052	0.4832	-0.00985	0.4049	0.1214	0.16415	0.19515	0.2078	0.69475	0.019	0.3375	-0.04195	-0.0978	0.01015	0.177	0.19205	0.63675	0.1149	0.3659	0.2843	0.1566	0.14405	-0.11875	0.1289	0.0391	0.0225	0.26105	0.46595	0.85355	-0.0137	-0.02185	0.21895	3.17775	0.08975	-0.0363	0.06795	0.59225	0.1286	0.25895	0.0068	0.0623	0.32725	-0.03405	0.0884
0	510	0.1316	0.26035	0.3426	0.0591	0.044	0.4902	0.00215	0.3569	0.0974	0.13115	0.16015	0.1788	0.63475	-0.005	0.2195	-0.06095	-0.1238	-0.00385	0.135	0.15505	0.58475	0.0899	0.3309	0.2443	0.1286	0.11205	-0.15675	0.1569	0.0641	0.0525	0.27605	0.55695	0.93955	0.0183	-0.00485	0.21195	3.36375	0.10975	-0.0063	0.09695	0.64125	0.1646	0.33395	0.0408	0.0713	0.35725	-0.02105	0.1144
0	516	0.1416	0.27135	0.3616	0.0491	0.027	0.4852	-0.01885	0.3519	0.0844	0.11515	0.14115	0.1478	0.61075	-0.016	0.1535	-0.06895	-0.1388	-0.01385	0.11	0.14005	0.57075	0.0749	0.3269	0.2243	0.1226	0.07905	-0.17575	0.1509	0.0561	0.0335	0.23105	0.49095	0.92255	0.0043	-0.01985	0.16495	3.29675	0.09175	-0.0263	0.07895	0.62425	0.1436	0.30795	0.0168	0.0783	0.32925	-0.03105	0.1124
0	522	0.1266	0.27235	0.3586	0.0631	0.03	0.5102	-0.00685	0.3919	0.1154	0.14215	0.18415	0.1858	0.69075	0.011	0.1715	-0.03295	-0.1018	0.00215	0.156	0.17605	0.64175	0.1019	0.3919	0.2783	0.1896	0.12005	-0.14675	0.1429	0.0561	0.0255	0.20405	0.50795	0.90855	-0.0147	-0.02185	0.14195	3.28375	0.08475	-0.0183	0.06995	0.62225	0.1436	0.29195	0.0158	0.0603	0.34625	-0.02605	0.1204
0	528	0.1296	0.29235	0.3586	0.0641	0.027	0.5232	-0.00485	0.3959	0.1204	0.14015	0.19915	0.1858	0.71075	0.013	0.1695	-0.01995	-0.0978	0.00615	0.149	0.18505	0.64675	0.1099	0.4099	0.2783	0.1956	0.12605	-0.13675	0.1099	0.0411	-0.0045	0.16605	0.46495	0.85455	-0.0317	-0.04585	0.07895	3.14475	0.05875	-0.0363	0.05195	0.57025	0.1116	0.24595	-0.0142	0.0533	0.32925	-0.03405	0.0894
0	534	0.1346	0.31735	0.3686	0.0571	0.025	0.5222	-0.01385	0.3289	0.0854	0.10415	0.14515	0.1438	0.64275	-0.022	0.1125	-0.03795	-0.1378	-0.01585	0.101	0.14205	0.56875	0.0809	0.3509	0.2473	0.1426	0.07205	-0.17275	0.1099	0.0361	-0.0085	0.14505	0.45295	0.83755	-0.0367	-0.04785	0.07595	3.09775	0.06075	-0.0333	0.05195	0.58225	0.1056	0.25595	-0.0142	0.0333	0.29625	-0.04005	0.0744
0	540	0.1356	0.30535	0.3936	0.0511	0.002	0.5112	-0.02985	0.3619	0.1044	0.11215	0.17515	0.1608	0.68275	-0.006	0.1335	-0.02095	-0.1268	-0.00285	0.119	0.16105	0.59975	0.0989	0.3839	0.2593	0.1606	0.10705	-0.15075	0.1319	0.0451	-0.0025	0.14905	0.46595	0.84455	-0.0237	-0.04085	0.09295	3.17575	0.06075	-0.0273	0.06495	0.60625	0.1286	0.26795	-0.0002	0.0833	0.36125	0.00095	0.1394
0	546	0.1336	0.34135	0.4016	0.0521	0.013	0.5192	-0.03085	0.3329	0.0844	0.08915	0.15515	0.1378	0.64175	-0.026	0.0945	-0.04195	-0.1268	-0.01585	0.076	0.13205	0.55975	0.0769	0.3729	0.2273	0.1326	0.05805	-0.18175	0.1829	0.0701	0.0265	0.16705	0.51595	0.91555	0.0263	-0.01585	0.10995	3.34675	0.08475	0.0017	0.10295	0.66125	0.1436	0.31395	0.0178	0.0883	0.29825	-0.03705	0.0654
0	552	0.1466	0.35635	0.4046	0.0491	-0.001	0.5192	-0.03285	0.3749	0.1164	0.11715	0.20315	0.1628	0.72375	0.006	0.1315	-0.01595	-0.0868	0.00415	0.121	0.17005	0.62275	0.1159	0.4269	0.2753	0.1726	0.10405	-0.13675	0.1239	0.0411	-0.0145	0.13105	0.46295	0.84955	-0.0047	-0.04685	0.04495	3.14275	0.05275	-0.0203	0.06095	0.61225	0.1176	0.26395	-0.0062	0.0703	0.31225	-0.02505	0.0794
0	558	0.1206	0.33035	0.3946	0.0621	0.004	0.5862	-0.02485	0.3989	0.1234	0.15415	0.21015	0.1818	0.75275	0.025	0.1455	0.26405	-0.0668	0.01015	0.213	0.17105	0.77375	0.1189	0.4729	0.3113	1.0186	0.13405	0.20925	0.1709	0.0661	0.0195	0.15205	0.50495	0.93155	0.0763	-0.02285	0.09495	3.31075	0.07775	0.0177	0.10595	0.66825	0.1506	0.29795	0.0178	0.1063	0.34625	-0.00705	0.1174
0	564	0.1136	0.35135	0.3866	0.0811	0.441	0.6172	0.01415	1.0319	0.0914	0.19415	0.16815	0.1968	0.72075	1.287	0.0985	1.56405	2.3532	-0.01085	1.723	0.13705	1.50175	0.0839	1.5239	0.7413	1.8466	0.23705	1.95625	0.3459	0.0671	0.0385	1.04105	0.55895	0.93055	1.6413	-0.01485	0.13495	3.48675	0.09075	1.5297	0.18495	0.67025	0.1886	0.30995	0.0208	1.5253	0.35425	0.68895	0.3974
0	570	0.1476	1.49235	0.9116	0.1131	1.713	0.6252	0.10915	1.3119	0.2944	0.20715	0.29615	0.3118	1.06575	2.628	0.1535	1.92705	2.6502	-0.01285	2.349	0.14105	1.87175	0.4689	2.0539	1.0163	2.1146	0.73605	2.26025	1.2889	0.0701	1.8345	2.47505	2.11395	0.89755	2.2633	0.27615	1.02395	3.46675	0.48975	2.1077	0.69295	0.69125	0.2176	0.80895	1.6968	3.2283	0.39425	2.15895	0.8774
0	576	0.2136	2.03435	1.4336	0.2461	1.964	0.6192	0.16415	1.3879	0.7874	0.21115	0.53615	0.4248	1.18375	2.727	0.4215	1.97405	2.7152	-0.01185	2.432	0.17405	1.89775	1.1879	2.0869	1.1273	2.1886	0.90805	2.26925	1.5749	0.1221	3.1355	2.86105	2.19095	0.93555	2.3183	2.27315	2.80895	3.46575	0.88575	2.2037	0.84895	0.73125	0.2406	0.69095	1.9858	3.3113	0.51225	2.36895	1.0334
0	582	0.3686	2.06235	1.2106	0.3101	2.009	0.6382	0.17815	1.6189	0.9084	0.24915	0.72815	0.5318	1.38375	3.006	0.6425	2.19705	2.9172	0.01015	2.7	0.26705	2.04575	1.6479	2.2849	1.2833	2.2966	1.00205	2.53625	1.6369	0.3481	3.1225	2.89205	2.19895	0.91555	2.3913	2.43415	3.13195	3.47275	0.96675	2.2447	0.89095	0.75425	0.2566	1.04395	2.0858	3.3623	0.63425	2.32895	1.0174
0	588	0.5066	2.20335	1.3926	0.3131	2.12	0.6822	0.22315	1.5889	0.9414	0.24915	0.66215	0.4748	1.28475	2.907	0.6965	2.09105	2.8032	-0.00685	2.677	0.27405	1.85675	1.6889	2.2629	1.2133	2.3416	1.00805	2.33325	1.6999	0.8671	3.2155	3.01905	2.24795	0.95755	2.4643	2.49615	3.32395	3.50575	1.00775	2.3417	0.98095	0.78725	0.2686	1.02695	2.2028	3.4553	0.75325	2.48695	1.0854
0	594	0.6006	2.22935	1.4186	0.2991	2.054	0.6522	0.21115	1.6229	0.9694	0.26515	0.69015	0.5398	1.36075	3.073	0.7245	2.21205	2.9152	0.00515	2.834	0.33905	1.80975	1.7779	2.2729	1.2663	2.4396	1.04105	2.46125	1.5539	1.0361	2.9815	2.77005	2.16495	0.82455	2.3063	2.34015	3.10195	3.25875	0.94175	2.1977	0.91595	0.71825	0.2456	1.06295	1.9888	3.1633	0.68425	2.40095	1.0624
0	600	0.6296	2.26635	1.3966	0.2951	2.133	0.6622	0.23715	1.6109	0.8384	0.24615	0.64415	0.4988	1.33475	3.056	0.5195	2.16105	2.8902	0.28315	2.817	0.36505	1.71075	1.7589	2.2479	1.2553	2.4306	1.05505	2.47525	1.7169	1.1371	3.2145	2.96905	2.34095	0.90955	2.5113	2.51315	3.35095	3.58675	1.04875	2.3707	1.01595	0.79525	0.3146	1.21395	2.1728	3.5273	0.70525	2.60495	1.2084
0	606	0.6076	2.20735	1.4186	0.2641	2.058	0.6302	0.21515	1.6959	0.7924	0.27615	0.62415	0.5648	1.42475	3.146	0.4885	2.31205	3.0172	0.95415	2.992	0.42905	1.80275	1.8579	2.4079	1.3233	2.5076	1.15205	2.55025	1.7419	0.9501	3.2055	2.95605	2.36595	0.91355	2.5133	2.50815	3.32695	3.48775	1.02775	2.4347	1.04395	0.75125	0.3216	1.14295	2.1638	3.5603	0.64025	2.54295	1.1734
0	612	0.6216	2.25935	1.3876	0.2701	2.12	0.6652	0.25315	1.5279	0.6184	0.22715	0.53015	0.4788	1.28375	2.948	0.3835	2.12105	2.7732	0.42715	2.729	0.39205	1.69475	1.6639	2.2429	1.2243	2.3116	1.03905	2.35225	1.7389	0.7091	3.2535	3.05005	2.33795	0.93355	2.5513	2.56415	3.41195	3.59275	1.06275	2.4897	1.12295	0.76625	0.3446	1.33295	2.2408	3.6123	0.72125	2.71795	1.3354
0	618	0.5616	2.22235	1.3866	0.2661	2.109	0.6562	0.25215	1.5809	0.5734	0.23315	0.53715	0.4988	1.35175	3.063	0.3755	2.19005	2.8982	0.27315	2.81	0.43705	1.80675	1.6789	2.3239	1.2853	2.4076	1.08805	2.42725	1.7699	0.5741	3.2795	3.07505	2.45995	0.95055	2.5493	2.59015	3.38595	3.56575	1.06075	2.4447	1.14095	0.80425	0.3376	1.23995	2.2798	3.6283	0.60825	2.49095	1.1764
0	624	0.5316	2.19835	1.3996	0.2731	2.214	0.7152	0.23015	1.5809	0.5364	0.25215	0.47115	0.4948	1.34575	3.077	0.3295	2.20905	2.9732	0.19315	2.746	0.44205	1.74375	1.6299	2.3059	1.2923	2.3716	1.11305	2.45625	1.8089	0.4121	3.2665	3.03205	2.33695	0.95655	2.5723	2.55215	3.45995	3.53975	1.06975	2.4347	1.19095	0.75325	0.3546	1.18895	2.2888	3.6153	0.67325	2.73995	1.3414
0	630	0.5336	2.34735	1.5716	0.2501	2.231	0.7042	0.18615	1.6089	0.5094	0.27015	0.47115	0.5198	1.38175	3.174	0.3155	2.32205	3.0442	0.16115	2.715	0.44805	1.59875	1.5449	2.4589	1.3693	2.3726	1.16805	2.53225	1.7709	0.3501	3.2705	3.03705	2.34195	1.01855	2.5563	2.56315	3.39295	3.52275	1.05375	2.4077	1.19895	0.78525	0.3496	1.01695	2.2498	3.6283	0.65025	2.71595	1.3044
0	636	0.4636	2.28335	1.4666	0.2311	2.176	0.6902	0.15715	1.6039	0.4644	0.25815	0.45315	0.5188	1.32075	3.15	0.2915	2.29605	3.0432	0.12615	2.327	0.42705	1.42075	1.2459	2.4149	1.3523	2.2476	1.15505	2.54125	1.7439	0.2531	3.2515	2.99705	2.32395	1.01255	2.6013	2.54415	3.44595	3.52675	1.04775	2.4427	1.19495	0.75025	0.3496	0.83995	2.2798	3.6803	0.63225	2.69795	1.2864
0	642	0.4296	2.21435	1.4156	0.1971	2.111	0.6712	0.10815	1.5479	0.4034	0.23615	0.41215	0.4898	1.19675	3.037	0.2375	2.20505	2.9392	0.10015	1.138	0.39105	1.28475	0.9189	2.3399	1.3263	1.9076	1.09805	2.41825	1.7889	0.2241	3.3605	3.07705	2.42495	1.06255	2.6313	2.59415	3.50295	3.61875	1.04475	2.4877	1.20495	0.75725	0.3796	0.76795	2.3118	3.7603	0.60525	2.71295	1.2874
0	648	0.4086	2.18535	1.3186	0.1891	2.137	0.6892	0.09815	1.6479	0.3904	0.27115	0.42715	0.5168	1.18475	3.165	0.2605	2.31605	3.0842	0.10315	0.585	0.42205	1.19175	0.7659	2.4769	1.3583	0.8516	1.19705	2.55225	1.6889	0.1631	3.2135	2.97105	2.31195	0.98655	2.5323	2.45915	3.37295	3.44475	0.95675	2.4047	1.17195	0.69425	0.3436	0.64295	2.2338	3.6203	0.57325	2.64295	1.2034
0	654	0.3916	2.19935	1.2016	0.1931	2.231	0.7152	0.10715	1.4999	0.3144	0.22715	0.35915	0.4588	1.02175	2.947	0.1975	2.17405	2.8902	0.07215	0.361	0.35405	0.96275	0.6019	2.2639	1.2453	0.4676	1.07005	2.33825	1.6139	0.1431	3.1375	2.89605	2.28395	0.95455	2.4813	2.42015	3.28195	3.34775	0.78875	2.3567	1.14895	0.66825	0.3416	0.57495	2.2548	3.4933	0.61325	2.74195	1.2644
0	660	0.3996	2.29035	1.0806	0.1931	2.239	0.7262	0.11115	1.6059	0.3404	0.26515	0.40615	0.5428	1.11675	3.194	0.2605	2.32905	3.0312	0.08715	0.361	0.41305	0.98875	0.5869	2.4629	1.3903	0.4756	1.21605	2.60925	1.7069	0.1661	3.3715	3.08905	2.45795	1.05855	2.6993	2.57815	3.51195	3.58475	0.49875	2.5467	1.29795	0.73625	0.3746	0.61295	2.3698	3.7853	0.54025	2.51695	1.1184
0	666	0.3486	2.21535	0.9446	0.1611	2.132	0.6812	0.06715	1.4639	0.2804	0.21815	0.34215	0.4778	1.00875	2.998	0.1985	2.19005	2.8772	0.05415	0.268	0.34705	0.83075	0.4659	2.3199	1.2923	0.3546	1.11505	2.43825	1.5629	0.1311	3.1595	2.89505	2.27895	0.99955	2.5163	2.43315	3.27595	3.39975	0.36375	2.4087	1.17695	0.67625	0.3066	0.57295	2.2058	3.6013	0.54825	2.49595	1.0864
0	672	0.3396	2.24735	0.8636	0.1681	2.176	0.7082	0.07615	1.5749	0.3074	0.24915	0.39315	0.5258	1.09275	3.219	0.2415	2.36705	3.1082	0.06615	0.292	0.38505	0.86575	0.4739	2.4989	1.3663	0.3846	1.25605	2.56625	1.5699	0.1431	3.3095	3.01305	2.38595	1.02955	2.6023	2.50015	3.44495	3.48175	0.35875	2.5167	1.24295	0.68825	0.3776	0.54595	2.3208	3.8243	0.58225	2.64095	1.1864
0	678	0.3366	2.30135	0.8556	0.1561	2.2	0.7132	0.07115	1.4989	0.2814	0.22415	0.34615	0.4718	0.99475	3.012	0.5155	2.23205	2.8872	0.07415	0.221	0.42405	0.78375	0.4039	2.2829	1.3293	0.3266	1.13005	2.44025	1.3269	0.1341	3.1515	2.88705	2.19095	0.96555	2.4833	2.38615	3.32395	3.31275	0.30775	2.4057	1.20095	0.62825	0.3386	0.50095	2.2418	3.9603	0.51725	2.48695	1.0634
0	684	0.3946	2.23935	0.9216	0.1721	2.236	0.7452	0.16815	1.5559	0.8934	0.34215	0.80715	0.4878	1.02175	3.068	1.8155	2.33005	3.0622	1.57615	1.052	0.89905	1.00575	0.5289	2.3279	1.4863	1.9396	1.24105	2.49125	1.0469	0.1241	3.1965	2.92505	2.19795	1.01955	2.6013	2.41415	3.35195	3.42575	0.29875	2.4347	1.22695	0.66825	0.3436	0.50895	2.3008	3.6563	0.67325	2.69295	1.1534
0	690	1.2636	2.25535	1.5516	0.9201	2.154	0.7372	0.33215	1.3139	0.8754	0.41315	0.86115	0.5088	1.06475	3.08	1.8295	2.35905	3.1032	1.94115	1.106	0.96905	1.11575	0.5439	2.3979	1.5493	2.0576	1.23405	2.50325	0.7579	0.1971	3.2515	2.99205	2.28495	1.12655	2.6733	2.41715	3.37795	3.43575	0.44275	2.5407	1.28095	1.46825	0.3966	0.58795	2.4048	3.7673	1.11325	2.72995	1.2394
0	696	1.3776	2.30035	1.8576	1.1471	2.169	0.8572	0.36015	1.0059	0.7974	0.46215	0.84915	0.5318	1.11975	3.096	1.8095	2.40705	3.1032	2.08915	1.038	0.97105	1.19475	0.5209	2.3899	1.6373	1.9656	1.31805	2.61325	0.5609	1.3631	3.1485	2.83405	2.14795	1.08155	2.5903	2.31415	3.28895	3.19475	0.50475	2.4147	1.23995	2.08725	0.4226	1.38495	2.2988	3.5733	1.12925	2.71795	1.2944
0	702	1.3586	2.17135	1.7616	1.2101	2.201	1.0152	0.39315	1.0079	0.7524	0.50015	0.83715	0.5468	1.13775	3.145	1.7045	2.47005	3.1712	2.13915	0.93	0.97405	1.17675	0.5249	2.3339	1.6733	1.9236	1.38405	2.61025	0.5349	1.5301	3.2315	2.90405	2.21595	1.12655	2.6623	2.38315	3.35395	3.28175	0.53075	2.4357	1.31195	2.42625	0.4486	1.59595	2.4148	3.6703	1.01825	2.60195	1.2134
0	708	1.3566	2.20535	1.7856	1.1911	2.267	1.0792	0.41815	0.8859	0.6174	0.45015	0.69215	0.4728	1.03975	2.849	1.4995	2.27605	2.9452	1.86815	0.704	0.85905	1.01575	0.4189	2.0499	1.5553	1.5966	1.27205	2.46225	0.4899	1.3761	3.1735	2.85905	2.07795	1.10355	2.6963	2.26315	3.26195	3.15675	0.49575	2.4997	1.34995	2.48325	0.4666	1.54495	2.3758	3.7003	1.07025	2.74195	1.3144
0	714	1.3316	2.20735	1.7446	1.1411	2.251	1.0522	0.44615	0.9379	0.6314	0.51915	0.71515	0.5058	1.11575	2.936	1.5395	2.39105	3.0712	1.84715	0.698	0.88705	1.07875	0.4469	1.8939	1.6713	1.6706	1.37605	2.56125	0.5189	1.1281	3.2915	2.96305	2.07295	1.12455	2.7653	2.30615	3.37695	3.15975	0.50675	2.5697	1.37195	2.57425	0.4776	1.44995	2.4778	3.8103	1.08925	2.81295	1.3934
0	720	1.3466	2.26235	1.7316	1.1221	2.301	1.0292	0.48615	0.8999	0.5464	0.51415	0.67315	0.4938	1.09275	2.738	1.4635	2.32505	2.9262	1.74315	0.599	0.85505	1.02475	0.3859	1.5519	1.6193	1.4926	1.31505	2.55425	0.4429	0.7921	3.0975	2.85505	1.80395	1.08155	2.6533	2.13515	3.22995	3.02275	0.45975	2.3967	1.30395	2.33025	0.4296	1.26595	2.3178	3.7163	0.98725	2.67795	1.3674
0	726	1.3636	2.31335	1.8206	1.0791	2.28	1.0602	0.48215	0.8999	0.5244	0.51415	0.64215	0.4678	1.49575	2.582	1.3995	2.30405	2.9962	1.68015	0.57	0.81905	0.99275	0.3789	1.4529	1.5923	1.4836	1.28505	2.47725	0.4949	0.7451	3.2985	2.95805	1.75795	1.15555	2.8233	2.21015	3.43495	3.15675	0.49875	2.5527	1.45395	2.42025	0.4706	1.34495	2.5338	3.8923	1.03725	2.92495	1.4514
0	732	1.3716	2.26535	1.7006	1.0191	2.296	1.0212	0.49815	0.8729	0.4974	0.52415	0.63415	0.4688	1.49175	2.233	1.3995	2.27405	2.9322	1.62315	0.508	0.79505	0.96075	0.3559	1.4649	1.6093	1.4526	1.30805	2.45425	0.4679	0.6411	3.2605	2.90405	1.49395	1.12055	2.7943	2.12515	3.38095	3.14175	0.48775	2.5027	1.37795	2.30325	0.4176	1.23195	2.4668	3.6973	0.95625	2.75995	1.3594
0	738	1.3706	2.33035	1.7686	0.9921	2.355	1.0112	0.52715	0.8899	0.4644	0.53315	0.61015	0.4558	1.45375	1.618	1.3235	2.24505	2.9782	1.47515	0.418	0.76705	0.83375	0.3329	1.2699	1.6043	1.3256	1.30705	2.48325	0.4949	0.5521	3.3125	3.01005	1.32295	1.16255	2.8753	2.11015	3.45695	3.12575	0.50775	2.5727	1.46595	2.33825	0.4996	1.20495	2.4858	3.7953	0.97625	2.80295	1.4094
0	744	1.2996	2.15735	1.6436	0.9261	2.309	0.9612	0.54115	0.9569	0.4754	0.61115	0.64215	0.5128	1.40775	1.223	1.2615	2.40505	3.2032	0.79615	0.35	0.83505	0.76575	0.3689	1.3229	1.6923	1.0006	1.55405	2.62525	0.4409	0.4281	3.2545	2.93305	1.22795	1.09355	2.7753	1.91715	3.35795	3.00175	0.48475	2.5137	1.42195	2.12025	0.4266	1.10795	2.4318	3.8123	0.93525	2.76995	1.3564
0	750	1.2956	2.20535	1.6476	0.8291	2.359	0.9072	0.52315	0.9059	0.4014	0.58815	0.55915	0.4828	1.29175	1.033	1.0275	2.35905	3.2562	0.39315	0.239	0.77405	0.65875	0.3279	1.0929	1.6533	0.6966	1.44705	2.56025	0.4239	0.2511	3.1775	2.86905	1.10295	1.07755	2.6703	1.68715	3.27695	2.96675	0.42475	2.4077	1.35795	1.38425	0.3746	0.80595	2.3918	3.7793	0.89925	2.63595	1.2974
0	756	1.2796	2.26335	1.6126	0.6951	2.372	0.8732	0.48115	0.7999	0.3274	0.50315	0.46815	0.4058	1.19875	0.879	0.7615	2.22605	2.9722	0.22115	0.162	0.68105	0.54775	0.2699	0.9839	1.5053	0.5746	1.35105	2.45625	0.5669	0.2251	3.4035	3.15605	1.24095	1.15555	2.8513	1.51815	3.56495	3.34475	0.44575	2.5887	1.52595	1.18625	0.4106	0.81495	2.4768	4.1853	0.90325	2.66795	1.3344
0	762	1.2906	2.32535	1.6856	0.5891	2.413	0.8932	0.41115	0.8919	0.3694	0.54915	0.53015	0.4848	1.31975	0.895	0.7555	2.44405	3.2822	0.18715	0.191	0.73405	0.61175	0.3139	1.0059	1.6833	0.6156	1.58105	2.67025	0.4859	0.1541	3.2165	2.96305	1.13895	1.02155	2.6593	1.13115	3.35095	3.29375	0.35175	2.4777	1.35695	0.93625	0.3186	0.65995	2.3228	3.7033	0.87825	2.56195	1.3374
0	768	1.2596	2.21535	1.6686	0.4931	2.348	0.8522	0.34115	0.8249	0.3164	0.45715	0.47315	0.4288	1.20775	0.76	0.6115	2.29705	3.0952	0.11815	0.133	0.64605	0.52175	0.2549	0.8949	1.5773	0.5626	1.42605	2.58525	0.5209	0.1551	3.4225	3.16305	1.25095	1.12355	2.8423	0.97415	3.59195	3.67775	0.38375	2.6007	1.44895	0.93225	0.3576	0.72995	2.4698	4.0483	0.81225	2.40195	1.2674
0	774	1.2366	2.33635	1.7126	0.4541	2.418	0.8432	0.31615	0.8609	0.3194	0.45815	0.48815	0.4448	1.27675	0.711	0.6185	2.40305	3.2272	0.11215	0.158	0.65505	0.52675	0.2729	0.8959	1.6593	0.5656	1.49105	2.66325	0.4609	0.1411	3.4515	3.13905	1.23795	1.11255	2.8213	0.80615	3.59795	3.52975	0.35075	2.6557	1.46695	0.90325	0.3306	0.71995	2.5118	4.0743	0.82725	2.38695	1.4144
0	780	1.0806	2.29635	1.5676	0.4021	2.343	0.8322	0.28615	0.8019	0.2734	0.38015	0.42915	0.3928	1.15775	0.579	0.5035	2.23505	3.0382	0.07015	0.098	0.56905	0.44675	0.2219	0.7449	1.5363	0.4456	1.42505	2.47025	0.3349	0.1001	3.2625	2.96405	1.08395	0.99555	2.6943	0.61715	3.37795	3.85475	0.28475	2.5327	1.37195	0.77325	0.2876	0.63295	2.3788	3.7713	0.75725	2.07695	1.2404
0	786	0.9426	2.32535	1.3706	0.3681	2.341	0.8692	0.28215	0.8529	0.2994	0.39415	0.48715	0.4418	1.24875	0.594	0.5265	2.39405	3.2442	0.07315	0.124	0.59605	0.46775	0.2429	0.7819	1.6413	0.4876	1.49005	2.68225	0.2419	0.0921	3.2445	2.94705	1.04495	0.95655	2.6873	0.53715	3.32495	3.20475	0.25575	2.5537	1.37995	0.73025	0.2536	0.60595	2.3548	3.7883	0.78925	1.84995	1.2914
0	792	0.8266	2.35435	1.1836	0.3231	2.281	0.8302	0.23115	0.8409	0.2814	0.37815	0.46815	0.4378	1.21975	0.57	0.4985	2.36105	3.2282	0.05915	0.102	0.57205	0.45175	0.2339	0.8059	1.6193	0.4376	1.47705	2.62925	0.2419	0.0961	3.2705	2.94105	1.07595	0.97655	2.7173	0.47315	3.40395	3.25375	0.25775	2.5127	1.41095	0.70625	0.2706	0.59295	2.3688	3.8433	0.69125	1.21495	1.1594
0	798	0.7496	2.40235	1.1886	0.3211	2.38	0.8742	0.23015	0.8009	0.2854	0.30815	0.50615	0.3618	1.23275	0.956	0.7145	2.16305	3.0122	0.05115	0.382	0.49805	0.61075	0.2539	1.1879	1.5433	0.7736	1.36305	2.45625	0.2289	0.1051	3.3725	3.00405	1.07995	0.98255	2.7533	0.44815	3.54095	3.37375	0.26075	2.5807	1.44295	0.70825	0.2726	0.64295	2.4248	4.0213	0.74225	0.93795	1.1484
0	804	0.6956	2.32635	1.0806	0.3641	2.259	0.8982	0.20315	1.2569	0.7744	0.36215	0.94715	0.4548	1.63375	2.598	1.7995	2.28205	3.0782	0.14115	1.173	0.62805	1.21675	0.8369	1.6449	1.6403	1.6936	1.41805	2.48125	0.2699	0.1231	3.3975	3.03305	1.05395	1.00455	2.7813	0.52415	3.48795	3.32575	0.26175	2.5707	1.47295	0.70925	0.2736	0.69995	2.4668	3.9973	0.74525	1.97995	1.3174
0	810	0.9726	2.37035	1.0246	0.8941	2.376	1.0032	0.39315	1.4539	0.9864	0.36815	1.21815	0.6618	1.70475	2.737	1.9065	2.26005	2.9182	0.18315	1.026	0.77405	0.86975	1.1629	1.6079	1.6193	1.6636	1.36305	2.30925	0.7229	0.2731	3.2795	3.00605	1.50495	1.00055	2.6373	1.80715	3.25695	3.24975	0.48875	2.6057	1.39195	1.08825	0.3276	0.78095	2.3348	3.6253	0.90225	2.47395	1.2274
0	816	1.2386	2.59935	1.1746	1.2331	2.412	1.0892	0.65715	1.3129	0.9584	0.38315	1.18715	0.8748	1.62275	2.77	1.7775	2.21305	2.7862	0.25915	0.977	0.85405	0.66475	1.3699	1.5549	1.5953	1.6226	1.37005	2.13525	1.3489	0.3681	3.3035	3.08905	1.94595	1.17555	2.5483	2.37515	3.08995	3.15475	0.70375	2.7037	1.35195	1.18225	0.3486	0.90095	2.2058	3.3423	1.00125	2.66695	1.1384
0	822	1.3836	2.80235	1.4336	1.4221	2.497	1.1862	0.77215	1.2899	0.9924	0.44915	1.22015	0.9278	1.62475	3.033	1.7675	2.36505	2.9122	0.39215	1.133	0.96905	0.65575	1.5689	1.5979	1.6403	1.6876	1.43705	2.13325	1.6339	0.4141	3.5535	3.21705	2.04695	1.38855	2.5593	2.64615	2.99395	3.21975	0.71275	2.9527	1.44595	1.13325	0.3736	0.95695	2.2238	3.1223	1.10025	2.90995	1.3034
0	828	1.4946	2.93335	1.4846	1.5291	2.531	1.2822	0.81315	1.3099	1.0224	0.52015	1.24315	0.9188	1.57675	3.193	1.7805	2.39205	2.9472	0.50815	1.307	1.04705	0.62675	1.7229	1.6069	1.7093	1.6956	1.51405	2.10925	1.6249	0.4701	3.4765	3.02005	1.94295	1.35555	2.3513	2.65915	2.75695	2.97475	0.62075	2.8707	1.31295	1.06125	0.3996	0.89795	2.2198	2.8963	1.08825	2.87895	1.2084
0	834	1.5766	2.94535	1.3696	1.6181	2.533	1.3242	0.86615	1.4119	1.0434	0.59915	1.24115	0.9178	1.48975	3.264	1.7915	2.44805	2.8552	0.58515	1.47	1.10005	0.63075	1.8409	1.6429	1.7833	1.7156	1.50405	2.07925	1.7009	0.5771	3.5335	3.04705	1.93695	1.51355	2.3643	2.71315	2.64295	2.94375	0.70075	2.8887	1.36195	1.07425	0.5176	0.95995	2.1968	2.7533	1.17325	3.04295	1.3654
0	840	1.7316	2.99435	1.3126	1.8091	2.695	1.4232	1.02015	1.6369	1.1814	0.71515	1.38315	0.9808	1.52175	3.439	2.0115	2.62405	3.0352	0.68515	1.723	1.25405	0.68775	2.0929	1.6699	1.8463	1.8906	1.60505	2.13725	1.7949	0.6941	3.6225	3.11105	2.04895	1.58055	2.4093	2.81515	2.69595	2.94075	0.82575	2.9727	1.40695	1.12625	0.6266	1.08795	2.2508	2.8623	1.23425	3.11795	1.4404
0	846	1.8016	3.14835	1.2816	1.9991	2.701	1.4282	1.06715	1.7659	1.2864	0.78515	1.45515	0.9618	1.45675	3.417	2.0355	2.60605	3.0192	0.74115	1.876	1.28405	0.68075	2.3649	1.7669	1.8253	1.9686	1.62305	2.09025	1.9219	0.8381	3.7105	3.21605	2.17595	1.63055	2.4613	2.89515	2.74495	3.02975	0.96475	3.0527	1.49095	1.17625	0.7406	1.24595	2.2988	2.8653	1.24225	3.06095	1.2914
0	852	1.9066	3.19435	1.3566	2.1381	2.58	1.3692	1.04415	1.7379	1.3514	0.77215	1.45315	0.8758	1.35375	3.259	2.0395	2.52005	2.8282	0.74415	1.895	1.27405	0.67275	2.5549	1.6449	1.7113	1.8946	1.47105	1.96825	1.9999	0.9601	3.7895	3.22305	2.18195	1.75855	2.4503	2.98615	2.78795	3.01975	1.12375	3.0327	1.50695	1.20025	0.8046	1.38995	2.3398	2.8143	1.23225	2.94795	1.2634
0	858	1.8906	3.02835	1.3306	2.2371	2.552	1.2852	1.02515	1.8649	1.5194	0.83515	1.56215	0.9228	1.40275	3.344	2.1805	2.58205	2.9392	0.80915	2.101	1.37305	0.66775	2.8399	1.7509	1.8373	2.0706	1.51305	2.00125	1.8809	1.0031	3.5855	3.11805	2.12195	1.65555	2.3343	2.85015	2.61995	2.87775	1.16175	2.9487	1.38995	1.17225	0.8126	1.41495	2.2578	2.7303	1.36825	3.08295	1.3794
0	864	2.0786	3.20635	1.5856	2.3371	2.615	1.3302	1.03415	1.9149	1.6154	0.85715	1.62615	0.8848	1.35175	3.311	2.1985	2.57505	2.8732	0.78415	2.183	1.40405	0.63675	2.8799	1.7329	1.8483	2.1436	1.50205	1.97125	1.8309	1.1011	3.5105	3.03605	2.02795	1.63655	2.2743	2.80815	2.54395	2.77275	1.23975	2.8427	1.32995	1.13225	0.8296	1.52895	2.1618	2.5713	1.46225	3.01495	1.3614
0	870	2.1346	3.25035	1.6526	2.3811	2.587	1.3622	1.05315	1.9019	1.6324	0.85715	1.65415	0.8438	1.28375	3.194	2.2385	2.49905	2.7852	0.70915	2.21	1.38005	0.56875	2.8449	1.6589	1.7643	2.1526	1.39805	1.90225	1.8079	1.1571	3.5015	2.97805	2.09095	1.65755	2.2443	2.75415	2.46895	2.73775	1.34875	2.8227	1.32995	1.19725	0.8526	1.71795	2.1328	2.5293	1.61825	2.98895	1.3354
0	876	2.0826	3.14535	1.6966	2.3681	2.535	1.3582	1.07915	1.9559	1.7344	0.87215	1.79515	0.8528	1.26075	3.223	2.3195	2.56105	2.7852	0.65215	2.301	1.45905	0.52575	2.8819	1.6709	1.7623	2.2406	1.41605	1.91225	1.8789	1.2401	3.5825	3.06305	2.03095	1.72355	2.2893	2.87715	2.53295	2.84175	1.48275	2.8947	1.35395	1.16525	0.8886	1.91295	2.1918	2.6163	1.67125	2.92895	1.2654
0	882	2.1716	3.17835	1.7966	2.4621	2.66	1.4292	1.19015	2.1239	1.8854	0.94115	2.03815	0.9188	1.32575	3.383	2.5375	2.74005	2.9932	0.62815	2.513	1.58305	0.55475	3.0869	1.7699	1.8643	2.3676	1.48505	2.04625	1.9339	1.3131	3.6705	3.16805	2.13395	1.78455	2.3703	2.94615	2.65195	2.94775	1.65075	2.9727	1.44395	1.19125	0.9956	2.14695	2.2818	2.7223	1.77825	2.98595	1.2514
0	888	2.1256	3.10535	1.7256	2.4561	2.593	1.4082	1.23715	2.1009	1.9004	0.91615	2.04515	0.8868	1.25075	3.334	2.5415	2.69305	2.8992	0.55015	2.491	1.60105	0.46375	3.0339	1.8649	1.8763	2.3906	1.50105	1.95125	1.8259	1.2301	3.4745	3.00705	1.98295	1.70455	2.2433	2.78415	2.47495	2.74175	1.61475	2.7447	1.31895	1.03925	0.9136	2.05295	2.1138	2.5313	1.83125	2.97495	1.3514
0	894	2.1576	3.10135	1.8126	2.4751	2.597	1.4522	1.31215	2.0489	1.8834	0.88415	2.01015	0.8388	1.14675	3.211	2.4355	2.58005	2.7882	0.47315	2.474	1.58405	0.38475	2.9429	1.6419	1.7933	2.3206	1.42405	1.90525	1.9039	1.2751	3.6195	3.11805	2.06195	1.77655	2.3083	2.87015	2.60995	2.82275	1.74275	2.8587	1.40995	1.02925	0.9806	2.30195	2.2208	2.6223	1.90225	3.01195	1.3604
0	900	2.1666	3.14035	1.8016	2.4321	2.583	1.4252	1.32315	2.1309	1.9924	0.90715	2.11715	0.8778	1.14675	3.301	2.5795	2.60205	2.8322	0.42815	2.616	1.66305	0.37275	2.9829	1.6589	1.8373	2.2936	1.45805	1.96125	1.9509	1.3161	3.6765	3.20805	2.08895	1.79255	2.3713	2.92415	2.61795	2.83575	1.84575	2.9377	1.40395	1.02025	1.0126	2.34895	2.2888	2.6503	1.75325	2.80495	1.2674
0	906	2.2446	3.22535	1.8676	2.4471	2.615	1.3632	1.36815	2.1199	2.0274	0.87715	2.09615	0.8408	1.09675	3.234	2.5135	2.59305	2.8532	0.40315	2.588	1.64905	0.31275	2.9489	1.6399	1.8153	2.3196	1.39905	1.88325	1.9499	1.3241	3.6575	3.20105	2.12395	1.82855	2.3413	2.93515	2.60595	2.84075	1.91475	2.9547	1.38995	0.93925	0.9946	2.44395	2.2938	2.6713	1.89925	3.02795	1.3634
0	912	2.2476	3.13535	1.8206	2.4941	2.7	1.3942	1.40815	2.1029	2.0254	0.84615	2.03515	0.8178	1.04175	3.158	2.4805	2.51505	2.7222	0.35815	2.59	1.60305	0.26475	2.8759	1.6059	1.7623	2.2466	1.37005	1.85125	1.9059	1.2461	3.5985	3.09305	2.04595	1.77255	2.2733	2.83615	2.53895	2.78175	1.91675	2.8367	1.35295	0.89425	0.9686	2.39395	2.1878	2.5783	1.76525	2.84095	1.2134
0	918	2.2316	3.19635	1.7716	2.4451	2.603	1.3522	1.35115	2.0819	2.0524	0.84815	2.05015	0.8278	1.01275	3.178	2.4965	2.54605	2.7572	0.33215	2.573	1.63005	0.24075	2.8689	1.6179	1.7743	2.2366	1.34805	1.80625	1.8509	1.1811	3.5105	3.05105	1.97095	1.69855	2.2413	2.82115	2.46295	2.69975	1.89775	2.8117	1.25795	0.83025	0.9136	2.32895	2.1638	2.5023	1.80825	2.88495	1.2234
0	924	2.2636	3.25935	1.7646	2.4481	2.605	1.3142	1.39115	2.2989	2.2744	0.92515	2.25415	0.9228	1.11775	3.399	2.7315	2.74005	3.0402	0.33415	2.827	1.77505	0.29175	3.1669	1.7229	1.9593	2.4696	1.49005	2.02025	1.8699	1.1201	3.4905	3.15605	2.01395	1.70955	2.2323	2.82415	2.50895	2.71475	1.98375	2.8507	1.34095	0.80225	0.9546	2.35895	2.2028	2.5553	1.82425	2.93795	1.3084
0	930	2.2746	3.17435	1.6376	2.4741	2.659	1.2882	1.43515	2.1899	2.1264	0.82715	2.12315	0.8328	0.99675	3.181	2.4995	2.57605	2.8072	0.25715	2.678	1.64705	0.22075	2.9169	1.5629	1.8133	2.3166	1.34405	1.87325	1.7919	0.9851	3.4185	2.96205	1.91495	1.68055	2.1553	2.73315	2.40995	2.63775	1.97275	2.7357	1.27195	0.71825	0.9496	2.24295	2.0948	2.4733	1.75925	2.84995	1.1954
0	936	2.2026	3.16135	1.4876	2.4911	2.604	1.2632	1.41715	2.1759	2.1814	0.82515	2.13915	0.8418	0.97875	3.218	2.5405	2.59305	2.7942	0.23515	2.771	1.66705	0.21575	2.9669	1.6069	1.7713	2.2746	1.38405	1.87725	1.8939	0.9421	3.5195	3.06605	1.99895	1.74455	2.2253	2.82015	2.51095	2.73275	2.13875	2.8347	1.33695	0.73125	0.9706	2.44595	2.1788	2.6053	1.87825	3.01395	1.3594
0	942	2.1936	3.01735	1.3696	2.5311	2.726	1.3612	1.50115	2.2219	2.2054	0.80915	2.16015	0.8538	0.97675	3.244	2.5435	2.59005	2.8362	0.21115	2.775	1.68505	0.20575	2.9509	1.6079	1.7963	2.3216	1.40505	1.92125	1.9789	0.8711	3.6435	3.12405	2.10395	1.78455	2.3283	2.89015	2.62795	2.81575	2.15275	2.9077	1.36995	0.75325	1.0286	2.41795	2.2858	2.6583	1.78625	2.84495	1.1954
0	948	2.2196	3.06335	1.2816	2.5001	2.645	1.3162	1.47515	2.2999	2.3264	0.83515	2.26915	0.9218	1.01775	3.379	2.6335	2.70405	2.9152	0.20815	2.923	1.75805	0.22675	3.1029	1.6849	1.9513	2.4056	1.51805	1.99425	1.8729	0.7501	3.5105	3.05805	2.02095	1.66355	2.2263	2.81715	2.49995	2.71475	2.08375	2.7797	1.30095	0.66025	0.9806	2.34795	2.1808	2.5673	1.84725	2.92895	1.3084
0	954	2.2656	3.22935	1.1676	2.4561	2.564	1.2332	1.40615	2.2529	2.2484	0.78415	2.20815	0.8738	0.94575	3.243	2.6265	2.59605	2.8942	0.17715	2.855	1.72205	0.18175	2.9949	1.6129	1.8373	2.3506	1.39805	1.91125	1.9799	0.7021	3.6565	3.15105	2.07595	1.74655	2.3193	2.91515	2.61295	2.81875	2.22875	2.9017	1.37895	0.68825	1.0036	2.46095	2.2778	2.6583	1.88025	2.99395	1.3664
0	960	2.2716	3.10935	1.0986	2.5031	2.659	1.2402	1.48315	2.3109	2.3054	0.77315	2.23315	0.8888	0.93775	3.322	2.6425	2.66705	2.8972	0.16615	2.902	1.72005	0.17775	3.0259	1.6159	1.8613	2.4036	1.40205	1.95225	1.9369	0.6071	3.5335	3.17205	1.98995	1.64355	2.2683	2.86815	2.51795	2.73175	2.16875	2.7787	1.32995	0.63125	1.0166	2.42995	2.2058	2.7083	1.86125	2.94995	1.2734
0	966	2.2616	3.19135	1.0856	-0.5169	-0.625	-0.6398	-0.69185	-0.6071	-0.4866	-0.50185	-0.69885	-0.6912	-0.86725	-0.594	-0.7795	-0.58095	-0.7258	-0.37385	-0.715	-0.57295	-0.74125	-0.5431	-0.6331	-0.7167	-0.7154	-0.86295	-0.92975	1.9859	0.5571	3.6005	3.10205	2.00995	1.71755	2.3183	2.86215	2.51295	2.74375	2.24375	2.8357	1.35995	0.61225	1.0506	2.43895	2.2558	2.6603	-0.64175	-0.58005	-0.9866
0	0	0	0	0	0	0	0	0	0	0	0	0	0	0	0	0	0	0	0	0	0	0	0	0	0	0	0	0	0	0	0	0	0	0	0	0	0	0	0	0	0	0	0	0	0	0	0	0	0
0	Max	2.897	4.249	2.646	3.048	3.351	2.092	2.193	2.918	2.813	1.443	2.968	1.672	2.572	4.033	3.511	3.321	4.008	2.513	3.707	2.348	2.787	3.71	3.132	2.676	3.223	2.486	3.612	2.852	2.057	4.552	3.732	3.369	2.484	3.619	3.563	4.449	4.736	2.814	3.729	2.264	3.19	1.771	3.378	3.253	4.889	2.544	3.698	2.438
0	30% Max	1.30478	1.96745	1.33868	1.27623	1.4428	1.07546	1.1422	1.30037	1.18452	0.784195	1.3796	0.98544	1.37867	1.6257	1.59895	1.40297	1.71046	1.01559	1.6126	1.10546	1.35498	1.49317	1.38277	1.30449	1.46768	1.34986	1.73442	1.45207	0.98593	1.89935	1.47586	1.64703	1.20402	1.60629	1.47269	1.93044	2.03767	1.24337	1.59211	1.19583	1.38803	1.03558	1.65534	1.47934	1.95929	1.21243	1.51544	1.42202
CCCP	CCCP Baseline	0.6224	0.98965	0.7784	0.5169	0.625	0.6398	0.69185	0.6071	0.4866	0.50185	0.69885	0.6912	0.86725	0.594	0.7795	0.58095	0.7258	0.37385	0.715	0.57295	0.74125	0.5431	0.6331	0.7167	0.7154	0.86295	0.92975	0.8521	0.5269	0.7625	0.50895	0.90905	0.65545	0.7437	0.57685	0.85105	0.88125	0.57025	0.6763	0.73805	0.61575	0.7204	0.91705	0.7192	0.7037	0.64175	0.58005	0.9866
0.14	CCCP Threshold	0.777536	1.16217	0.938356	0.66623	0.781899	0.795553	0.867966	0.766054	0.64062	0.653585	0.863786	0.851677	1.02914	0.75574	1.006	0.739634	1.01055	0.523956	0.886111	0.729498	0.909074	0.700194	0.803927	0.880643	0.930077	1.09595	1.18293	1.02828	0.677478	0.925307	0.691358	1.07996	0.808738	0.996587	0.73024	1.03186	1.09581	0.723056	0.842948	0.916594	0.771508	0.883752	1.08172	1.00151	0.893469	0.79975	0.73969	1.16245
0	CCCP response	0.770667	1.22273	0.989633	0.608133	1.41803	0.7524	0.746133	0.897767	0.612833	0.657533	0.802033	1.0096	1.15563	0.7494	1.03097	0.8948	1.3306	0.831467	0.753233	0.644433	1.24543	1.0066	1.09887	0.932067	0.943833	1.52957	1.814	1.03637	0.576433	0.9539	1.57573	1.3457	0.878567	1.4483	1.08063	3.24507	3.6537	0.832067	1.07473	1.15063	1.0194	0.8511	1.24213	1.66817	1.64687	0.7731	0.9216	1.34747
AITC/Caps	AITC/Caps base	0.7567	1.2854	1.1467	0.5742	0.6543	1.1456	0.6786	0.9718	0.5881	0.6266	0.8683	0.858	1.5291	0.5899	0.9664	0.5393	0.6089	0.3697	0.8437	0.7321	1.3387	0.6374	1	0.9712	0.8648	0.9648	0.7756	0.9904	0.5768	0.7806	0.7118	1.3936	1.5387	0.7359	0.5496	0.992	4.1096	0.65	0.6537	0.8104	1.2267	0.8539	1.2003	0.7283	0.772	0.9723	0.5528	1.0857
0.06	AITC/Caps thresh	0.823434	1.3797	1.23109	0.64168	0.737123	1.22156	0.753723	1.05821	0.664075	0.708173	0.953506	0.940186	1.63442	0.665609	1.11494	0.620053	0.687806	0.439407	0.933105	0.813221	1.43626	0.713484	1.09788	1.05496	0.956723	1.05103	0.855651	1.07278	0.64821	0.864914	0.832014	1.48679	1.63724	0.816391	0.626268	1.12551	4.26236	0.730171	0.726199	0.887554	1.31418	0.932251	1.28937	0.806393	0.848613	1.05536	0.624403	1.16903
0	AITC/Caps resp	1.0154	2.7333	1.9135	0.7423	2.2866	1.2776	0.8499	1.9867	1.1231	0.7298	1.2078	1.1116	2.0468	3.0743	1.2069	2.4633	3.2226	0.5386	3.0616	0.8419	2.4378	1.7686	2.6188	1.7929	2.865	1.6942	3.0701	2.199	1.0642	3.1646	2.9275	2.8116	1.5704	2.8474	2.3136	3.2221	4.3447	1.3302	2.6701	1.5184	1.3491	0.9753	1.8102	2.3768	3.5889	1.2163	2.6093	1.9174
0	KCL	1.7725	3.2418	2.3515	1.4327	2.8605	1.5708	1.0574	1.695	1.1283	0.9482	1.4046	1.1868	2.0247	3.4679	2.2771	2.9178	3.7456	2.032	1.4576	1.4182	1.7762	0.994	2.6477	2.289	2.3063	2.1493	3.4465	1.5163	1.33	3.9726	3.4171	2.9335	1.746	3.418	2.8723	4.1892	4.1101	1.0236	3.1516	2.0499	2.5547	1.1416	2.0587	3.1025	4.4481	1.6009	3.2948	2.2716
0	0	0	0	0	0	0	0	0	0	0	0	0	0	0	0	0	0	0	0	0	0	0	0	0	0	0	0	0	0	0	0	0	0	0	0	0	0	0	0	0	0	0	0	0	0	0	0	0	0
0	Adj max	2.2746	3.25935	1.8676	2.5311	2.726	1.4522	1.50115	2.3109	2.3264	0.94115	2.26915	0.9808	1.70475	3.439	2.7315	2.74005	3.2822	2.13915	2.992	1.77505	2.04575	3.1669	2.4989	1.9593	2.5076	1.62305	2.68225	1.9999	1.5301	3.7895	3.22305	2.45995	1.82855	2.8753	2.98615	3.59795	3.85475	2.24375	3.0527	1.52595	2.57425	1.0506	2.46095	2.5338	4.1853	1.90225	3.11795	1.4514
JC-1 ratio	0	1	2	3	4	5	6	7	8	9	10	11	12	13	14	15	16	17	18	19	20	21	22	23	24	25	26	27	28	29	30	31	32	33	34	35	36	37	38	39	40	41	42	43	44	45	46	47	48
0	0	1.02848	0.948586	1.32933	0.974359	0.882567	0.732908	0.929078	0.967732	1.10905	1.10925	1.16259	1.10166	0.861753	1.27924	1.1779	1.00588	1.30978	1.44286	1.29228	1.12251	1.25645	1.23986	0.946953	0.994778	0.997211	1.09871	1.15086	0	0	0	0	0	0	0	0	0	0	0	0	0	0	0	0	0	0	1.33481	1.41856	1.30465
0	0	1.03797	0.946015	1.31952	0.971154	0.870897	0.750974	0.929078	0.905112	1.11137	1.1433	1.17109	1.13712	0.861753	1.27652	1.16618	1.04118	1.33967	1.48459	1.29326	1.13105	1.25871	1.23349	0.961625	0.98564	0.969317	1.15861	1.15241	1.77244	1.93163	1.80971	1.81259	1.82287	1.62627	1.9219	1.8864	1.94671	1.88935	1.6458	1.75772	1.62003	1.48995	1.55317	1.26412	1.89231	1.1425	1.23704	1.33523	1.20099
0	0	1.02848	0.935733	1.32933	0.974359	0.896426	0.749911	0.919622	0.90639	1.10557	1.11142	1.15197	1.10492	0.855491	1.25567	1.15488	1.01765	1.29891	1.41394	1.25709	1.09687	1.20127	1.20857	0.94921	0.998695	0.987448	1.09735	1.12753	1.66673	1.82344	1.74576	1.67343	1.71207	1.53834	1.79632	1.78509	1.8314	1.76487	1.56086	1.7716	1.58257	1.45218	1.53339	1.19635	1.75231	1.14875	1.19556	1.27462	1.16008
0	0	1.02848	0.915167	1.23228	0.987179	0.912473	0.727949	0.921986	0.953994	1.09861	1.10337	1.14559	1.07562	0.843449	1.23844	1.13604	1.02353	1.28533	1.40635	1.24096	1.10328	1.13569	1.2022	0.986456	0.981723	0.991632	1.12185	1.09642	1.57913	1.68219	1.61941	1.56364	1.59704	1.48579	1.66156	1.67873	1.70349	1.64592	1.5035	1.60031	1.52752	1.32663	1.50453	1.19374	1.68962	1.12125	1.12	1.23106	1.14316
0	0	1.02532	0.899743	1.15049	0.977564	0.905179	0.837053	0.914894	0.962939	1.08469	1.12659	1.14559	1.09226	0.851156	1.23028	1.13855	0.997059	1.27717	1.34993	1.23021	1.09402	1.12347	1.19583	0.950339	0.989556	0.953975	1.1484	1.10109	1.533	1.6311	1.55085	1.46364	1.53846	1.40912	1.56202	1.63097	1.61628	1.54772	1.44658	1.51235	1.26529	1.36636	1.42127	1.1477	1.62538	1.07	1.1363	1.21591	1.09873
0	0	1.02848	0.92545	1.18321	0.983974	0.900802	0.781438	0.91253	0.98115	1.09745	1.09378	1.14453	1.08032	0.857418	1.21396	1.13646	0.991176	1.30978	1.36273	1.22336	1.08903	1.08096	1.20104	0.924379	0.977807	0.962343	1.15453	1.10109	1.48297	1.5725	1.49538	1.46224	1.50741	1.3807	1.51914	1.56874	1.61919	1.48963	1.36865	1.55247	1.26376	1.38352	1.40561	1.1225	1.57808	1.05125	1.12889	1.13447	1.06911
0	0	1.01582	0.948586	1.18866	0.987179	0.902261	0.833865	0.93617	1.08083	1.11601	1.11173	1.1509	1.07562	0.879094	1.21306	1.13144	1.00294	1.32065	1.32338	1.21896	1.09758	1.11171	1.19873	0.957111	0.992167	0.973501	1.19061	1.17107	1.47148	1.50488	1.46456	1.40979	1.46718	1.34316	1.51914	1.51592	1.54167	1.45643	1.33012	1.48148	1.27523	1.29034	1.33636	1.11121	1.63731	1.0075	1.10667	1.16098	1.09027
0	0	1.02215	0.956298	1.10251	0.987179	0.938001	0.839532	0.921986	0.963259	1.09165	1.11513	1.12115	1.04631	0.848266	1.18314	1.13646	1.02059	1.28533	1.32432	1.19941	1.07977	1.04794	1.17497	0.939052	0.989556	0.967922	1.16133	1.13841	1.40237	1.4568	1.42912	1.37692	1.43402	1.30027	1.46861	1.47829	1.51066	1.40249	1.36427	1.57253	1.37691	1.359	1.31987	1.09991	1.56	0.95125	1.10074	1.14962	1.07123
0	0	1.03797	0.974293	1.1036	0.977564	1.02699	0.848034	0.91253	1.00863	1.10209	1.11978	1.12859	1.08719	0.845376	1.18314	1.1553	1.00882	1.27446	1.30346	1.20528	1.09117	1.07734	1.18482	0.927765	0.972585	0.953975	1.17291	1.12442	1.35468	1.43727	1.40755	1.34895	1.37756	1.29008	1.40429	1.45152	1.48062	1.36791	1.34632	1.50772	1.38838	1.40461	1.33471	1.07472	1.58231	0.9775	1.10074	1.13826	1.05571
0	0	1.02215	0.958869	1.13959	0.977564	0.906637	0.710592	0.93617	1.15367	1.08469	1.08573	1.10733	1.05282	0.888247	1.15413	1.11888	0.973529	1.26902	1.30488	1.18084	1.06481	1.04839	1.15411	0.896163	1.00131	0.930265	1.1838	1.0902	1.29472	1.36739	1.35824	1.3028	1.33098	1.24879	1.35069	1.39725	1.39729	1.3361	1.35508	1.45062	1.39526	1.26876	1.28854	1.09123	1.49269	0.8975	1.0963	1.125	1.03808
0	0	1.02532	0.987147	1.10796	0.983974	0.938001	0.791357	0.92435	1.09201	1.08005	1.08883	1.10202	1.0492	0.859345	1.1369	1.09418	1	1.23913	1.27691	1.15054	1.0698	1.03256	1.13731	0.923251	1.0235	0.95258	1.13887	1.09642	1.29628	1.33959	1.33282	1.29441	1.28299	1.23324	1.317	1.36686	1.38372	1.28769	1.38923	1.36265	1.38303	1.35017	1.25144	1.06777	1.74769	0.85625	1.06667	1.0928	0.992948
0	0	1.02848	0.984576	1.1265	0.996795	0.940919	0.785689	0.938534	1.11086	1.08701	1.09749	1.10733	1.02894	0.843449	1.13781	1.11595	1.00588	1.2337	1.24372	1.16178	1.07407	1.04975	1.12804	0.944695	1.02611	0.930265	1.22124	1.09642	1.28908	1.33434	1.31818	1.27343	1.30275	1.21019	1.2925	1.32562	1.33236	1.27386	1.37259	1.21451	1.39679	1.34772	1.23578	1.03736	1.60192	0.87375	1.0637	1.05492	0.944993
0	0	1.01899	0.96401	1.00872	0.996795	0.902261	1.01134	0.947991	1.04441	1.07541	1.0554	1.10521	1.02315	0.833815	1.11967	1.10632	1	1.24728	1.22854	1.1085	1.07479	1.01357	1.11761	0.987585	1.00522	0.965132	1.25323	1.07776	1.27117	1.3148	1.29276	1.26643	1.25124	1.17802	1.27106	1.29233	1.3062	1.25864	1.38616	1.15278	1.37691	1.06278	1.22094	1.02954	1.45885	0.9175	1.07852	1.06061	0.96756
0	0	1.00949	0.989717	1.04035	0.996795	0.970095	0.863974	0.962175	0.98722	1.05452	1.04426	1.08289	1.04703	0.846339	1.09519	1.08162	1.01176	1.21739	1.22523	1.09726	1.06054	1.00633	1.10139	0.981941	1.00522	0.927476	1.20014	1.05288	1.22445	1.28475	1.2604	1.24126	1.19901	1.16515	1.2389	1.25109	1.28876	1.24205	1.39098	1.16512	1.35627	1.22413	1.22094	1.00869	1.50154	0.93	1.0563	1.08144	0.968265
0	0	1	0.976864	1.06761	0.996795	0.966448	0.797733	0.957447	0.989457	1.05916	1.06685	1.09139	1.03473	0.848748	1.11786	1.07158	1.01471	1.17391	1.20531	1.10508	1.05484	1.0303	1.10139	1.01129	0.998695	0.973501	1.25459	1.05599	1.17559	1.27047	1.21726	1.23636	1.21736	1.14424	1.2144	1.22938	1.26066	1.2296	1.33494	1.09105	1.32416	1.17607	1.21105	0.996525	1.37423	0.88375	1.04	1.05871	0.947814
0	0	1.01266	0.979434	1.05125	1.00321	1.00219	0.907191	0.940898	1.0246	1.05452	1.0718	1.0797	1.01556	0.878131	1.10698	1.06069	0.997059	1.1712	1.20863	1.0914	1.04274	1.06739	1.0956	1.02144	0.993473	0.972106	1.20082	1.06998	1.16371	1.24267	1.21649	1.22448	1.18772	1.10885	1.17764	1.21563	1.22578	1.19917	1.3345	1.12654	1.27523	1.09613	1.16076	1.07906	1.33308	0.9325	1.0637	1.06629	0.952045
0	0	1.00316	0.976864	1.0578	1.01282	0.89205	0.863266	0.962175	1.11278	1.05916	1.04921	1.08077	1.06802	0.895472	1.10426	1.06362	0.994118	1.15489	1.15695	1.09238	1.03276	1.09362	1.10081	1.04628	0.98564	0.984658	1.22532	1.03733	1.13335	1.23892	1.20647	1.17343	1.16867	1.0681	1.14089	1.21635	1.20252	1.20885	1.28984	1.13426	1.24465	1.04218	1.14427	1.03649	1.30115	0.885	1.04296	1.02841	0.93512
0	0	1.00633	0.922879	1.07525	0.987179	0.894967	0.925257	0.940898	1.10511	1.06845	1.10461	1.0797	1.06729	0.885356	1.09701	1.07325	1.04706	1.18478	1.1432	1.07918	1.02635	1.0882	1.08749	1.00903	1.01175	0.93166	1.21307	1.06998	1.11583	1.19835	1.19877	1.15385	1.21665	1.0815	1.15008	1.22214	1.19961	1.22683	1.28152	1.11265	1.27982	1.19716	1.15087	1.07124	1.31846	0.91	1.03259	1.03788	0.968265
0	0	1.00633	0.948586	1.07306	0.983974	0.929978	0.81509	0.947991	1.02524	1.04524	1.02383	1.04995	1.04595	0.881021	1.07344	1.05818	1.00588	1.15761	1.1413	1.04936	1.00356	1.0303	1.0759	1.01016	1.0248	0.953975	1.20558	1.02799	1.10454	1.16003	1.16102	1.13706	1.14961	1.0445	1.11792	1.18669	1.17442	1.16598	1.21454	1.12191	1.32951	1.02943	1.10717	1.03041	1.24615	0.93	1.04	1.03977	0.931594
0	0	1	0.951157	1.11996	0.99359	0.974471	0.918172	0.945626	1.07668	1.04176	1.00929	1.03932	1.05825	0.897881	1.07253	1.04563	1.00882	1.13315	1.10621	1.065	1.00214	1.00859	1.08053	1.20767	1.02219	0.948396	1.24166	1.0311	1.09753	1.145	1.1379	1.14196	1.1355	1.08043	1.09495	1.16643	1.16764	1.15768	1.22285	1.13426	1.31269	0.986758	1.12036	1.02693	1.17731	0.94125	0.98963	1.0303	0.929478
0	0	1	0.96401	1.08288	1.00321	0.91612	0.765852	0.947991	1.06933	1.04756	1.04983	1.04782	1.05391	0.933526	1.0544	1.05274	1.00882	1.11957	1.09862	1.06256	1.00855	0.993216	1.07358	1.05982	1.00653	0.960948	1.2015	1.03577	1.08059	1.13073	1.11941	1.11259	1.13409	1.07399	1.11332	1.13531	1.15019	1.14108	1.21191	1.12346	1.3081	0.982344	1.10552	1.04692	1.22038	0.9475	0.925926	1.00947	0.944993
0	0	0.990506	0.971722	1.08288	1.00321	0.948942	0.765498	0.950355	1.08978	1.0522	1.05881	1.05207	1.05716	0.934971	1.05984	1.02135	1.01471	1.13859	1.09199	1.05816	1.00783	0.981909	1.05446	1.03837	0.962141	0.95537	1.24915	1.02644	1.06774	1.1157	1.13174	1.10629	1.12209	1.08472	1.05819	1.13386	1.12791	1.10788	1.16681	1.13117	1.22248	1.07945	1.09646	1.00782	1.25615	0.91125	0.931852	0.994318	0.903385
0	0	1.00949	0.971722	1.11668	1.01603	0.943107	0.857953	0.959811	1.02875	1.02204	0.997524	1.02976	1.02858	0.897399	1.04442	1.0067	1.00294	1.09511	1.11901	1.05914	1.00071	0.993668	1.03244	1.04628	0.912533	0.965132	1.15589	1.00778	1.05587	1.11796	1.09553	1.08392	1.07269	1.02735	1.05972	1.11867	1.09496	1.10788	1.13616	1.16667	1.17355	1.03678	1.05606	0.995656	1.18692	0.94625	0.936296	0.998106	0.896333
0	0	0.990506	0.989717	1.08615	1	0.948942	0.851576	0.964539	1.07316	1.04292	1.00774	1.04038	1.02243	0.915222	1.0417	1.01967	1.03235	1.19837	1.09768	1.05767	1.00142	1.02804	1.03534	1.06433	0.911227	0.977685	1.20558	1.0591	1.06989	1.09692	1.07627	1.06434	1.0614	1.04772	1.04135	1.07815	1.10271	1.11203	1.07925	1.14198	1.07187	1.00883	1.08409	0.99305	1.19231	0.9125	0.992593	1.05492	0.9189
0	0	0.990506	0.971722	1.04144	0.987179	0.933625	0.961034	0.947991	1.07955	1.02088	0.976478	1.02444	0.977931	0.919557	1.03808	1.02135	1.01176	1.13043	1.23281	1.04008	0.985755	1.04613	1.02723	1.01354	0.875979	0.924686	1.17359	1.00622	1.04964	1.10068	1.07396	1.07902	1.07763	1.04665	1.05054	1.10203	1.10465	1.10512	1.04291	1.11111	1.01453	0.88818	1.08491	0.992181	1.12038	0.985	0.982222	0.984848	0.907616
0	0	0.993671	0.987147	1.09706	0.987179	1.00656	0.784981	0.973995	1.20735	1.03944	0.990096	1.02976	0.997467	0.969171	1.03898	1.03391	1.04412	1.13859	1.09104	1.06207	1.00285	1.05473	1.04056	1.05643	0.899478	0.951185	1.21579	1.04355	1.04789	1.10068	1.06009	1.06364	1.03458	0.992493	1.04594	1.08755	1.07074	1.06777	1.05473	1.16204	1.06346	1.01324	1.01814	0.982624	1.08346	0.98125	0.986667	0.992424	0.910437
0	0	1	0.96144	1.03599	0.990385	0.946025	0.838115	0.976359	1.14728	1.03248	1.03374	1.02657	0.988061	0.962428	1.03808	1.03851	1.02353	1.14946	1.07729	1.04497	0.992877	1.03211	1.04229	1.03612	0.87859	0.942817	1.19605	1.01244	1.01421	1.11871	1.05393	1.05804	1.04305	0.982306	1.05819	1.08177	1.06686	1.06362	1.08932	1.07099	1.04587	1.11869	0.988458	1.00261	1.06654	0.9625	0.968889	0.971591	0.92031
0	0	0.993671	0.971722	1.04253	0.996795	1.03574	0.925965	0.976359	1.03834	1.03016	0.970907	1.017	1.04703	1.00337	1.03717	1.0473	1.00588	1.1712	1.06496	1.0303	0.989316	1.04613	1.03476	1.04853	0.900783	0.972106	1.21988	1.00933	0.979365	1.10744	1.04314	1.13986	1.04446	0.979088	1.04135	1.03907	1.03876	1.06501	1.07312	1.1034	1.02599	1.1741	0.969497	0.99305	1.05462	0.9425	1.01778	0.994318	0.913963
0	0	1	0.956298	1.10796	0.99359	1.03136	0.957846	0.976359	1.19521	0.99768	0.984215	0.98831	1.00072	0.98025	1.01995	0.999581	1.01765	1.0788	1.01138	1.00684	0.982906	0.998643	1.00348	1.03047	0.947781	0.980474	1.14976	1.00933	0.959315	1.07363	1.04237	1.03077	1.03317	0.983914	1.02757	1.02243	1.04167	1.05947	1.0451	1.03549	1.0344	1.06817	0.995878	1.00434	1.08231	0.95125	0.994074	0.979167	0.943583
0	0	0.981013	0.987147	1.03926	0.987179	0.980306	0.923486	0.973995	1.04696	1.01392	0.96255	1.00213	0.939219	1.01252	1.01813	1.01465	1.02647	1.04891	1.01185	1.00293	0.97792	1.00181	1.00521	1.0079	0.955614	1.00279	1.08169	0.987558	1.00681	1.04508	1.02003	1.04056	1.04164	1.0118	1.0291	1.02822	1.01647	1.03734	1.05473	1.0571	1.03823	0.938695	1.02308	1.00521	1.085	0.9425	0.988148	1.00568	0.935825
0	0	1.00633	0.974293	1.03053	0.990385	1.04595	0.90542	0.992908	1.11853	1.02088	0.999381	1.01382	0.95152	1.00963	1.00816	1.04646	1.07059	1.07609	1.03509	1.01075	1.0057	1.01085	1.01043	1.01242	0.990862	1.00837	1.06399	1.02022	0.999805	1.01427	1.00693	1.03776	0.988003	0.988204	1.01531	1.01737	1.02326	1.01936	1.02233	1.13117	1.03823	0.991663	1.02968	1.03128	1.06385	0.96125	1.00444	1.00189	0.964739
0	0	1	1	1	1	1	1	1	1	1	1	1	1	1	1	1	1	1	1	1	1	1	1	1	1	1	1	1	1	1	1	1	1	1	1	1	1	1	1	1	1	1	1	1	1	1	1	1	1
0	0	1.00633	1	0.89313	0.983974	1.02991	0.81084	1.00473	0.665495	0.812065	0.612194	0.750266	0.85275	0.808767	0.818676	0.652574	0.994118	1.00543	0.79137	0.820626	0.741453	0.613749	0.709154	0.892777	0.917755	0.934449	0.88904	0.993779	0.987931	0.991736	0.986903	1.01608	0.988003	1.01984	0.993874	0.993488	0.985465	1.0166	1.00963	1.08796	1.01223	1.02746	1.04122	1.00956	1.04885	0.99125	0.94963	1.00379	0.966855
0	0	0.990506	0.917738	0.461287	0.951923	0.4814	0.338293	0.87234	0.282109	0.5	0.310121	0.49203	0.349855	0.406069	0.487761	0.358728	0.967647	0.910326	0.352774	0.390518	0.458689	0.365898	0.328505	0.767494	0.660574	0.725244	0.741321	1.02333	0.794627	0.940646	0.930663	0.970629	0.932251	0.97319	0.967841	0.942836	0.92345	0.998617	0.920753	0.901235	1.00841	0.783718	0.988458	1.00087	1.03769	0.87375	0.805926	0.916667	0.757405
0	0	0.990506	0.856041	0.450382	0.961538	0.367615	0.225646	0.754137	0.220767	0.453596	0.2606	0.427205	0.261577	0.328998	0.42883	0.290498	0.976471	0.869565	0.27596	0.301075	0.386752	0.313885	0.286211	0.70316	0.562663	0.690377	0.706603	1.03266	0.235157	0.512397	0.508475	0.527972	0.528582	0.547989	0.787136	0.539797	0.557171	0.786999	0.550788	0.722222	0.708716	0.496812	0.769167	0.882711	0.717308	0.61625	0.762963	0.806818	0.536671
0	0	0.996835	0.784062	0.432933	0.987179	0.339898	0.21254	0.70922	0.205112	0.445476	0.248839	0.412327	0.250362	0.314547	0.420671	0.267895	0.964706	0.902174	0.251778	0.286901	0.366809	0.289009	0.279258	0.674944	0.55483	0.680614	0.66712	0.986003	0.169165	0.389181	0.372881	0.386713	0.373324	0.366756	0.689127	0.410275	0.463178	0.679115	0.435201	0.583333	0.605505	0.463462	0.722176	0.747176	0.616538	0.56125	0.731852	0.797348	0.476023
0	0	0.987342	0.822622	0.439477	0.987179	0.312181	0.204038	0.692671	0.198722	0.441995	0.243578	0.412327	0.255789	0.308767	0.418858	0.252825	0.967647	0.872283	0.241821	0.28739	0.35755	0.270466	0.2781	0.634312	0.535248	0.655509	0.635807	0.950233	0.161962	0.360631	0.365177	0.358042	0.342978	0.310992	0.68147	0.396527	0.457364	0.680498	0.411559	0.557099	0.595566	0.469348	0.694147	0.665508	0.568462	0.57125	0.711111	0.784091	0.456982
0	0	0.974684	0.791774	0.420938	1.00641	0.302699	0.183847	0.683215	0.196486	0.444316	0.247292	0.411265	0.264834	0.316474	0.422484	0.24864	0.935294	0.899457	0.238028	0.292278	0.356838	0.25554	0.278679	0.61851	0.516971	0.638773	0.588155	0.897356	0.168192	0.352367	0.37057	0.34965	0.332392	0.295979	0.683002	0.402315	0.458333	0.661134	0.391856	0.54321	0.550459	0.454144	0.666117	0.61338	0.523462	0.55625	0.702222	0.768939	0.452045
0	0	0.981013	0.773779	0.420938	1.00321	0.284464	0.174637	0.687943	0.194888	0.446636	0.249768	0.409139	0.276773	0.324663	0.425204	0.244454	0.952941	0.869565	0.236605	0.293255	0.353276	0.246495	0.278679	0.579007	0.505222	0.634589	0.554118	0.892691	0.183765	0.353118	0.382126	0.36014	0.331687	0.29008	0.68147	0.413893	0.471899	0.66805	0.386602	0.541667	0.546636	0.454144	0.625721	0.590791	0.476154	0.545	0.687407	0.793561	0.455571
0	0	0.993671	0.768638	0.406761	1.01282	0.262582	0.178533	0.676123	0.185623	0.443155	0.253791	0.405951	0.277135	0.326108	0.421578	0.235663	0.947059	0.869565	0.232338	0.291789	0.349715	0.234283	0.274623	0.558691	0.494778	0.612273	0.511913	0.85381	0.199922	0.356123	0.392142	0.371329	0.327452	0.278284	0.675345	0.424023	0.489341	0.66805	0.379597	0.526235	0.504587	0.430603	0.584501	0.546481	0.438462	0.53	0.662222	0.770833	0.444288
0	0	0.981013	0.796915	0.394766	1.01923	0.264041	0.165781	0.676123	0.183387	0.441995	0.255029	0.412327	0.281114	0.333333	0.423391	0.232733	0.929412	0.853261	0.237079	0.289345	0.350427	0.230213	0.2781	0.546275	0.488251	0.606695	0.479918	0.85381	0.208293	0.360631	0.400616	0.385315	0.330981	0.281501	0.661562	0.432706	0.491279	0.652835	0.362522	0.533951	0.493884	0.435998	0.567189	0.513467	0.399231	0.5525	0.651852	0.797348	0.454866
0	0	0.981013	0.730077	0.387132	1.01603	0.259664	0.173574	0.669031	0.180831	0.444316	0.259981	0.407014	0.277858	0.33815	0.426111	0.229803	0.911765	0.831522	0.236605	0.289834	0.349003	0.223428	0.278679	0.532731	0.471279	0.582985	0.460177	0.825816	0.214133	0.356123	0.400616	0.387413	0.323218	0.272922	0.649311	0.432706	0.498062	0.658368	0.341068	0.520062	0.467125	0.414909	0.526793	0.493484	0.374231	0.53375	0.648889	0.782197	0.442877
0	0	0.977848	0.748072	0.396947	0.990385	0.254559	0.159759	0.666667	0.180192	0.440835	0.266171	0.410202	0.279305	0.348748	0.42883	0.228966	0.929412	0.826087	0.238976	0.290811	0.349715	0.218001	0.278679	0.51693	0.475196	0.580195	0.437713	0.816485	0.221335	0.37115	0.411402	0.394406	0.326747	0.272386	0.661562	0.441389	0.515504	0.655602	0.339317	0.529321	0.458716	0.418833	0.517725	0.470026	0.372692	0.5175	0.628148	0.768939	0.43512
0	0	0.987342	0.773779	0.377317	1	0.236324	0.153737	0.669031	0.175719	0.443155	0.265243	0.412327	0.272069	0.348748	0.427017	0.227292	0.932353	0.845109	0.244192	0.294721	0.352564	0.212573	0.282155	0.505643	0.463446	0.578801	0.420014	0.827372	0.229317	0.382419	0.436055	0.411189	0.331687	0.270241	0.652374	0.442113	0.520349	0.669433	0.331874	0.524691	0.448012	0.413928	0.488046	0.464813	0.362308	0.5225	0.616296	0.75	0.416079
0	0	0.968354	0.760925	0.371865	1.00641	0.246535	0.157634	0.671395	0.172843	0.439675	0.262767	0.409139	0.265557	0.341522	0.423391	0.222269	0.929412	0.839674	0.23945	0.290323	0.350427	0.206242	0.27752	0.498871	0.453003	0.560669	0.403676	0.763608	0.229706	0.381668	0.430663	0.404196	0.326747	0.262735	0.652374	0.440666	0.525194	0.650069	0.318301	0.518519	0.425841	0.401667	0.478978	0.449175	0.349615	0.4975	0.614815	0.763258	0.426657
0	0	0.993671	0.773779	0.378408	1.00321	0.242159	0.15232	0.65721	0.166773	0.435035	0.264005	0.407014	0.256874	0.342967	0.417951	0.218083	0.902941	0.807065	0.238502	0.28739	0.343305	0.197196	0.276362	0.495485	0.44517	0.517434	0.385977	0.757387	0.231263	0.385424	0.436826	0.417483	0.328864	0.263807	0.623277	0.447902	0.532946	0.654219	0.309982	0.515432	0.411315	0.397254	0.455894	0.423979	0.334231	0.50375	0.619259	0.765152	0.423131
0	0	0.971519	0.755784	0.365322	1.00321	0.248724	0.1548	0.669031	0.164217	0.439675	0.265243	0.415515	0.255427	0.343449	0.421578	0.219757	0.929412	0.834239	0.243717	0.288856	0.348291	0.196744	0.276362	0.488713	0.446475	0.53417	0.367597	0.768274	0.229122	0.386176	0.435285	0.422378	0.321101	0.258445	0.617152	0.446454	0.52907	0.651452	0.299912	0.512346	0.402141	0.378617	0.44765	0.415291	0.321923	0.49875	0.607407	0.74053	0.415374
0	0	0.987342	0.737789	0.36205	1.00962	0.233406	0.138151	0.65721	0.158147	0.429234	0.260291	0.408077	0.241317	0.33526	0.416138	0.213897	0.923529	0.842391	0.238028	0.284946	0.345442	0.189959	0.271727	0.470655	0.429504	0.53417	0.352621	0.741835	0.23029	0.382419	0.432203	0.420979	0.318278	0.258445	0.62634	0.447902	0.533915	0.662517	0.296848	0.506173	0.388379	0.362923	0.428689	0.393571	0.316154	0.4825	0.585185	0.751894	0.406911
0	0	0.993671	0.748072	0.374046	1.01603	0.245806	0.140985	0.659574	0.159105	0.435035	0.262767	0.415515	0.238423	0.339114	0.426111	0.224362	0.914706	0.855978	0.247511	0.290323	0.350427	0.189959	0.279258	0.468397	0.429504	0.548117	0.34241	0.73717	0.226397	0.398197	0.441448	0.434965	0.323218	0.253619	0.630934	0.452243	0.534884	0.654219	0.287215	0.515432	0.392202	0.362923	0.422094	0.395308	0.307308	0.50125	0.583704	0.744318	0.408322
0	0	0.993671	0.760925	0.350055	1.01282	0.250182	0.145944	0.661939	0.154313	0.443155	0.265243	0.415515	0.233357	0.333333	0.420671	0.226455	0.923529	0.836957	0.23945	0.286901	0.348291	0.186341	0.275782	0.469526	0.430809	0.53417	0.332199	0.716952	0.220557	0.392186	0.437596	0.430769	0.326041	0.252011	0.623277	0.448625	0.532946	0.654219	0.274956	0.498457	0.385321	0.344777	0.411377	0.383145	0.297308	0.475	0.582222	0.751894	0.40268
0	0	0.987342	0.77635	0.356598	1.01282	0.238512	0.137088	0.671395	0.152396	0.445476	0.2671	0.417641	0.232272	0.333815	0.419764	0.221013	0.923529	0.817935	0.242295	0.289345	0.347578	0.181366	0.274623	0.457111	0.422977	0.521618	0.328795	0.709176	0.217831	0.395943	0.442989	0.444755	0.326747	0.253083	0.624809	0.454414	0.545543	0.679115	0.274518	0.503086	0.375382	0.349681	0.408904	0.393571	0.288462	0.47375	0.571852	0.757576	0.372355
0	0	0.977848	0.748072	0.342421	1.02564	0.253829	0.138505	0.659574	0.147284	0.438515	0.263076	0.415515	0.223227	0.325145	0.413418	0.223106	0.929412	0.817935	0.237553	0.285924	0.347578	0.1782	0.272885	0.448081	0.409922	0.523013	0.313138	0.688958	0.216274	0.399699	0.442219	0.451049	0.328864	0.246649	0.612557	0.45369	0.54845	0.670816	0.267075	0.513889	0.369266	0.354095	0.399011	0.381407	0.280769	0.47875	0.574815	0.765152	0.375882
0	0	0.958861	0.763496	0.354417	1.02564	0.247265	0.132837	0.661939	0.146645	0.444316	0.274838	0.418704	0.226122	0.323699	0.418858	0.223524	0.920588	0.826087	0.243243	0.288856	0.350427	0.178652	0.272885	0.44921	0.422977	0.48675	0.309054	0.721617	0.210239	0.393689	0.435285	0.441259	0.322512	0.239142	0.623277	0.447178	0.546512	0.647303	0.256567	0.496914	0.352446	0.363413	0.389942	0.364031	0.271923	0.46125	0.565926	0.776515	0.377997
0	0	0.974684	0.755784	0.356598	1.02885	0.2407	0.13142	0.673759	0.145048	0.443155	0.265862	0.419766	0.218886	0.324663	0.417951	0.221432	0.932353	0.809783	0.244666	0.286413	0.349715	0.175486	0.271147	0.446953	0.412533	0.503487	0.297481	0.690513	0.207903	0.398948	0.432974	0.441259	0.320395	0.236461	0.624809	0.442836	0.541667	0.656985	0.250438	0.496914	0.35474	0.333987	0.380049	0.363162	0.265385	0.46125	0.552593	0.761364	0.364598
0	0	0.987342	0.750643	0.338059	1.00321	0.237053	0.134609	0.661939	0.139936	0.437355	0.261838	0.417641	0.212735	0.316956	0.414325	0.216827	0.923529	0.82337	0.238028	0.285435	0.346866	0.171416	0.267671	0.433409	0.402089	0.476987	0.290674	0.684292	0.207125	0.398948	0.432974	0.44965	0.323924	0.243968	0.614089	0.448625	0.552326	0.656985	0.248249	0.496914	0.343272	0.323688	0.387469	0.366638	0.261154	0.46375	0.548148	0.748106	0.351904
0	0	0.981013	0.773779	0.336968	1.00641	0.248724	0.133546	0.673759	0.138658	0.438515	0.271123	0.419766	0.210564	0.321291	0.418858	0.218083	0.929412	0.836957	0.241821	0.285924	0.347578	0.170511	0.269988	0.428894	0.4047	0.490934	0.28727	0.667185	0.200701	0.396694	0.430663	0.440559	0.321807	0.237534	0.595712	0.442113	0.552326	0.64592	0.236865	0.486111	0.33792	0.333987	0.364386	0.347524	0.252692	0.44875	0.555556	0.732955	0.357546
0	0	0.977848	0.77635	0.320611	1.00962	0.237053	0.135671	0.669031	0.135144	0.437355	0.264005	0.415515	0.199711	0.315992	0.415231	0.212223	0.911765	0.809783	0.24514	0.280059	0.34188	0.167797	0.267671	0.425508	0.400783	0.451883	0.279101	0.66874	0.199143	0.404207	0.430663	0.44965	0.320395	0.241287	0.600306	0.442113	0.546512	0.640387	0.236427	0.50463	0.345566	0.320745	0.364386	0.357081	0.258846	0.4425	0.542222	0.74053	0.356135
0	0	0.977848	0.753213	0.328244	0.996795	0.235594	0.140631	0.669031	0.135783	0.438515	0.263386	0.416578	0.198625	0.313102	0.416138	0.212641	0.908824	0.809783	0.243243	0.280547	0.340456	0.165536	0.267671	0.427765	0.398172	0.461646	0.26889	0.667185	0.197781	0.407964	0.430663	0.456643	0.325335	0.234316	0.611026	0.445007	0.557171	0.655602	0.234238	0.5	0.334862	0.321726	0.363561	0.344917	0.249231	0.4425	0.540741	0.74053	0.344147
0	0	0.968354	0.766067	0.324973	1.00641	0.24143	0.134609	0.64539	0.134185	0.433875	0.269266	0.422954	0.194645	0.309249	0.414325	0.211386	0.920588	0.807065	0.240872	0.282502	0.343305	0.161918	0.26883	0.430023	0.400783	0.449093	0.26889	0.656299	0.194082	0.406461	0.429122	0.451748	0.318984	0.235389	0.6049	0.439942	0.543605	0.658368	0.228109	0.501543	0.328746	0.312898	0.355317	0.340573	0.246923	0.4625	0.537778	0.732955	0.344147
0	0	0.984177	0.802057	0.338059	1.01282	0.244347	0.139922	0.647754	0.135783	0.443155	0.270814	0.426142	0.191751	0.314547	0.421578	0.211804	0.944118	0.809783	0.247985	0.285924	0.346154	0.162822	0.270568	0.428894	0.399478	0.476987	0.273656	0.650078	0.192135	0.395943	0.420647	0.44965	0.314044	0.233244	0.584992	0.434153	0.537791	0.652835	0.219352	0.486111	0.321101	0.295733	0.348722	0.337967	0.235385	0.44125	0.53037	0.748106	0.341326
0	0	0.984177	0.784062	0.329335	1.02244	0.242888	0.142756	0.664303	0.134185	0.445476	0.272361	0.424017	0.190304	0.315029	0.421578	0.211804	0.920588	0.80163	0.247511	0.284457	0.344729	0.161465	0.271147	0.419865	0.402089	0.437936	0.26889	0.650078	0.191551	0.413974	0.430663	0.463636	0.327452	0.241823	0.620214	0.448625	0.552326	0.662517	0.221541	0.5	0.324924	0.30309	0.357791	0.341442	0.247308	0.4325	0.528889	0.738636	0.338505
0	0	0.984177	0.796915	0.330425	1.00641	0.246535	0.143819	0.654846	0.129712	0.437355	0.271433	0.417641	0.183068	0.302505	0.411605	0.206781	0.911765	0.80163	0.242769	0.278104	0.337607	0.156943	0.264195	0.410835	0.390339	0.440725	0.261402	0.639191	0.18649	0.412472	0.42527	0.462937	0.321101	0.234853	0.61562	0.440666	0.545543	0.656985	0.210595	0.493827	0.318807	0.324179	0.35202	0.332754	0.253077	0.4375	0.517037	0.719697	0.328632
0	0	0.987342	0.794344	0.330425	1.01923	0.244347	0.14559	0.65721	0.132268	0.445476	0.278861	0.426142	0.184877	0.30684	0.421578	0.208874	0.914706	0.847826	0.248933	0.284457	0.341168	0.158752	0.26883	0.416479	0.398172	0.410042	0.260722	0.650078	0.181234	0.402705	0.409861	0.446853	0.319689	0.228954	0.584992	0.429812	0.539729	0.64177	0.205779	0.470679	0.310398	0.305051	0.338005	0.329279	0.238077	0.43375	0.531852	0.732955	0.343441
0	0	0.981013	0.786632	0.339149	1.02564	0.238512	0.148778	0.650118	0.123323	0.432715	0.272981	0.415515	0.175109	0.285164	0.399819	0.200921	0.897059	0.785326	0.233286	0.271261	0.334046	0.149706	0.260139	0.388262	0.372063	0.411437	0.252553	0.625194	0.182597	0.408715	0.418336	0.453147	0.321101	0.235925	0.598775	0.435601	0.53876	0.659751	0.207093	0.492284	0.313456	0.307013	0.337181	0.332754	0.235769	0.43375	0.522963	0.731061	0.334979
0	0	0.968354	0.789203	0.322792	0.99359	0.234865	0.144173	0.64539	0.116933	0.428074	0.256267	0.41339	0.167511	0.278902	0.392566	0.197154	0.879412	0.76087	0.225699	0.264907	0.32906	0.148801	0.257242	0.384876	0.369452	0.383543	0.236896	0.597201	0.179288	0.413974	0.436055	0.46014	0.323218	0.235389	0.601838	0.435601	0.541667	0.661134	0.210158	0.492284	0.311162	0.297205	0.343776	0.32841	0.235	0.43	0.512593	0.721591	0.312412
0	0	0.946203	0.763496	0.330425	0.990385	0.229759	0.146652	0.628842	0.115335	0.421114	0.238626	0.407014	0.162446	0.273603	0.385313	0.191712	0.870588	0.744565	0.220958	0.255621	0.324074	0.145635	0.254345	0.378104	0.362924	0.408647	0.232811	0.601866	0.167024	0.399699	0.428351	0.445455	0.319689	0.232708	0.597243	0.421129	0.520349	0.636238	0.199212	0.478395	0.301988	0.283963	0.333059	0.331885	0.228846	0.42	0.508148	0.721591	0.308181
0	0	0.971519	0.768638	0.312977	0.987179	0.218818	0.139568	0.619385	0.11853	0.432715	0.242959	0.416578	0.164255	0.266859	0.391659	0.201758	0.858824	0.755435	0.224277	0.256598	0.329772	0.145183	0.256083	0.388262	0.369452	0.403068	0.23145	0.620529	0.159626	0.395192	0.416795	0.434965	0.309809	0.220912	0.578867	0.409551	0.513566	0.636238	0.190455	0.469136	0.295107	0.272683	0.338005	0.316247	0.222692	0.40375	0.494815	0.702652	0.301834
0	0	0.955696	0.763496	0.327154	0.99359	0.231218	0.142402	0.63357	0.11278	0.428074	0.224698	0.41339	0.157742	0.259634	0.390752	0.197991	0.861765	0.75	0.22238	0.252199	0.326211	0.144731	0.254925	0.391648	0.361619	0.400279	0.236215	0.620529	0.147946	0.380917	0.399076	0.41958	0.303458	0.217158	0.558959	0.39725	0.492248	0.632089	0.182574	0.444444	0.281346	0.251103	0.313273	0.300608	0.213077	0.385	0.497778	0.683712	0.298307
0	0	0.943038	0.714653	0.312977	0.987179	0.22903	0.151612	0.63357	0.109265	0.422274	0.214794	0.405951	0.152315	0.245665	0.384406	0.194642	0.858824	0.755435	0.22238	0.246823	0.321937	0.140208	0.252028	0.386005	0.353786	0.372385	0.220558	0.601866	0.146194	0.390684	0.409091	0.428671	0.312632	0.21555	0.577335	0.418234	0.50969	0.625173	0.185639	0.464506	0.29052	0.257479	0.318219	0.31364	0.215769	0.38625	0.49037	0.676136	0.294076
0	0	0.96519	0.709512	0.307525	0.974359	0.220277	0.136734	0.624113	0.107348	0.418794	0.209533	0.404888	0.147612	0.244701	0.379873	0.195479	0.861765	0.730978	0.208156	0.242424	0.318376	0.14066	0.250869	0.373589	0.355091	0.387727	0.2226	0.586314	0.136656	0.384673	0.395994	0.41958	0.310515	0.210724	0.563553	0.406657	0.503876	0.633472	0.182137	0.45216	0.281346	0.249142	0.318219	0.302346	0.209615	0.38875	0.482963	0.674242	0.288434
0	0	0.952532	0.760925	0.305344	0.961538	0.215901	0.134254	0.635934	0.107668	0.418794	0.203343	0.403826	0.145803	0.237476	0.38078	0.191712	0.858824	0.730978	0.212897	0.241935	0.318376	0.138851	0.24971	0.379233	0.349869	0.396095	0.226685	0.600311	0.132568	0.375657	0.389831	0.418182	0.303458	0.206971	0.566616	0.403763	0.493217	0.625173	0.180385	0.458333	0.275994	0.23639	0.313273	0.307559	0.205385	0.38125	0.48	0.659091	0.284203
0	0	0.968354	0.753213	0.305344	0.971154	0.233406	0.134254	0.607565	0.107987	0.422274	0.210152	0.405951	0.150145	0.238439	0.390752	0.191293	0.888235	0.747283	0.209578	0.243891	0.321225	0.141113	0.253187	0.389391	0.362924	0.376569	0.223962	0.63297	0.1314	0.381668	0.392142	0.423077	0.309104	0.209115	0.568147	0.403039	0.501938	0.637621	0.177758	0.467593	0.28211	0.234429	0.317395	0.307559	0.212692	0.38625	0.478519	0.672348	0.294076
0	0	0.971519	0.758355	0.305344	0.990385	0.233406	0.142756	0.621749	0.105751	0.415313	0.19901	0.409139	0.146889	0.235067	0.385313	0.190038	0.870588	0.733696	0.209578	0.241935	0.319801	0.140208	0.24971	0.379233	0.355091	0.379358	0.2226	0.656299	0.127312	0.378663	0.389831	0.402797	0.305575	0.207507	0.575804	0.402315	0.502907	0.643154	0.174256	0.462963	0.2737	0.233938	0.314922	0.304952	0.215	0.37125	0.477037	0.672348	0.293371
0	0	0.958861	0.727506	0.307525	0.955128	0.234136	0.134609	0.63357	0.10607	0.421114	0.197153	0.408077	0.145441	0.231696	0.386219	0.188782	0.876471	0.747283	0.210526	0.240469	0.317664	0.14066	0.250869	0.391648	0.357702	0.376569	0.221239	0.656299	0.12264	0.374906	0.382897	0.398601	0.303458	0.199464	0.566616	0.392909	0.497093	0.639004	0.17338	0.455247	0.269113	0.22511	0.320692	0.304952	0.211538	0.37125	0.481481	0.643939	0.287729
0	0	0.958861	0.750643	0.308615	0.971154	0.229759	0.140631	0.612293	0.105431	0.419954	0.189415	0.410202	0.145803	0.229287	0.388939	0.190456	0.870588	0.733696	0.212423	0.240469	0.320513	0.139303	0.250869	0.383747	0.355091	0.383543	0.219197	0.664075	0.122056	0.375657	0.401387	0.420979	0.300635	0.207507	0.558959	0.396527	0.503876	0.648686	0.176883	0.462963	0.268349	0.237371	0.328937	0.30669	0.216154	0.37125	0.475556	0.681818	0.287024
0	0	0.949367	0.763496	0.323882	0.971154	0.229759	0.139568	0.624113	0.10607	0.419954	0.185082	0.404888	0.144718	0.226879	0.390752	0.190456	0.858824	0.758152	0.211949	0.237048	0.319088	0.138851	0.25029	0.405192	0.353786	0.386332	0.225323	0.679627	0.117578	0.364388	0.38829	0.386014	0.299929	0.191957	0.548239	0.383502	0.485465	0.639004	0.168126	0.433642	0.264526	0.230015	0.309151	0.300608	0.211154	0.3525	0.466667	0.683712	0.287729
0	0	0.96519	0.77635	0.306434	0.948718	0.229759	0.137088	0.593381	0.104153	0.423434	0.187249	0.410202	0.145441	0.229287	0.393472	0.194224	0.882353	0.720109	0.211475	0.23998	0.319088	0.138399	0.250869	0.392777	0.356397	0.377964	0.226004	0.682737	0.119136	0.374155	0.392142	0.393007	0.300635	0.190885	0.574273	0.387844	0.495155	0.639004	0.17338	0.449074	0.262997	0.226582	0.320692	0.305821	0.214615	0.365	0.46963	0.662879	0.287024
0	0	0.974684	0.737789	0.287895	0.990385	0.239241	0.143819	0.602837	0.0984026	0.411833	0.180749	0.399575	0.141823	0.219653	0.381686	0.185015	0.879412	0.722826	0.203888	0.23216	0.312678	0.135685	0.245075	0.39842	0.35248	0.415621	0.2226	0.659409	0.118162	0.372652	0.398305	0.38951	0.304164	0.2	0.554364	0.391462	0.498062	0.647303	0.174256	0.449074	0.268349	0.229034	0.319044	0.310165	0.215769	0.36	0.472593	0.642045	0.283498
0	0	0.971519	0.74036	0.310796	0.958333	0.242159	0.142756	0.593381	0.102236	0.411833	0.178582	0.399575	0.142547	0.220135	0.385313	0.184177	0.861765	0.717391	0.203888	0.233138	0.31339	0.137042	0.246234	0.393905	0.339426	0.372385	0.219877	0.679627	0.116994	0.368896	0.390601	0.38951	0.299224	0.197319	0.551302	0.386397	0.494186	0.640387	0.169877	0.455247	0.267584	0.232467	0.314097	0.317116	0.219615	0.3625	0.488889	0.700758	0.288434
0	0	0.968354	0.763496	0.316249	0.967949	0.224654	0.135671	0.607565	0.100639	0.417633	0.181368	0.402763	0.143994	0.22158	0.385313	0.187108	0.864706	0.709239	0.205785	0.233627	0.31339	0.138399	0.246813	0.401806	0.347258	0.368201	0.217835	0.688958	0.11641	0.368144	0.382897	0.377622	0.299224	0.195174	0.563553	0.377713	0.49031	0.647303	0.172067	0.450617	0.265291	0.241295	0.306678	0.310165	0.220385	0.35625	0.472593	0.668561	0.288434
0	0	0.952532	0.732648	0.294438	0.971154	0.221736	0.143464	0.614657	0.100319	0.415313	0.179511	0.402763	0.144718	0.218208	0.388033	0.192549	0.870588	0.763587	0.208156	0.234604	0.312678	0.135685	0.247972	0.405192	0.361619	0.421199	0.219197	0.716952	0.115826	0.368896	0.381356	0.38042	0.299929	0.190885	0.563553	0.379161	0.485465	0.634855	0.171191	0.458333	0.269878	0.238843	0.314097	0.315378	0.219231	0.37625	0.465185	0.664773	0.289845
0	0	0.974684	0.766067	0.299891	0.977564	0.215171	0.144527	0.598109	0.098722	0.410673	0.176416	0.4017	0.144718	0.219653	0.386219	0.192968	0.891176	0.733696	0.200569	0.234604	0.311966	0.135233	0.246234	0.391648	0.342037	0.382148	0.215793	0.715397	0.115437	0.366642	0.382897	0.375524	0.301341	0.190885	0.569678	0.383502	0.493217	0.672199	0.175131	0.46142	0.267584	0.233938	0.320692	0.314509	0.248462	0.375	0.453333	0.653409	0.278561
0	0	0.981013	0.760925	0.305344	0.974359	0.236324	0.140985	0.617021	0.0996805	0.409513	0.176106	0.398512	0.140376	0.211946	0.3835	0.190456	0.864706	0.736413	0.19725	0.231183	0.309117	0.13659	0.245075	0.392777	0.347258	0.380753	0.218516	0.734059	0.112128	0.361382	0.373652	0.372028	0.294284	0.18874	0.566616	0.376266	0.489341	0.632089	0.168564	0.45216	0.257645	0.233448	0.309975	0.317984	0.246154	0.345	0.459259	0.651515	0.27433
0	0	0.971519	0.755784	0.300981	0.958333	0.249453	0.149486	0.600473	0.0980831	0.407193	0.172702	0.39745	0.141823	0.214836	0.385313	0.187108	0.867647	0.741848	0.198672	0.232649	0.309829	0.134781	0.243917	0.393905	0.344648	0.369596	0.217155	0.77605	0.112712	0.362885	0.373652	0.372727	0.294989	0.19571	0.551302	0.375543	0.478682	0.639004	0.168564	0.444444	0.259174	0.229034	0.31657	0.329279	0.246538	0.3575	0.451852	0.630682	0.287024
0	0	0.971519	0.794344	0.314068	0.99359	0.234865	0.148069	0.602837	0.100319	0.410673	0.171464	0.39745	0.144718	0.215318	0.390752	0.194224	0.911765	0.733696	0.199621	0.232649	0.311254	0.13659	0.245075	0.411964	0.33812	0.3947	0.220558	0.766719	0.111933	0.368896	0.391371	0.367832	0.299224	0.192493	0.552833	0.37699	0.48062	0.643154	0.169002	0.441358	0.259939	0.226582	0.311624	0.319722	0.256923	0.35	0.472593	0.695076	0.287729
0	0	0.990506	0.760925	0.31952	0.961538	0.239971	0.158342	0.605201	0.0968051	0.409513	0.172392	0.399575	0.142547	0.212909	0.389846	0.190456	0.923529	0.714674	0.200569	0.231672	0.308405	0.13659	0.245655	0.401806	0.33812	0.387727	0.224643	0.769829	0.110765	0.362885	0.387519	0.365734	0.297107	0.194638	0.563553	0.372648	0.48062	0.651452	0.16725	0.442901	0.260703	0.237371	0.300082	0.331885	0.256538	0.3575	0.46963	0.674242	0.28914
0	0	0.952532	0.781491	0.309706	0.987179	0.233406	0.149486	0.602837	0.0996805	0.414153	0.170845	0.398512	0.143271	0.216281	0.392566	0.192131	0.902941	0.741848	0.202466	0.234604	0.311254	0.13659	0.246813	0.406321	0.351175	0.386332	0.225323	0.810264	0.112906	0.363636	0.385208	0.362937	0.293578	0.190885	0.566616	0.372648	0.482558	0.651452	0.169002	0.450617	0.256881	0.238843	0.309151	0.327541	0.261923	0.36625	0.478519	0.691288	0.28914
0	0	0.987342	0.791774	0.2988	0.967949	0.235594	0.156217	0.593381	0.100319	0.409513	0.171773	0.39745	0.145441	0.212428	0.389846	0.192968	0.902941	0.717391	0.200569	0.234115	0.309117	0.136137	0.245075	0.387133	0.340731	0.366806	0.226685	0.752722	0.111349	0.361382	0.379045	0.35035	0.294989	0.186059	0.548239	0.368307	0.472868	0.636238	0.16725	0.444444	0.264526	0.239823	0.311624	0.324066	0.257308	0.34625	0.453333	0.666667	0.277151
0	0	0.987342	0.781491	0.2988	0.990385	0.247994	0.159759	0.617021	0.0968051	0.408353	0.169607	0.396387	0.143632	0.212428	0.389846	0.187526	0.882353	0.73913	0.198198	0.230694	0.309829	0.135233	0.243337	0.39842	0.343342	0.407252	0.216474	0.802488	0.111933	0.358377	0.382126	0.36014	0.296401	0.189812	0.569678	0.374819	0.48062	0.662517	0.169877	0.450617	0.26682	0.234429	0.327288	0.330148	0.266923	0.3525	0.474074	0.676136	0.282087
0	0	0.984177	0.737789	0.305344	0.974359	0.249453	0.174637	0.624113	0.0990415	0.409513	0.169297	0.395324	0.143994	0.211946	0.387126	0.185015	0.908824	0.752717	0.201991	0.228739	0.30698	0.13659	0.245075	0.416479	0.336815	0.384937	0.220558	0.866252	0.112128	0.364388	0.377504	0.359441	0.299929	0.186595	0.557427	0.366136	0.48062	0.656985	0.16944	0.458333	0.256116	0.230505	0.318219	0.330148	0.261923	0.35	0.459259	0.683712	0.285614
0	0	0.96519	0.730077	0.27699	0.996795	0.257476	0.159759	0.602837	0.0971246	0.411833	0.168059	0.398512	0.146165	0.210983	0.391659	0.192968	0.888235	0.725543	0.20294	0.231183	0.311254	0.13659	0.246234	0.407449	0.351175	0.375174	0.229408	0.878694	0.110765	0.362134	0.372111	0.346154	0.292167	0.186595	0.569678	0.363965	0.477713	0.655602	0.170315	0.438272	0.255352	0.226091	0.317395	0.324066	0.268846	0.34875	0.448889	0.647727	0.285614
0	0	0.962025	0.773779	0.284624	0.990385	0.242888	0.154091	0.593381	0.0990415	0.409513	0.171464	0.398512	0.144356	0.211464	0.390752	0.187108	0.902941	0.714674	0.202466	0.230694	0.309117	0.13659	0.245655	0.411964	0.335509	0.355649	0.217835	0.864697	0.11057	0.361382	0.368259	0.351049	0.294284	0.188204	0.552833	0.364689	0.471899	0.659751	0.170315	0.445988	0.257645	0.228053	0.302556	0.331017	0.266154	0.3525	0.468148	0.683712	0.291961
0	0	0.96519	0.784062	0.288986	0.987179	0.250912	0.162947	0.624113	0.0974441	0.406032	0.168988	0.394261	0.142909	0.210501	0.390752	0.191293	0.905882	0.730978	0.199147	0.22825	0.307692	0.13659	0.242758	0.43228	0.345953	0.389121	0.23145	0.894246	0.113296	0.358377	0.373652	0.348252	0.299224	0.18874	0.552833	0.36686	0.475775	0.662517	0.171191	0.455247	0.259939	0.233448	0.317395	0.331885	0.261538	0.34	0.465185	0.689394	0.283498
0	0	0.977848	0.77635	0.279171	0.967949	0.268417	0.16153	0.614657	0.1	0.409513	0.169297	0.393199	0.145441	0.208574	0.388033	0.193386	0.932353	0.717391	0.199147	0.22825	0.309829	0.134781	0.241599	0.430023	0.348564	0.389121	0.225323	0.897356	0.113296	0.35988	0.3698	0.347552	0.294989	0.183378	0.562021	0.362518	0.471899	0.64592	0.176007	0.445988	0.257645	0.228053	0.304204	0.339705	0.271538	0.35375	0.451852	0.6875	0.282087
0	0	0.96519	0.771208	0.291167	0.974359	0.258935	0.163301	0.576832	0.0977636	0.404872	0.164345	0.392136	0.14508	0.208092	0.387126	0.188782	0.888235	0.720109	0.200569	0.226784	0.30698	0.135685	0.24102	0.427765	0.33812	0.387727	0.226685	1.02644	0.111544	0.354621	0.387519	0.347552	0.294284	0.181769	0.555896	0.363965	0.47093	0.659751	0.165937	0.435185	0.269878	0.237862	0.3108	0.327541	0.267692	0.335	0.462222	0.706439	0.277856
0	0	0.981013	0.771208	0.303162	0.983974	0.27717	0.181013	0.591017	0.100958	0.403712	0.168369	0.393199	0.145803	0.210019	0.397099	0.193805	0.902941	0.711957	0.199621	0.22825	0.308405	0.136137	0.241599	0.440181	0.336815	0.368201	0.218516	0.944012	0.112322	0.355372	0.382897	0.346853	0.297107	0.180161	0.56049	0.363965	0.468023	0.640387	0.16944	0.439815	0.261468	0.231486	0.308326	0.336229	0.257308	0.33625	0.442963	0.660985	0.275035
0	0	0.996835	0.789203	0.310796	1.01282	0.280817	0.170386	0.602837	0.0990415	0.406032	0.165583	0.39745	0.147612	0.210501	0.396192	0.193386	0.917647	0.779891	0.203414	0.227761	0.310541	0.137042	0.245655	0.437923	0.345953	0.368201	0.232811	0.92535	0.112906	0.353869	0.347458	0.347552	0.296401	0.183378	0.56049	0.365412	0.474806	0.647303	0.169002	0.450617	0.261468	0.238843	0.314922	0.333623	0.273077	0.34875	0.444444	0.655303	0.281382
0	0	0.996835	0.789203	0.304253	0.980769	0.295405	0.183847	0.600473	0.1	0.408353	0.165893	0.39745	0.145803	0.205684	0.396192	0.188782	0.947059	0.736413	0.201991	0.228739	0.308405	0.134328	0.241599	0.463883	0.331593	0.359833	0.235534	0.852255	0.110181	0.354621	0.330508	0.351049	0.304164	0.186059	0.577335	0.359624	0.465116	0.633472	0.168564	0.433642	0.254587	0.23639	0.314922	0.332754	0.265769	0.34875	0.459259	0.695076	0.293371
0	0	0.990506	0.771208	0.311887	0.99359	0.280088	0.183493	0.58156	0.0984026	0.406032	0.168059	0.393199	0.146889	0.209056	0.398005	0.191293	0.952941	0.711957	0.200095	0.229717	0.311966	0.135685	0.242758	0.487585	0.33812	0.372385	0.228727	0.897356	0.110376	0.350113	0.322804	0.33986	0.291461	0.186059	0.578867	0.351664	0.469961	0.630705	0.171191	0.429012	0.259174	0.245709	0.312448	0.330148	0.261154	0.35375	0.459259	0.795455	0.282793
0	0	0.971519	0.802057	0.330425	1	0.316557	0.160822	0.612293	0.0974441	0.407193	0.163417	0.392136	0.146165	0.210019	0.400725	0.18627	0.929412	0.730978	0.200569	0.230205	0.308405	0.135233	0.242758	0.424379	0.325065	0.338912	0.230088	0.937792	0.108234	0.344853	0.320493	0.343357	0.290755	0.186059	0.569678	0.351664	0.478682	0.640387	0.172504	0.432099	0.256116	0.227072	0.304204	0.347524	0.245769	0.355	0.459259	0.691288	0.301128
0	0	0.955696	0.773779	0.294438	0.977564	0.308534	0.154091	0.583924	0.0955272	0.394432	0.162488	0.384697	0.14508	0.203276	0.389846	0.187945	0.894118	0.69837	0.192982	0.223851	0.304843	0.132519	0.238702	0.465011	0.326371	0.369596	0.226685	0.827372	0.106677	0.346356	0.310478	0.343357	0.288638	0.181769	0.557427	0.342981	0.466085	0.64592	0.168564	0.438272	0.243119	0.242276	0.309975	0.340573	0.237692	0.335	0.445926	0.662879	0.29055
0	0	0.952532	0.763496	0.306434	1.00641	0.335522	0.176054	0.605201	0.0958466	0.403712	0.162488	0.391073	0.141823	0.207129	0.398912	0.184596	0.908824	0.736413	0.200095	0.227273	0.30698	0.13659	0.241599	0.445824	0.336815	0.403068	0.226685	0.777605	0.109792	0.349361	0.315871	0.339161	0.295695	0.179625	0.563553	0.344428	0.478682	0.643154	0.173818	0.438272	0.262232	0.25895	0.314097	0.345786	0.237308	0.35125	0.445926	0.638258	0.27292
0	0	0.943038	0.753213	0.304253	0.983974	0.290299	0.182784	0.593381	0.0971246	0.395592	0.162488	0.391073	0.144718	0.211464	0.394379	0.185852	0.902941	0.695652	0.194879	0.223851	0.30698	0.132067	0.239861	0.525959	0.326371	0.34728	0.230088	0.77916	0.111154	0.350113	0.318182	0.347552	0.290755	0.183378	0.563553	0.345876	0.479651	0.6639	0.174256	0.445988	0.256116	0.240804	0.315746	0.349262	0.236154	0.34375	0.438519	0.6875	0.267278
0	0	0.984177	0.802057	0.296619	0.99359	0.341357	0.190577	0.591017	0.0961661	0.399072	0.163107	0.390011	0.143632	0.205202	0.391659	0.185015	0.923529	0.741848	0.195353	0.225806	0.304843	0.131162	0.24044	0.444695	0.328982	0.383543	0.235534	0.752722	0.109986	0.346356	0.310478	0.345455	0.294989	0.180161	0.563553	0.341534	0.477713	0.652835	0.170315	0.447531	0.250765	0.289358	0.319044	0.347524	0.231154	0.34875	0.466667	0.698864	0.291961
0	0	0.955696	0.735219	0.300981	1	0.326769	0.178533	0.583924	0.0974441	0.400232	0.162488	0.387885	0.143994	0.204239	0.393472	0.188782	0.920588	0.720109	0.195353	0.225318	0.304131	0.131162	0.239282	0.44921	0.33812	0.382148	0.223962	0.758942	0.111544	0.347107	0.311248	0.337762	0.294284	0.180161	0.566616	0.336469	0.475775	0.647303	0.169002	0.444444	0.257645	0.230015	0.299258	0.342311	0.227692	0.35375	0.45037	0.695076	0.272214
0	0	0.968354	0.77635	0.29771	0.974359	0.33698	0.184555	0.588652	0.0955272	0.399072	0.166512	0.387885	0.142185	0.205202	0.392566	0.189619	0.905882	0.736413	0.194405	0.222385	0.304131	0.132519	0.24102	0.486456	0.345953	0.37378	0.221239	0.746501	0.111738	0.344102	0.312789	0.339161	0.294284	0.182306	0.563553	0.336469	0.476744	0.630705	0.171629	0.432099	0.253058	0.248651	0.3108	0.350999	0.220385	0.3325	0.447407	0.69697	0.265867
0	0	0.952532	0.786632	0.303162	0.977564	0.404814	0.177117	0.591017	0.0961661	0.399072	0.157846	0.391073	0.145441	0.204721	0.398912	0.188363	0.958824	0.706522	0.201043	0.224829	0.303419	0.134328	0.24044	0.463883	0.343342	0.396095	0.226004	0.716952	0.113296	0.34861	0.313559	0.344755	0.296401	0.183914	0.566616	0.33864	0.48062	0.680498	0.172504	0.445988	0.254587	0.266307	0.314922	0.35013	0.225	0.3625	0.438519	0.6875	0.261636
0	0	0.952532	0.789203	0.322792	0.996795	0.358862	0.186681	0.593381	0.0936102	0.396752	0.162488	0.388948	0.140376	0.205202	0.395286	0.192549	0.914706	0.682065	0.200095	0.222874	0.306268	0.132972	0.24044	0.481941	0.33812	0.382148	0.230088	0.7014	0.111154	0.341097	0.312018	0.33986	0.295695	0.180697	0.566616	0.33864	0.478682	0.648686	0.171629	0.441358	0.251529	0.272683	0.312448	0.350999	0.217308	0.35	0.45037	0.689394	0.270804
0	0	0.977848	0.766067	0.2988	1.01923	0.334063	0.188452	0.567376	0.0942492	0.396752	0.164036	0.391073	0.1411	0.206166	0.395286	0.191293	0.911765	0.679348	0.19725	0.221896	0.305556	0.132519	0.238123	0.472912	0.326371	0.425384	0.232131	0.706065	0.111349	0.3426	0.312789	0.334965	0.298518	0.178552	0.548239	0.331404	0.481589	0.683264	0.167688	0.432099	0.247706	0.299166	0.300082	0.352737	0.211538	0.3225	0.456296	0.702652	0.265162
0	0	0.936709	0.77635	0.304253	1	0.347921	0.193057	0.56974	0.0952077	0.394432	0.16125	0.390011	0.143994	0.203757	0.394379	0.192549	0.908824	0.703804	0.195827	0.221896	0.305556	0.132067	0.24044	0.492099	0.330287	0.400279	0.234173	0.690513	0.111544	0.351615	0.312018	0.339161	0.301341	0.181233	0.563553	0.335745	0.493217	0.697095	0.176883	0.455247	0.262997	0.293771	0.315746	0.350999	0.210385	0.34125	0.437037	0.649621	0.249647
0	0	0.958861	0.717224	0.269357	1.00962	0.358862	0.176762	0.58156	0.0942492	0.401392	0.16125	0.394261	0.1411	0.207611	0.397099	0.194642	0.929412	0.728261	0.199621	0.222385	0.307692	0.132067	0.239861	0.492099	0.347258	0.379358	0.228727	0.667185	0.111738	0.347107	0.311248	0.344056	0.297107	0.17748	0.566616	0.334298	0.492248	0.656985	0.173818	0.442901	0.251529	0.318784	0.306678	0.339705	0.223462	0.35875	0.460741	0.715909	0.272214
0	0	0.974684	0.763496	0.315158	1.03205	0.353756	0.208998	0.595745	0.0977636	0.393271	0.159393	0.38576	0.141462	0.20183	0.388939	0.192549	0.926471	0.752717	0.197724	0.218964	0.301994	0.131615	0.238123	0.504515	0.348564	0.39749	0.229408	0.715397	0.111544	0.346356	0.312789	0.346154	0.302752	0.176944	0.546708	0.332127	0.493217	0.661134	0.172067	0.45679	0.255352	0.28102	0.307502	0.3649	0.218462	0.35375	0.444444	0.700758	0.267983
0	0	0.974684	0.781491	0.317339	1.03526	0.365427	0.198016	0.583924	0.0961661	0.404872	0.162488	0.39745	0.144718	0.210501	0.394379	0.195061	0.979412	0.769022	0.194405	0.223851	0.309829	0.132067	0.242758	0.498871	0.349869	0.407252	0.234173	0.695179	0.111738	0.344853	0.309707	0.347552	0.300635	0.179625	0.562021	0.335022	0.49031	0.694329	0.174694	0.425926	0.248471	0.309465	0.306678	0.357081	0.216154	0.3525	0.432593	0.679924	0.248942
0	0	0.952532	0.760925	0.307525	1.04167	0.420861	0.202621	0.624113	0.0964856	0.402552	0.159703	0.391073	0.138567	0.204239	0.397099	0.195479	0.944118	0.706522	0.201043	0.224829	0.307692	0.131162	0.243337	0.462754	0.342037	0.348675	0.229408	0.706065	0.112128	0.344102	0.305855	0.337762	0.300635	0.180697	0.554364	0.327786	0.483527	0.670816	0.173818	0.42284	0.25	0.302109	0.302556	0.339705	0.206538	0.35125	0.456296	0.719697	0.263047
0	0	0.974684	0.755784	0.291167	1.00321	0.374909	0.212186	0.56974	0.0952077	0.396752	0.161869	0.388948	0.139291	0.20183	0.388033	0.189619	0.908824	0.733696	0.197724	0.219453	0.305556	0.128901	0.238123	0.453725	0.335509	0.369596	0.228046	0.637636	0.11057	0.341848	0.307396	0.337063	0.299929	0.182842	0.566616	0.324168	0.486434	0.655602	0.172942	0.439815	0.249235	0.287886	0.307502	0.345786	0.21	0.33875	0.434074	0.685606	0.247532
0	0	0.981013	0.758355	0.338059	1.01923	0.442743	0.217853	0.609929	0.0971246	0.399072	0.164036	0.39745	0.139653	0.202794	0.393472	0.191293	0.944118	0.692935	0.203414	0.223363	0.311254	0.131615	0.24102	0.460497	0.343342	0.379358	0.225323	0.696734	0.110765	0.350864	0.305855	0.348252	0.299224	0.182306	0.580398	0.326339	0.5	0.665284	0.17338	0.439815	0.242355	0.292791	0.311624	0.352737	0.214231	0.36	0.447407	0.6875	0.254584
0	0	0.977848	0.727506	0.321701	1.09615	0.367615	0.212186	0.565012	0.0955272	0.394432	0.164964	0.393199	0.138567	0.202794	0.398912	0.190456	0.926471	0.668478	0.203414	0.222385	0.309117	0.132067	0.242178	0.420993	0.342037	0.417015	0.232131	0.654743	0.114269	0.358377	0.305855	0.348951	0.301341	0.17748	0.586524	0.327062	0.515504	0.6639	0.17732	0.433642	0.250765	0.309956	0.307502	0.341442	0.218462	0.3575	0.441481	0.757576	0.253173
0	0	1.00316	0.735219	0.306434	1.09615	0.393144	0.215374	0.583924	0.0948882	0.400232	0.164345	0.396387	0.140738	0.204239	0.400725	0.192968	0.926471	0.75	0.209578	0.22434	0.312678	0.133424	0.245075	0.510158	0.334204	0.393305	0.219877	0.640747	0.111738	0.353869	0.299692	0.341958	0.292872	0.178552	0.58193	0.322721	0.505814	0.643154	0.169877	0.438272	0.246177	0.301128	0.299258	0.326672	0.218846	0.34875	0.44	0.738636	0.2433
0	0	0.952532	0.745501	0.306434	1.12179	0.370532	0.21006	0.555556	0.0939297	0.399072	0.168369	0.390011	0.13712	0.203276	0.398912	0.191293	0.926471	0.684783	0.210526	0.222874	0.309829	0.131615	0.24102	0.428894	0.335509	0.35007	0.220558	0.667185	0.111349	0.349361	0.298921	0.345455	0.294989	0.17748	0.565084	0.322721	0.516473	0.633472	0.172504	0.439815	0.251529	0.317803	0.291838	0.336229	0.216538	0.3625	0.445926	0.721591	0.251058
0	0	0.952532	0.760925	0.273719	1.16026	0.375638	0.217499	0.56974	0.0955272	0.397912	0.165893	0.392136	0.13712	0.206166	0.401632	0.197572	0.929412	0.682065	0.206733	0.221408	0.309117	0.133424	0.24044	0.5	0.335509	0.414226	0.228727	0.598756	0.110765	0.356123	0.298151	0.325874	0.297812	0.178016	0.569678	0.32055	0.520349	0.656985	0.17338	0.425926	0.240061	0.365866	0.302556	0.336229	0.216538	0.35125	0.437037	0.681818	0.241185
0	0	0.933544	0.663239	0.295529	1.11218	0.504741	0.211477	0.560284	0.0952077	0.395592	0.162179	0.388948	0.136758	0.201349	0.396192	0.196316	0.920588	0.720109	0.211	0.222874	0.308405	0.130258	0.242758	0.422122	0.328982	0.379358	0.230769	0.662519	0.111738	0.362885	0.298921	0.341958	0.295695	0.189812	0.583461	0.327062	0.514535	0.644537	0.174256	0.447531	0.256116	0.419814	0.306678	0.342311	0.215	0.36125	0.454815	0.695076	0.257405
0	0	0.990506	0.784062	0.29771	1.17308	0.430343	0.248317	0.531915	0.0971246	0.400232	0.164655	0.392136	0.140014	0.204721	0.398005	0.198828	0.894118	0.755435	0.207207	0.223363	0.315527	0.132972	0.241599	0.5	0.339426	0.380753	0.232131	0.696734	0.113101	0.355372	0.297381	0.353147	0.300635	0.184987	0.575804	0.321997	0.510659	0.644537	0.175569	0.450617	0.244648	0.333987	0.289365	0.354474	0.206538	0.36125	0.441481	0.706439	0.246827
0	0	0.974684	0.750643	0.295529	1.22756	0.643326	0.239816	0.541371	0.0942492	0.397912	0.165583	0.390011	0.134949	0.205684	0.399819	0.194642	0.914706	0.717391	0.211475	0.221408	0.311966	0.13071	0.241599	0.427765	0.330287	0.435146	0.2226	0.645412	0.112906	0.3426	0.291217	0.337063	0.293578	0.175871	0.565084	0.316208	0.505814	0.644537	0.17338	0.441358	0.238532	0.333987	0.281946	0.351868	0.206154	0.3425	0.447407	0.6875	0.244711
0	0	0.946203	0.766067	0.286805	1.17949	0.456601	0.253277	0.548463	0.0945687	0.396752	0.165893	0.393199	0.140014	0.203757	0.398005	0.198409	0.897059	0.736413	0.202466	0.221896	0.309829	0.13071	0.239861	0.448081	0.334204	0.369596	0.228727	0.654743	0.114853	0.353118	0.295069	0.339161	0.299929	0.181233	0.566616	0.32055	0.525194	0.64177	0.169877	0.444444	0.242355	0.342815	0.285243	0.35013	0.207692	0.35625	0.453333	0.789773	0.242595
0	0	0.974684	0.74036	0.281352	1.12821	0.393873	0.241587	0.56974	0.0932907	0.395592	0.16744	0.394261	0.139653	0.207611	0.398912	0.198409	0.929412	0.73913	0.214794	0.220919	0.312678	0.131162	0.242178	0.471783	0.327676	0.377964	0.223962	0.654743	0.112322	0.343351	0.294299	0.332168	0.292167	0.183378	0.552833	0.315485	0.507752	0.614108	0.172942	0.419753	0.230122	0.350172	0.286068	0.332754	0.187692	0.34375	0.453333	0.715909	0.24189
0	0	1.01899	0.74036	0.352236	1.09615	0.499635	0.263549	0.527187	0.0948882	0.388631	0.162488	0.393199	0.136035	0.203276	0.390752	0.196735	0.9	0.695652	0.209578	0.219941	0.308405	0.128901	0.237543	0.455982	0.331593	0.377964	0.226004	0.63297	0.114269	0.353869	0.302773	0.336364	0.304164	0.187131	0.555896	0.323444	0.512597	0.648686	0.183012	0.42284	0.24159	0.406572	0.27535	0.336229	0.184231	0.3425	0.447407	0.708333	0.235543
0	0	0.990506	0.81491	0.334787	1.08013	0.477753	0.250443	0.591017	0.0936102	0.392111	0.164036	0.388948	0.135673	0.204239	0.386219	0.194224	0.897059	0.668478	0.209104	0.218964	0.307692	0.128449	0.235805	0.472912	0.330287	0.393305	0.223962	0.598756	0.113685	0.345605	0.305855	0.33007	0.299929	0.184987	0.546708	0.321997	0.506783	0.650069	0.181261	0.427469	0.229358	0.336439	0.280297	0.337967	0.183077	0.35125	0.444444	0.710227	0.234133
0	0	0.971519	0.791774	0.303162	1.07372	0.499635	0.269926	0.576832	0.0961661	0.400232	0.164964	0.393199	0.137482	0.210019	0.385313	0.194224	0.947059	0.679348	0.209104	0.219941	0.309117	0.129806	0.238702	0.444695	0.33812	0.390516	0.230769	0.611198	0.116994	0.359128	0.312018	0.337063	0.306281	0.191421	0.54977	0.329957	0.512597	0.809129	0.18345	0.427469	0.233945	0.461501	0.283594	0.351868	0.178462	0.33	0.434074	0.69697	0.224965
0	0	0.996835	0.804627	0.315158	1.13462	0.504012	0.283741	0.617021	0.0958466	0.395592	0.160631	0.38576	0.133502	0.204239	0.381686	0.190038	0.891176	0.720109	0.206259	0.21652	0.305556	0.127092	0.235226	0.428894	0.330287	0.337517	0.219197	0.623639	0.113685	0.351615	0.306626	0.33007	0.300635	0.188204	0.54977	0.327062	0.505814	0.652835	0.181699	0.429012	0.240061	0.336439	0.281121	0.364031	0.179231	0.36	0.42963	0.683712	0.212976
0	0	0.927215	0.827763	0.306434	1.04167	0.411379	0.287637	0.591017	0.0958466	0.390951	0.159084	0.38576	0.137482	0.206647	0.386219	0.187526	0.891176	0.747283	0.200095	0.216031	0.301994	0.127996	0.237543	0.579007	0.335509	0.453278	0.223962	0.562986	0.113296	0.341848	0.304314	0.333566	0.298518	0.183914	0.526799	0.327786	0.508721	0.68603	0.185201	0.436728	0.236239	0.379598	0.281121	0.344917	0.177692	0.34375	0.444444	0.712121	0.219323
0	0	0.927215	0.863753	0.292257	1.06731	0.426696	0.314205	0.600473	0.0948882	0.397912	0.159084	0.393199	0.138567	0.208574	0.389846	0.191293	0.911765	0.695652	0.202466	0.218475	0.306268	0.127996	0.239861	0.446953	0.326371	0.433752	0.223281	0.595645	0.111738	0.349361	0.303544	0.337063	0.306281	0.184987	0.554364	0.34081	0.499031	0.659751	0.191331	0.433642	0.237768	0.41589	0.281946	0.346655	0.178462	0.3725	0.453333	0.738636	0.22567
0	0	0.955696	0.794344	0.334787	1.08974	0.444931	0.287283	0.605201	0.0980831	0.396752	0.162179	0.387885	0.138567	0.205202	0.388033	0.193386	0.891176	0.709239	0.205311	0.21652	0.304131	0.128449	0.237543	0.496614	0.336815	0.384937	0.226004	0.561431	0.112322	0.341848	0.303544	0.328671	0.302047	0.180161	0.537519	0.337916	0.514535	0.6639	0.192644	0.419753	0.239297	0.403629	0.281121	0.336229	0.176538	0.34875	0.434074	0.714015	0.207334
0	0	0.946203	0.807198	0.323882	1.19872	0.45733	0.305349	0.605201	0.0958466	0.395592	0.16125	0.392136	0.140738	0.206166	0.3835	0.196316	0.908824	0.69837	0.196776	0.219941	0.306268	0.129353	0.239282	0.444695	0.326371	0.429568	0.223281	0.584759	0.11096	0.3426	0.301233	0.332168	0.301341	0.181769	0.529862	0.334298	0.517442	0.68603	0.188704	0.435185	0.236239	0.397254	0.273702	0.347524	0.176923	0.34875	0.431111	0.698864	0.199577
0	0	0.93038	0.796915	0.294438	1.11538	0.442013	0.298618	0.560284	0.0958466	0.393271	0.157536	0.384697	0.134588	0.204239	0.38078	0.190456	0.882353	0.695652	0.199621	0.215543	0.301994	0.127996	0.235226	0.458239	0.332898	0.344491	0.227366	0.566096	0.110765	0.344102	0.301233	0.339161	0.297107	0.18874	0.526799	0.336469	0.518411	0.665284	0.186515	0.419753	0.234709	0.414419	0.28277	0.338836	0.177308	0.3475	0.437037	0.674242	0.213681
0	0	0.952532	0.820051	0.336968	1.40064	0.4938	0.282324	0.591017	0.0910543	0.385151	0.157536	0.378321	0.13712	0.19894	0.374433	0.184596	0.876471	0.663043	0.199621	0.21261	0.30057	0.126187	0.23175	0.418736	0.327676	0.456067	0.21307	0.522551	0.111738	0.339594	0.304314	0.334965	0.297107	0.184987	0.537519	0.329233	0.51938	0.670816	0.187828	0.435185	0.243119	0.42717	0.268755	0.345786	0.173846	0.3425	0.431111	0.681818	0.211566
0	0	0.882911	0.804627	0.331516	1.60897	0.501823	0.34396	0.586288	0.0958466	0.392111	0.160012	0.387885	0.137844	0.203757	0.385313	0.188363	0.879412	0.684783	0.19725	0.216031	0.303419	0.126187	0.236964	0.458239	0.326371	0.389121	0.226685	0.528771	0.110181	0.338092	0.29584	0.320979	0.296401	0.179088	0.528331	0.318379	0.520349	0.636238	0.185201	0.419753	0.229358	0.391368	0.276999	0.340573	0.170385	0.34625	0.438519	0.69697	0.213681
0	0	0.879747	0.876607	0.315158	1.24038	0.49453	0.294013	0.579196	0.0948882	0.396752	0.159084	0.388948	0.137482	0.205684	0.38078	0.187108	0.917647	0.701087	0.198198	0.217986	0.306268	0.125735	0.236964	0.520316	0.330287	0.366806	0.230088	0.538103	0.110765	0.344102	0.29661	0.336364	0.299929	0.182306	0.523737	0.315485	0.514535	0.634855	0.192207	0.410494	0.240826	0.387935	0.276175	0.336229	0.173462	0.3525	0.447407	0.698864	0.22426
0	0	0.867089	0.835476	0.316249	1.23397	0.407732	0.341835	0.550827	0.0945687	0.399072	0.161869	0.383634	0.139291	0.206647	0.381686	0.18334	0.917647	0.711957	0.194405	0.216031	0.305556	0.127092	0.236385	0.418736	0.348564	0.419805	0.225323	0.520995	0.108429	0.338843	0.29584	0.323776	0.296401	0.187668	0.528331	0.314038	0.515504	0.637621	0.189142	0.412037	0.234709	0.350172	0.277824	0.35013	0.173462	0.34625	0.431111	0.685606	0.22426
0	0	0.901899	0.81491	0.343511	1.30128	0.702407	0.31881	0.58156	0.0926518	0.390951	0.157536	0.383634	0.133864	0.19894	0.37534	0.182085	0.897059	0.682065	0.201517	0.213099	0.302707	0.125283	0.233488	0.427765	0.318538	0.387727	0.226685	0.536547	0.109792	0.338843	0.294299	0.324476	0.297107	0.183378	0.54977	0.31042	0.520349	0.658368	0.190893	0.429012	0.233945	0.349191	0.276175	0.344917	0.170769	0.3375	0.459259	0.717803	0.217913
0	0	0.876582	0.863753	0.355507	1.25	0.637491	0.348565	0.588652	0.0932907	0.388631	0.15506	0.383634	0.135673	0.198459	0.371714	0.18041	0.902941	0.682065	0.203414	0.21652	0.304843	0.12483	0.232329	0.46614	0.328982	0.358438	0.219197	0.499222	0.105314	0.338092	0.290447	0.315385	0.291461	0.181233	0.511485	0.307525	0.513566	0.594744	0.182137	0.421296	0.230122	0.33693	0.26216	0.329279	0.174615	0.335	0.428148	0.666667	0.212271
0	0	0.867089	0.858612	0.320611	1.08974	0.479942	0.344315	0.56974	0.0955272	0.393271	0.156917	0.381509	0.132779	0.197495	0.37806	0.178736	0.9	0.711957	0.199147	0.213099	0.304131	0.127996	0.234647	0.422122	0.33812	0.301255	0.227366	0.499222	0.107261	0.3426	0.292758	0.317483	0.296401	0.181233	0.531394	0.311143	0.528101	0.673582	0.176445	0.430556	0.237768	0.356547	0.270404	0.356212	0.176538	0.34625	0.453333	0.69697	0.215092
0	0	0.860759	0.858612	0.346783	1.05128	0.649891	0.391782	0.553191	0.0942492	0.394432	0.157536	0.386823	0.134588	0.198459	0.373527	0.177899	0.911765	0.695652	0.19725	0.215543	0.302707	0.12664	0.232329	0.440181	0.33812	0.379358	0.227366	0.525661	0.104536	0.33734	0.288136	0.309091	0.292872	0.175335	0.51608	0.303907	0.521318	0.648686	0.171191	0.412037	0.228593	0.376165	0.266282	0.318853	0.176154	0.3275	0.428148	0.657197	0.212271
0	0	0.914557	0.928021	0.304253	1.04487	0.622903	0.374424	0.605201	0.0952077	0.38051	0.153822	0.373007	0.131331	0.195568	0.364461	0.170364	0.882353	0.695652	0.19156	0.209189	0.292735	0.122569	0.225377	0.39842	0.330287	0.333333	0.227366	0.505443	0.106482	0.335086	0.281202	0.312587	0.290049	0.174799	0.525268	0.306078	0.514535	0.637621	0.176445	0.421296	0.228593	0.33693	0.256389	0.337967	0.173846	0.32125	0.431111	0.6875	0.204513
0	0	0.873418	0.845758	0.339149	1.09295	0.703136	0.35813	0.617021	0.0955272	0.383991	0.153822	0.379384	0.134226	0.194123	0.368087	0.172457	0.879412	0.69837	0.186344	0.211144	0.293447	0.122569	0.228273	0.396163	0.343342	0.292887	0.230088	0.505443	0.10804	0.341848	0.288136	0.306993	0.292872	0.17748	0.534456	0.306078	0.516473	0.632089	0.173818	0.444444	0.230122	0.311918	0.26958	0.317116	0.175385	0.3475	0.423704	0.659091	0.198872
0	0	0.901899	0.796915	0.317339	1.05128	0.622174	0.399929	0.607565	0.0942492	0.38051	0.151965	0.370882	0.134226	0.19027	0.365367	0.167853	0.894118	0.671196	0.191086	0.207234	0.29416	0.123021	0.225956	0.391648	0.332898	0.305439	0.219197	0.494557	0.108234	0.335086	0.285054	0.308392	0.295695	0.180161	0.542113	0.305355	0.517442	0.64592	0.175569	0.415123	0.221713	0.320745	0.257214	0.32146	0.174615	0.3575	0.428148	0.681818	0.198872
0	0	0.873418	0.845758	0.330425	1.09936	0.59081	0.381509	0.572104	0.0952077	0.37587	0.151656	0.366631	0.127713	0.19316	0.358114	0.166597	0.882353	0.695652	0.184448	0.205279	0.289886	0.121664	0.223059	0.363431	0.327676	0.320781	0.2226	0.528771	0.109597	0.341097	0.291988	0.314685	0.297812	0.175335	0.546708	0.306078	0.520349	0.647303	0.180823	0.42284	0.238532	0.355076	0.266282	0.314509	0.174615	0.33625	0.434074	0.674242	0.199577
0	0	0.876582	0.825193	0.323882	1.04487	0.537564	0.443854	0.565012	0.0961661	0.390951	0.151965	0.376196	0.13314	0.235549	0.368994	0.174131	0.888235	0.673913	0.187293	0.211632	0.297009	0.123926	0.228853	0.380361	0.340731	0.308229	0.227366	0.533437	0.107261	0.328325	0.285054	0.304895	0.290049	0.176944	0.532925	0.299566	0.525194	0.64177	0.17951	0.416667	0.227064	0.337911	0.25474	0.325804	0.173077	0.3475	0.438519	0.676136	0.207334
0	0	0.905063	0.922879	0.333697	1.09615	0.434719	0.455544	0.541371	0.0952077	0.37935	0.151346	0.369819	0.132055	0.189788	0.362647	0.171201	0.870588	0.673913	0.186818	0.208211	0.290598	0.121664	0.227694	0.478555	0.336815	0.329149	0.223962	0.544323	0.109208	0.329827	0.286595	0.302797	0.295695	0.176944	0.519142	0.301013	0.524225	0.670816	0.172067	0.408951	0.225535	0.336439	0.263809	0.303215	0.174615	0.33	0.417778	0.662879	0.202398
0	0	0.89557	0.915167	0.320611	1.0609	0.587892	0.460149	0.541371	0.101917	0.394432	0.15506	0.380446	0.140738	0.19605	0.376247	0.182503	0.952941	0.692935	0.192034	0.213587	0.299145	0.12483	0.234647	0.383747	0.347258	0.329149	0.233492	0.511664	0.109402	0.330579	0.288906	0.308392	0.297812	0.175871	0.540582	0.30246	0.533915	0.661134	0.182574	0.415123	0.228593	0.312898	0.262984	0.304952	0.175	0.33375	0.438519	0.700758	0.199577
0	0	0.924051	0.943445	0.320611	1.02244	0.699489	0.461566	0.513002	0.0964856	0.383991	0.150727	0.371945	0.131693	0.190751	0.359927	0.175806	0.905882	0.684783	0.193457	0.206745	0.289886	0.123021	0.226535	0.436795	0.33812	0.334728	0.221239	0.548989	0.111544	0.333584	0.283513	0.307692	0.302047	0.169437	0.531394	0.304631	0.517442	0.640387	0.175569	0.421296	0.227064	0.331045	0.249794	0.290182	0.172692	0.3425	0.428148	0.67803	0.203808
0	0	0.939873	0.933162	0.353326	1.20192	0.487236	0.453064	0.560284	0.0961661	0.388631	0.153822	0.376196	0.134226	0.200385	0.3699	0.178317	0.929412	0.665761	0.188715	0.210166	0.292023	0.122117	0.229432	0.418736	0.33812	0.288703	0.212389	0.556765	0.111738	0.324568	0.280431	0.297902	0.296401	0.172118	0.520674	0.300289	0.516473	0.674965	0.169002	0.407407	0.230887	0.351643	0.255565	0.291051	0.171538	0.34625	0.448889	0.685606	0.197461
0	0	0.927215	0.928021	0.309706	1.07051	0.616338	0.542685	0.579196	0.0955272	0.37239	0.147323	0.361318	0.130608	0.19027	0.351768	0.171201	0.888235	0.67663	0.172119	0.201857	0.282051	0.118498	0.221321	0.341986	0.32376	0.308229	0.207624	0.502333	0.113296	0.329827	0.281972	0.304895	0.304164	0.17319	0.531394	0.301737	0.522287	0.742739	0.166375	0.408951	0.230887	0.386954	0.253092	0.292789	0.175385	0.3325	0.434074	0.659091	0.199577
0	0	0.911392	0.866324	0.333697	1.09295	0.610503	0.479277	0.593381	0.0952077	0.37587	0.149489	0.364506	0.129161	0.191715	0.354488	0.17455	0.888235	0.660326	0.178284	0.203812	0.285613	0.12076	0.223059	0.340858	0.330287	0.290098	0.215793	0.497667	0.110765	0.324568	0.27812	0.313986	0.293578	0.167292	0.526799	0.295948	0.514535	0.658368	0.171191	0.412037	0.222477	0.31486	0.252267	0.275413	0.173462	0.33875	0.454815	0.708333	0.205219
0	0	0.949367	0.899743	0.34133	1.08974	0.85558	0.435352	0.543735	0.0958466	0.37471	0.148561	0.366631	0.132417	0.19894	0.354488	0.174131	0.858824	0.684783	0.180654	0.202346	0.282051	0.12076	0.226535	0.34763	0.326371	0.304045	0.217155	0.499222	0.110376	0.326071	0.278891	0.311888	0.297107	0.172654	0.522205	0.296671	0.514535	0.662517	0.166375	0.402778	0.224006	0.294262	0.258862	0.287576	0.174615	0.33375	0.444444	0.672348	0.202398
0	0	0.917722	1.02057	0.354417	1.07051	0.817651	0.50797	0.527187	0.102236	0.389791	0.153203	0.379384	0.137844	0.211946	0.37262	0.182085	0.929412	0.692935	0.182551	0.210166	0.293447	0.124378	0.234647	0.36456	0.334204	0.315202	0.218516	0.544323	0.11349	0.330579	0.27735	0.301399	0.303458	0.179088	0.520674	0.298119	0.532946	0.681881	0.169002	0.396605	0.222477	0.309956	0.253916	0.290182	0.171154	0.345	0.438519	0.69697	0.199577
0	0	0.901899	0.956298	0.371865	1.07051	0.648432	0.45023	0.565012	0.098722	0.37587	0.14887	0.368757	0.132417	0.197013	0.361741	0.178317	0.891176	0.6875	0.176387	0.203324	0.2849	0.12076	0.228853	0.3386	0.339426	0.294282	0.218516	0.494557	0.114269	0.326822	0.278891	0.318182	0.301341	0.17748	0.529862	0.297395	0.510659	0.666667	0.166813	0.405864	0.230122	0.345758	0.251443	0.287576	0.172692	0.3375	0.45037	0.715909	0.205924
0	0	0.886076	1.01028	0.342421	1.10256	0.478483	0.523557	0.541371	0.0996805	0.37587	0.148251	0.367694	0.127713	0.19027	0.354488	0.176643	0.885294	0.638587	0.180654	0.201857	0.284188	0.121212	0.223638	0.312641	0.321149	0.277545	0.21307	0.508554	0.113296	0.326822	0.278891	0.312587	0.292167	0.175335	0.531394	0.296671	0.515504	0.658368	0.165061	0.405864	0.232416	0.333987	0.249794	0.298002	0.174615	0.345	0.451852	0.69697	0.206629
0	0	0.873418	0.948586	0.331516	1.14103	0.687819	0.416932	0.572104	0.101917	0.382831	0.156917	0.379384	0.134226	0.197013	0.364461	0.18041	0.961765	0.671196	0.182551	0.206745	0.289886	0.12483	0.232908	0.354402	0.345953	0.312413	0.219877	0.548989	0.115048	0.323817	0.281202	0.304895	0.304164	0.179088	0.531394	0.296671	0.520349	0.61964	0.161996	0.396605	0.217125	0.280039	0.256389	0.282363	0.173462	0.3325	0.453333	0.708333	0.207334
0	0	0.93038	1.01799	0.335878	1.17308	0.582786	0.482111	0.503546	0.0939297	0.37123	0.14887	0.364506	0.131331	0.189788	0.356301	0.181666	0.885294	0.6875	0.169749	0.199413	0.279202	0.120308	0.224218	0.390519	0.334204	0.270572	0.211028	0.493002	0.112517	0.32006	0.275809	0.31049	0.292167	0.171582	0.528331	0.295948	0.524225	0.661134	0.157618	0.393519	0.216361	0.273664	0.246496	0.27715	0.17	0.32875	0.447407	0.679924	0.203808
0	0	0.968354	0.969152	0.354417	1.12179	0.770241	0.485654	0.560284	0.100958	0.387471	0.154132	0.382572	0.135311	0.198459	0.3699	0.186689	0.923529	0.665761	0.183025	0.208211	0.290598	0.127092	0.234067	0.362302	0.344648	0.331939	0.214432	0.589425	0.115437	0.326822	0.279661	0.31958	0.296401	0.175335	0.526799	0.300289	0.511628	0.66805	0.163748	0.391975	0.220183	0.307994	0.248145	0.274544	0.171538	0.335	0.425185	0.679924	0.192525
0	0	0.924051	1.01799	0.320611	1.20833	0.607586	0.591923	0.562648	0.0984026	0.383991	0.153203	0.379384	0.135673	0.19894	0.365367	0.18041	0.941176	0.701087	0.182551	0.207234	0.292023	0.126187	0.232908	0.360045	0.344648	0.305439	0.210347	0.474339	0.116216	0.32006	0.272727	0.318881	0.290049	0.180697	0.517611	0.293777	0.515504	0.655602	0.155867	0.395062	0.218654	0.294752	0.249794	0.2702	0.168077	0.33625	0.445926	0.698864	0.208745
0	0	0.939873	1.02828	0.347874	0	0	0	0	0	0	0	0	0	0	0	0	0	0	0	0	0	0	0	0	0	0	0	0	0.115826	0.324568	0.27735	0.33007	0.302752	0.170509	0.522205	0.304631	0.517442	0.677732	0.158932	0.395062	0.227829	0.28102	0.24155	0.261512	0.17	0.33125	0	0	0
0	0	0	0	0	0	0	0	0	0	0	0	0	0	0	0	0	0	0	0	0	0	0	0	0	0	0	0	0	0	0	0	0	0	0	0	0	0	0	0	0	0	0	0	0	0	0	0	0	0
JC1-488	0	1	2	3	4	5	6	7	8	9	10	11	12	13	14	15	16	17	18	19	20	21	22	23	24	25	26	27	28	29	30	31	32	33	34	35	36	37	38	39	40	41	42	43	44	45	46	47	48
0	0	1.69025	1.3809	1.27172	1.4712	1.28646	1.13983	1.44841	1.22903	1.23823	1.22202	1.28739	1.1632	1.1234	1.41361	1.27127	1.44175	1.73417	1.38466	1.3664	1.25138	1.34216	1.29706	1.28734	1.24934	1.38873	1.17023	2.17016	0	0	0	0	0	0	0	0	0	0	0	0	0	0	0	0	0	0	1.39946	1.90551	2.1208
0	0	1.67	1.36319	1.29904	1.45039	1.27622	1.14479	1.42009	1.23752	1.25686	1.23765	1.31342	1.17547	1.14155	1.42499	1.27508	1.46152	1.77375	1.40338	1.39145	1.25652	1.36323	1.30888	1.32784	1.27748	1.39246	1.20746	2.13936	1.66595	1.96155	1.74213	1.87675	1.91213	1.7992	2.33259	1.95749	2.08874	2.33557	1.59368	2.16179	1.82123	1.447	1.94431	1.72841	1.73065	1.41965	1.35484	1.80801	1.89744
0	0	1.6376	1.28174	1.35657	1.43271	1.29199	1.14662	1.39309	1.20377	1.23275	1.20449	1.28401	1.14906	1.10996	1.38687	1.24786	1.43025	1.68917	1.36556	1.32904	1.22076	1.29619	1.26536	1.28838	1.23984	1.35742	1.16658	2.01607	1.61456	1.87198	1.69559	1.78426	1.8239	1.73934	2.19459	1.86925	1.99377	2.20646	1.54592	2.10286	1.81488	1.40236	1.89131	1.67534	1.68002	1.41721	1.29564	1.68528	1.76858
0	0	1.60972	1.26545	1.3372	1.43009	1.28553	1.15197	1.37961	1.18547	1.20853	1.18868	1.25926	1.11569	1.0978	1.35756	1.22511	1.39382	1.64911	1.34476	1.31038	1.1982	1.26611	1.25022	1.27952	1.18421	1.34956	1.1424	1.91481	1.52557	1.75277	1.59359	1.69092	1.72173	1.63547	2.05091	1.75793	1.86249	2.08234	1.48654	1.96984	1.70638	1.3351	1.78696	1.57668	1.58359	1.37549	1.23533	1.57907	1.67437
0	0	1.58225	1.24125	1.34698	1.39941	1.25398	1.14	1.36683	1.18963	1.19146	1.1751	1.24757	1.10839	1.08842	1.34335	1.21459	1.36261	1.63833	1.30947	1.29313	1.19023	1.27075	1.23489	1.263	1.20854	1.31463	1.13933	1.87734	1.43097	1.63012	1.48841	1.57405	1.60452	1.52521	1.87399	1.64073	1.75877	1.90772	1.40429	1.82645	1.56851	1.26742	1.67399	1.49035	1.49702	1.26628	1.22867	1.53129	1.59481
0	0	1.55374	1.24327	1.36205	1.3946	1.24365	1.13096	1.34121	1.1968	1.22359	1.2024	1.28133	1.13752	1.10866	1.36011	1.24522	1.37422	1.6868	1.33989	1.31109	1.21632	1.30131	1.25885	1.27135	1.20461	1.34447	1.18971	1.88607	1.3944	1.59875	1.45919	1.52874	1.55674	1.48554	1.82571	1.59187	1.713	1.8243	1.39563	1.76227	1.5278	1.23902	1.6492	1.46091	1.5435	1.28232	1.23458	1.47831	1.53945
0	0	1.52144	1.2501	1.34179	1.37386	1.23499	1.12986	1.35126	1.14411	1.19372	1.1648	1.2422	1.09914	1.07719	1.31269	1.19296	1.33374	1.59358	1.27356	1.2531	1.18	1.25655	1.21779	1.24876	1.1706	1.28143	1.15424	1.89833	1.33162	1.50932	1.4024	1.45798	1.48266	1.42621	1.75495	1.51491	1.59966	1.72934	1.34554	1.65889	1.4646	1.18339	1.56705	1.40555	1.47374	1.2419	1.20666	1.46517	1.49345
0	0	1.50154	1.24594	1.30658	1.3531	1.2102	1.12365	1.31612	1.11981	1.17262	1.15088	1.22191	1.08216	1.06031	1.27659	1.17665	1.32804	1.5456	1.26415	1.23468	1.16645	1.24392	1.20028	1.22596	1.15982	1.26281	1.14217	1.83633	1.2925	1.46598	1.35595	1.42376	1.45626	1.38986	1.69871	1.47657	1.56206	1.6693	1.32946	1.6311	1.4428	1.17343	1.51782	1.37374	1.43194	1.16234	1.1981	1.44463	1.45476
0	0	1.50338	1.27343	1.30734	1.32616	1.20221	1.10547	1.29935	1.12742	1.17322	1.15937	1.22084	1.09378	1.07088	1.27262	1.187	1.29795	1.54506	1.27375	1.25298	1.16883	1.25535	1.21052	1.20814	1.14821	1.26297	1.17327	1.76851	1.25974	1.41913	1.34019	1.39118	1.39476	1.36469	1.61897	1.43813	1.51736	1.61245	1.30522	1.58834	1.41383	1.1634	1.51971	1.33381	1.39602	1.19212	1.19677	1.42194	1.44673
0	0	1.47344	1.24872	1.28897	1.31012	1.19693	1.10288	1.30801	1.09558	1.15359	1.13465	1.19143	1.06802	1.05528	1.24027	1.14834	1.257	1.48429	1.25259	1.21566	1.1368	1.21353	1.17302	1.1688	1.16621	1.21388	1.12893	1.65946	1.24772	1.39939	1.3136	1.37178	1.37208	1.33507	1.58842	1.41855	1.45643	1.59322	1.31192	1.55124	1.43075	1.13397	1.47941	1.3482	1.38311	1.15516	1.17557	1.3707	1.40395
0	0	1.44221	1.27158	1.27307	1.30087	1.17412	1.11621	1.26935	1.12185	1.1826	1.15878	1.21677	1.09705	1.08387	1.26218	1.17166	1.29233	1.50645	1.27979	1.22095	1.16738	1.22859	1.1907	1.19017	1.18403	1.2475	1.17392	1.69106	1.24086	1.38616	1.31252	1.35419	1.34351	1.32324	1.53858	1.39643	1.43581	1.55187	1.31754	1.5017	1.42275	1.14037	1.42883	1.32056	1.35337	1.11743	1.12892	1.31508	1.31052
0	0	1.42291	1.23813	1.24327	1.29297	1.18181	1.11086	1.25894	1.06765	1.1489	1.12703	1.16995	1.06552	1.05431	1.21383	1.14478	1.24146	1.46968	1.23848	1.18872	1.12436	1.17577	1.14932	1.14889	1.15272	1.19473	1.13035	1.61236	1.21743	1.35357	1.2852	1.32589	1.32835	1.31064	1.51205	1.35338	1.3979	1.50923	1.30246	1.44914	1.38296	1.11954	1.39244	1.27665	1.30748	1.12492	1.13545	1.29438	1.30274
0	0	1.39025	1.19972	1.21942	1.27526	1.14613	1.11093	1.25394	1.08034	1.15089	1.14441	1.18478	1.08033	1.07026	1.21743	1.16265	1.2646	1.51589	1.26282	1.16656	1.14311	1.18512	1.15662	1.17572	1.16849	1.21823	1.15201	1.58362	1.19245	1.31745	1.26037	1.30523	1.30137	1.28362	1.46144	1.334	1.35837	1.48361	1.28793	1.40397	1.36932	1.08556	1.35838	1.26015	1.27265	1.11796	1.15599	1.28146	1.29032
0	0	1.34425	1.21597	1.23485	1.25684	1.16951	1.09829	1.24652	1.07628	1.13664	1.12987	1.16921	1.08333	1.05713	1.20502	1.14945	1.25772	1.4491	1.23868	1.15782	1.1368	1.17577	1.14295	1.17549	1.18233	1.20297	1.13455	1.5137	1.17331	1.28383	1.22812	1.28021	1.25619	1.26345	1.40844	1.28306	1.33348	1.45514	1.28087	1.39311	1.35274	1.09306	1.33671	1.24089	1.2681	1.12105	1.11058	1.25129	1.24643
0	0	1.31562	1.19244	1.20864	1.24089	1.16516	1.07965	1.23338	1.0818	1.12659	1.11529	1.15702	1.06137	1.0511	1.18956	1.12862	1.23669	1.40057	1.21677	1.15127	1.11339	1.14592	1.13144	1.1579	1.12558	1.21619	1.13394	1.46168	1.11885	1.22899	1.17928	1.23425	1.25	1.20792	1.36255	1.23963	1.28353	1.39687	1.22777	1.31133	1.2851	1.05303	1.31275	1.20391	1.21595	1.05917	1.11344	1.23778	1.23321
0	0	1.29433	1.17554	1.18527	1.23772	1.10025	1.08925	1.19816	1.09269	1.12539	1.11597	1.15722	1.08318	1.06537	1.19342	1.12103	1.21351	1.39101	1.21135	1.14306	1.1153	1.15233	1.12453	1.14688	1.13695	1.20003	1.12231	1.45564	1.11446	1.22062	1.18618	1.21141	1.22164	1.1879	1.33503	1.23181	1.24984	1.36537	1.23027	1.31502	1.27574	1.04964	1.25992	1.21551	1.19606	1.08146	1.11835	1.21846	1.2023
0	0	1.28577	1.15578	1.16707	1.22252	1.12398	1.08304	1.19891	1.06183	1.09861	1.08893	1.13442	1.05736	1.04599	1.15883	1.09319	1.17085	1.32611	1.16087	1.10737	1.08179	1.11709	1.09987	1.14764	1.08788	1.17664	1.09168	1.36073	1.08438	1.19067	1.17236	1.18035	1.19747	1.1581	1.2837	1.21085	1.23135	1.35052	1.21386	1.29636	1.27189	1.04768	1.24032	1.18208	1.16117	1.04552	1.10737	1.19354	1.19698
0	0	1.27792	1.0684	1.17425	1.18601	1.06711	1.07079	1.16573	1.0735	1.09942	1.08456	1.12252	1.05573	1.05259	1.14165	1.09495	1.19682	1.32946	1.14672	1.08834	1.07219	1.09965	1.08717	1.11365	1.09679	1.16028	1.10454	1.36498	1.07601	1.18436	1.16582	1.17369	1.2035	1.15245	1.27789	1.21227	1.2187	1.34187	1.218	1.27879	1.2593	1.0698	1.23653	1.18806	1.16731	1.03046	1.10727	1.18896	1.20029
0	0	1.26375	1.08062	1.15323	1.16348	1.08284	1.0528	1.14848	1.06969	1.0907	1.07619	1.10891	1.05169	1.05684	1.12751	1.09564	1.16365	1.30413	1.14257	1.08054	1.06687	1.0833	1.08057	1.10699	1.11116	1.15204	1.10014	1.31753	1.0531	1.13863	1.12598	1.14957	1.13766	1.13194	1.23012	1.18181	1.19365	1.27644	1.17644	1.26438	1.19114	1.04987	1.21149	1.15314	1.12197	1.00574	1.1222	1.19376	1.18242
0	0	1.22993	1.0702	1.1348	1.15958	1.08891	1.05644	1.13665	1.08219	1.1035	1.09152	1.11832	1.06705	1.07208	1.15267	1.11095	1.18177	1.29865	1.15945	1.11145	1.08245	1.11264	1.10941	1.13796	1.11133	1.15042	1.12292	1.32098	1.07391	1.15206	1.15313	1.15326	1.15508	1.13855	1.2262	1.18485	1.20074	1.2742	1.19662	1.29217	1.19101	1.07001	1.23202	1.17021	1.09677	1.05529	1.05434	1.13295	1.12435
0	0	1.21598	1.09811	1.09746	1.15625	1.0777	1.0638	1.12583	1.07077	1.09613	1.08449	1.10596	1.05635	1.06061	1.12028	1.10118	1.1543	1.26881	1.13228	1.09402	1.06971	1.10714	1.09098	1.13179	1.09245	1.15619	1.09971	1.28982	1.06055	1.12803	1.13306	1.12697	1.12741	1.12756	1.21149	1.14718	1.17326	1.24	1.17844	1.24862	1.17248	1.07113	1.20925	1.14326	1.06463	1.01095	1.0349	1.12441	1.13725
0	0	1.17397	1.08861	1.11913	1.13981	1.05942	1.04374	1.10886	1.03913	1.07353	1.06034	1.08567	1.03705	1.04316	1.0941	1.06919	1.12044	1.24038	1.09691	1.06824	1.0476	1.07524	1.06203	1.09152	1.04784	1.12393	1.08494	1.2357	1.02803	1.10276	1.12404	1.08893	1.08279	1.10427	1.14113	1.11242	1.1257	1.17774	1.11468	1.19241	1.14061	1.06912	1.16582	1.09732	1.03472	0.986424	1.03244	1.11174	1.09852
0	0	1.16822	1.07339	1.10082	1.13267	1.07392	1.04165	1.09871	1.06757	1.08538	1.07416	1.09353	1.05607	1.06153	1.11493	1.08417	1.13807	1.21883	1.11696	1.09406	1.06204	1.09477	1.07583	1.12935	1.06812	1.14234	1.09101	1.2284	1.02376	1.11552	1.1058	1.08284	1.07767	1.09356	1.15007	1.11042	1.10918	1.17934	1.10911	1.19919	1.13079	1.05621	1.14961	1.09778	1.03821	0.997224	1.04567	1.10169	1.0877
0	0	1.14432	1.08379	1.09093	1.10043	1.06254	1.0338	1.08572	1.03476	1.06382	1.04564	1.06125	1.027	1.02936	1.0706	1.05531	1.10733	1.24202	1.08831	1.04672	1.02708	1.05362	1.0398	1.0753	1.0282	1.11517	1.07161	1.20409	1.03214	1.10327	1.08999	1.08073	1.06013	1.09663	1.12991	1.09056	1.10787	1.16899	1.08446	1.20048	1.11595	1.03242	1.15249	1.08901	1.03535	0.998403	1.07296	1.1352	1.0917
0	0	1.11914	1.06267	1.04764	1.08362	1.05696	1.04305	1.06657	1.07096	1.07481	1.06401	1.07474	1.04235	1.05782	1.09224	1.08041	1.12309	1.22899	1.1107	1.07117	1.04832	1.08426	1.06157	1.08844	1.04233	1.12409	1.10237	1.20069	1.01996	1.08547	1.07797	1.07821	1.06517	1.08979	1.14365	1.10004	1.09556	1.15857	1.07518	1.17623	1.07101	1.0132	1.14554	1.09399	1.08144	1.02799	1.06972	1.09657	1.09594
0	0	1.10032	1.05636	1.08733	1.07249	1.041	1.02019	1.05935	1.06413	1.06099	1.04673	1.05051	1.02943	1.04538	1.06714	1.05364	1.1102	1.17395	1.07534	1.05613	1.03317	1.0671	1.04453	1.06931	1.02615	1.09781	1.08701	1.16273	0.999495	1.05548	1.04912	1.04513	1.03329	1.04223	1.09621	1.07703	1.05765	1.09493	1.04373	1.12096	1.07307	1.00318	1.0838	1.04675	1.06457	0.995208	1.03829	1.0852	1.05987
0	0	1.09465	1.02982	1.05594	1.05553	1.00198	1.01713	1.0479	1.05351	1.05979	1.04333	1.05652	1.02818	1.03585	1.06463	1.05646	1.09787	1.18869	1.07235	1.05251	1.03398	1.06412	1.05237	1.05201	1.01325	1.08145	1.08758	1.12405	0.981573	1.05004	1.03328	1.03043	1.02358	1.02278	1.08407	1.05059	1.0379	1.06474	1.04022	1.08804	1.07036	1.01255	1.05537	1.02473	1.04762	0.972277	1.02569	1.08357	1.06396
0	0	1.06687	1.01681	1.04576	1.04497	0.980047	1.00022	1.03804	1.03769	1.05007	1.03645	1.03768	1.02771	1.0371	1.05771	1.04558	1.08927	1.15234	1.05118	1.04723	1.02326	1.05225	1.03912	1.04945	1.00006	1.07127	1.08393	1.0997	0.981777	1.04678	1.03195	1.03436	1.03109	1.02482	1.08361	1.03358	1.03049	1.08153	1.0299	1.0644	1.05118	1.02669	1.04525	1.04303	1.03886	0.984104	1.05273	1.08534	1.05946
0	0	1.05437	0.995242	1.05459	1.02888	0.979212	1.00356	1.02721	1.01252	1.02621	1.01504	1.01402	1.0152	1.01926	1.04379	1.02613	1.07803	1.10241	1.02824	1.02469	1.01409	1.02484	1.01748	1.04344	1.00809	1.06739	1.05192	1.08398	0.998712	1.04921	1.04698	1.04241	1.05264	1.0373	1.08572	1.04216	1.05081	1.08025	1.03655	1.06515	1.06198	1.02729	1.05144	1.04077	1.04053	1.00627	1.0013	1.04528	1.01672
0	0	1.02557	1.02532	1.02821	1.01162	0.971741	0.985441	1.0081	1.02481	1.03488	1.01976	1.02142	1.00935	1.02424	1.03504	1.02375	1.06792	1.08962	1.02587	1.02391	1.00498	1.01512	1.01601	1.03721	1.0068	1.05465	1.02881	1.05708	1.00586	1.03104	1.02832	1.02795	1.02894	1.03027	1.04937	1.03065	1.02582	1.06073	1.03205	1.04049	1.03258	0.999693	1.03114	1.02806	1.03545	0.999924	1.02532	1.07764	1.0389
0	0	1.02876	0.996512	1.02626	1.00324	0.970555	0.992537	1.01357	1.02364	1.04367	1.0295	1.03302	1.03168	1.03765	1.03516	1.04347	1.06979	1.12829	1.0335	1.03475	1.02362	1.0334	1.03574	1.03169	1.0282	1.07641	1.04979	1.07633	0.977132	0.994182	0.987401	0.989987	0.982542	0.982796	0.999078	0.99543	0.997381	1.00138	0.997978	1.02496	0.9933	0.98806	1.00209	0.993224	0.992706	0.953111	1.02452	1.05059	1.03859
0	0	1	1	1	1	1	1	1	1	1	1	1	1	1	1	1	1	1	1	1	1	1	1	1	1	1	1	1	1	1	1	1	1	1	1	1	1	1	1	1	1	1	1	1	1	1	1	1	1
0	0	0.992416	1.00368	0.942347	0.982246	0.950778	0.972371	0.997393	0.96412	0.974866	0.957702	0.923689	0.990556	0.981386	0.987742	0.94764	1.01741	1.04828	0.972482	0.987737	0.929996	0.928291	0.944926	0.954964	0.961541	1.01505	0.97525	1.00251	1.00679	0.994249	0.997571	0.995904	1.00092	0.994336	0.986691	0.988164	0.976744	1.01748	1.00482	1.00287	1.00182	1.00661	1.02646	0.998239	1.00794	1.02099	0.983041	0.998511	0.988394
0	0	0.964842	0.952702	0.841588	0.949174	0.891887	0.897766	0.955096	0.893406	0.862459	0.8711	0.80202	0.880641	0.857338	0.854248	0.83096	1.01286	1.00578	0.793624	0.878261	0.812166	0.838565	0.776312	0.885623	0.936331	0.930718	0.906248	0.992524	0.944146	0.974085	0.956129	0.975631	0.972858	0.968686	0.964178	0.957349	0.960765	0.984559	0.950687	0.99623	0.951042	0.932933	0.960516	0.962787	0.949598	0.991558	0.919143	0.974607	0.952958
0	0	0.965119	0.911195	0.897827	0.935658	0.834139	0.833492	0.891034	0.84025	0.839675	0.826748	0.75408	0.817146	0.793805	0.808489	0.768321	1.04926	0.993668	0.699587	0.832918	0.760023	0.811861	0.738761	0.867946	0.900393	0.947501	0.879644	1.02328	0.76199	0.859609	0.822025	0.906276	0.89476	0.896282	0.916022	0.870261	0.853484	0.878144	0.830986	0.956828	0.865819	0.782914	0.887943	0.942573	0.850478	0.914474	0.89378	0.928399	0.85638
0	0	0.98036	0.805985	0.909487	0.933485	0.825349	0.765141	0.853665	0.823578	0.830845	0.803003	0.737266	0.789106	0.754294	0.791433	0.733533	1.094	1.06618	0.646056	0.827378	0.740048	0.793711	0.724249	0.875476	1.00956	0.948025	0.832334	1.00363	0.68834	0.788529	0.768665	0.853983	0.851795	0.83775	0.888864	0.842865	0.83196	0.80866	0.766429	0.924402	0.833568	0.738663	0.908685	0.908959	0.840752	0.884127	0.879742	0.943904	0.826215
0	0	0.973653	0.810549	0.961074	0.920078	0.780962	0.737749	0.815184	0.812227	0.815098	0.770624	0.728744	0.772161	0.721249	0.780119	0.695794	1.15627	1.08567	0.608857	0.825366	0.72377	0.780625	0.71384	0.878732	1.0394	0.931924	0.805731	0.991987	0.651755	0.757671	0.77297	0.825973	0.831753	0.802904	0.890343	0.839173	0.830946	0.792481	0.738939	0.944687	0.82082	0.720511	0.891338	0.875689	0.834412	0.88002	0.841553	0.940534	0.783667
0	0	0.926118	0.766286	0.945292	0.913466	0.798893	0.709128	0.781451	0.816927	0.821426	0.764131	0.730576	0.773855	0.72287	0.785509	0.686677	1.20226	1.1734	0.592616	0.840402	0.729699	0.776832	0.71552	0.899462	1.0802	0.942204	0.783229	0.989077	0.639228	0.746564	0.786511	0.812073	0.822382	0.791873	0.899389	0.854321	0.827377	0.785965	0.723945	1.00773	0.801834	0.683263	0.885502	0.836983	0.824564	0.857963	0.851447	0.960169	0.773565
0	0	0.924203	0.736878	0.991343	0.89394	0.762811	0.681736	0.770445	0.813238	0.811789	0.744681	0.720428	0.771794	0.7167	0.775054	0.663678	1.27198	1.19983	0.57132	0.829451	0.715703	0.77209	0.707483	0.899666	1.11186	0.955735	0.757336	1.0051	0.653019	0.741816	0.79553	0.821815	0.820463	0.788977	0.923468	0.866783	0.823543	0.795702	0.731623	1.06851	0.836362	0.681964	0.869829	0.866041	0.819609	0.874848	0.840606	0.973876	0.765728
0	0	0.923794	0.72648	0.991579	0.88867	0.744133	0.65855	0.741104	0.805399	0.813314	0.734279	0.722202	0.765998	0.714175	0.778626	0.65298	1.33872	1.2665	0.560501	0.823772	0.716249	0.771863	0.704137	0.911586	1.16081	0.963445	0.735426	1.00233	0.650146	0.724266	0.795609	0.823107	0.808888	0.753001	0.918944	0.869394	0.82349	0.793514	0.72206	1.09358	0.817755	0.649889	0.851901	0.872358	0.811607	0.82929	0.806273	0.944607	0.735564
0	0	0.909225	0.731453	0.988575	0.875616	0.770678	0.624774	0.72458	0.784807	0.791813	0.702353	0.715363	0.74983	0.69982	0.764376	0.627823	1.36197	1.25481	0.546205	0.784365	0.702505	0.768563	0.690069	0.898445	1.18831	0.943777	0.714739	0.983794	0.642651	0.724456	0.797491	0.834326	0.811035	0.749428	0.91289	0.882803	0.827345	0.797964	0.721523	1.1639	0.832673	0.644008	0.862853	0.89062	0.809114	0.858267	0.801944	0.969438	0.738447
0	0	0.890521	0.684564	0.98887	0.853979	0.773139	0.612781	0.694896	0.792416	0.804492	0.694554	0.714678	0.74575	0.702483	0.77618	0.622873	1.40825	1.30577	0.544651	0.793783	0.709443	0.778747	0.694932	0.919349	1.2202	0.933026	0.710322	0.999239	0.608975	0.690739	0.76637	0.805307	0.773278	0.711998	0.888759	0.85026	0.792102	0.784564	0.677141	1.15135	0.831507	0.604079	0.815905	0.906164	0.788227	0.822406	0.821293	0.965618	0.734768
0	0	0.883872	0.695135	1.02697	0.835532	0.74154	0.60465	0.687472	0.772959	0.774605	0.657914	0.693385	0.721229	0.674702	0.755314	0.59965	1.42033	1.31064	0.524085	0.759546	0.684656	0.749047	0.669631	0.896322	1.23398	0.902974	0.677822	0.998165	0.595063	0.699845	0.76733	0.808456	0.77401	0.697732	0.913099	0.854674	0.808198	0.793563	0.689663	1.1987	0.847836	0.601859	0.823532	0.918492	0.836341	0.810465	0.804565	0.963258	0.718173
0	0	0.882235	0.700065	1.03769	0.827272	0.707612	0.571392	0.674503	0.760189	0.777696	0.637646	0.695918	0.713782	0.671979	0.757067	0.590769	1.46063	1.35308	0.522115	0.760415	0.688952	0.755457	0.674015	0.897107	1.26623	0.90182	0.669638	1.02565	0.583597	0.690265	0.801196	0.810375	0.770475	0.685542	0.905844	0.843812	0.801185	0.800177	0.682734	1.20903	0.864218	0.589518	0.805534	0.958499	0.848518	0.815828	0.782399	0.944663	0.691759
0	0	0.85922	0.683186	1.02367	0.810828	0.737453	0.558558	0.654768	0.746887	0.771659	0.60891	0.691744	0.689627	0.649911	0.749542	0.577164	1.48087	1.3775	0.508211	0.739444	0.67977	0.747833	0.664248	0.90237	1.26628	0.878009	0.661907	0.990689	0.555072	0.664261	0.769442	0.784112	0.743476	0.651911	0.896258	0.8183	0.77475	0.780187	0.662522	1.21099	0.8394	0.559037	0.795233	0.967228	0.83075	0.778255	0.797211	0.958904	0.716368
0	0	0.862333	0.680926	1.05583	0.796788	0.739255	0.532612	0.631397	0.737771	0.774137	0.596443	0.696091	0.687846	0.650771	0.748431	0.570187	1.51978	1.41598	0.510609	0.736254	0.679521	0.746676	0.662769	0.916412	1.32333	0.844181	0.663978	1.0222	0.536579	0.650607	0.757648	0.773434	0.733916	0.633648	0.86569	0.809209	0.759722	0.771655	0.642522	1.205	0.846506	0.540236	0.776328	0.947779	0.814849	0.773235	0.787283	0.948202	0.693104
0	0	0.84525	0.665081	1.05212	0.789869	0.767821	0.5275	0.620857	0.71631	0.759754	0.565535	0.680524	0.662126	0.627752	0.736663	0.554595	1.59024	1.39339	0.496783	0.712876	0.661581	0.734728	0.649926	0.900247	1.3085	0.851104	0.628895	1.01365	0.526882	0.653516	0.763196	0.786879	0.730703	0.637419	0.880165	0.817283	0.759172	0.786359	0.641648	1.23415	0.86986	0.540271	0.802302	1.00926	0.831601	0.794189	0.777389	0.923427	0.682542
0	0	0.844885	0.645856	1.0381	0.775243	0.728575	0.502955	0.600697	0.704356	0.752135	0.544571	0.679558	0.642839	0.61835	0.735848	0.545845	1.62238	1.45105	0.486879	0.705839	0.665428	0.734595	0.644882	0.89292	1.33435	0.860649	0.626489	1.02216	0.512062	0.642247	0.744048	0.777789	0.713398	0.619933	0.885471	0.80496	0.754378	0.797448	0.639463	1.2228	0.861316	0.518494	0.78835	0.983767	0.825395	0.767607	0.754023	0.914073	0.666991
0	0	0.838397	0.641206	1.06272	0.760464	0.744045	0.483996	0.586246	0.701323	0.759851	0.528903	0.68469	0.63713	0.613694	0.741281	0.535972	1.62582	1.49081	0.485265	0.702969	0.667161	0.741764	0.651618	0.900044	1.36319	0.870509	0.626844	1.01988	0.474398	0.622318	0.71892	0.754736	0.695817	0.581966	0.864316	0.774809	0.725535	0.756731	0.616966	1.23271	0.853613	0.497036	0.767678	0.98438	0.792023	0.748061	0.767126	0.937809	0.679004
0	0	0.82979	0.650549	1.02303	0.750231	0.766722	0.483716	0.586658	0.682541	0.761271	0.50435	0.677768	0.620584	0.591208	0.726959	0.524974	1.62578	1.47479	0.466819	0.683108	0.65759	0.737364	0.638809	0.903852	1.38471	0.840615	0.617023	1.01298	0.467616	0.632556	0.728361	0.761416	0.714586	0.588067	0.883331	0.787324	0.725873	0.776278	0.61563	1.24165	0.893214	0.498689	0.776212	1.02879	0.805441	0.749696	0.745527	0.919579	0.653793
0	0	0.811947	0.65606	1.03622	0.731722	0.740749	0.447093	0.570615	0.65826	0.744443	0.475436	0.658794	0.598221	0.562644	0.706605	0.502291	1.61202	1.44904	0.454078	0.66224	0.63524	0.710831	0.619933	0.861869	1.35921	0.802538	0.604204	1.00049	0.444711	0.620473	0.713422	0.753371	0.699181	0.570016	0.867465	0.770063	0.71623	0.777753	0.609638	1.24154	0.877428	0.486549	0.776863	1.06194	0.7844	0.724064	0.74256	0.960169	0.612819
0	0	0.807724	0.633714	1.00677	0.720857	0.760086	0.439285	0.549796	0.659288	0.754484	0.467372	0.673487	0.595512	0.56882	0.716417	0.508946	1.66422	1.5235	0.455337	0.665274	0.647133	0.730404	0.631405	0.885856	1.39233	0.835003	0.60523	0.996195	0.430256	0.611066	0.705125	0.75294	0.696567	0.553759	0.852068	0.761694	0.703916	0.775221	0.596392	1.25043	0.867392	0.48003	0.762679	1.05926	0.77525	0.734865	0.747593	0.963708	0.618091
0	0	0.784168	0.632637	1.03604	0.708482	0.759031	0.432642	0.534069	0.644035	0.74069	0.444656	0.656517	0.583467	0.546403	0.701042	0.492294	1.62728	1.50524	0.440066	0.644437	0.632686	0.716161	0.626399	0.863963	1.4169	0.76399	0.591386	1.02784	0.402168	0.584438	0.673272	0.716344	0.663325	0.520085	0.83507	0.734106	0.677069	0.740183	0.56407	1.20639	0.828062	0.455395	0.740774	1.03243	0.744688	0.697559	0.725185	0.960506	0.607282
0	0	0.783452	0.625533	1.04758	0.696893	0.726246	0.414265	0.533781	0.636001	0.736267	0.430654	0.65438	0.567483	0.534604	0.697059	0.483373	1.64126	1.48149	0.439794	0.630888	0.627053	0.714928	0.619314	0.853874	1.40974	0.777102	0.582137	1.01151	0.393631	0.584165	0.663018	0.711669	0.661348	0.508418	0.837732	0.724036	0.667438	0.738561	0.561623	1.2286	0.845259	0.449974	0.730357	1.05306	0.742955	0.688622	0.722761	0.964944	0.605283
0	0	0.778601	0.610269	0.985042	0.680033	0.7106	0.415128	0.525039	0.628747	0.739326	0.419717	0.657325	0.563997	0.530086	0.701771	0.483401	1.67174	1.52582	0.427957	0.632534	0.630692	0.71855	0.622663	0.855124	1.4176	0.764252	0.585904	1.01916	0.381042	0.57435	0.654839	0.70911	0.653147	0.513814	0.823501	0.718086	0.665188	0.736372	0.550187	1.21861	0.83365	0.440999	0.746471	1.06263	0.729926	0.678582	0.705491	0.927135	0.581364
0	0	0.770228	0.610118	0.98039	0.671403	0.743474	0.39384	0.524641	0.599926	0.719439	0.397681	0.638969	0.543641	0.508101	0.68514	0.470915	1.64681	1.54067	0.414138	0.611027	0.613781	0.701576	0.604068	0.831865	1.40505	0.744008	0.574978	0.985317	0.3692	0.567089	0.655067	0.698839	0.658925	0.500593	0.820091	0.713334	0.668314	0.733963	0.547228	1.25089	0.837501	0.442617	0.717265	1.05812	0.726007	0.685542	0.727575	0.925281	0.592173
0	0	0.753584	0.62	0.943937	0.660908	0.725191	0.394401	0.515144	0.60553	0.73236	0.393425	0.646262	0.530409	0.509022	0.692398	0.471786	1.68338	1.54652	0.421204	0.609885	0.620411	0.715914	0.610505	0.848873	1.44404	0.707453	0.577976	0.994807	0.362034	0.571124	0.651685	0.703021	0.654401	0.505382	0.824336	0.718819	0.665114	0.727004	0.545943	1.28867	0.85581	0.437385	0.723358	1.11267	0.746371	0.677403	0.695966	0.908202	0.574729
0	0	0.738533	0.599483	0.944526	0.640904	0.703173	0.387758	0.500432	0.594782	0.72797	0.379917	0.646435	0.523696	0.496668	0.685515	0.466808	1.67378	1.55888	0.411475	0.601738	0.611939	0.710281	0.607213	0.837593	1.44521	0.719253	0.570482	1.00103	0.347453	0.562134	0.638885	0.694054	0.646238	0.481666	0.826893	0.704698	0.64754	0.727004	0.536916	1.25522	0.841	0.426414	0.716568	1.08415	0.721555	0.660899	0.714391	0.935983	0.578338
0	0	0.728011	0.596405	0.941464	0.636404	0.700272	0.366728	0.475098	0.59613	0.722788	0.372586	0.651352	0.516076	0.488164	0.684094	0.459825	1.68826	1.57361	0.401993	0.600405	0.614112	0.703169	0.607615	0.840965	1.48121	0.701002	0.571803	0.997359	0.340968	0.558194	0.63551	0.687878	0.639281	0.484929	0.818699	0.695222	0.63775	0.733004	0.532559	1.26284	0.836118	0.423638	0.711871	1.08327	0.717226	0.697216	0.68919	0.902191	0.563194
0	0	0.73713	0.608568	0.975031	0.627265	0.687396	0.365823	0.461828	0.590685	0.72479	0.361681	0.644059	0.501484	0.47972	0.681698	0.455426	1.69635	1.57891	0.399264	0.592299	0.608294	0.702676	0.600704	0.833377	1.47781	0.715162	0.579751	0.976766	0.328452	0.542918	0.618086	0.679476	0.625188	0.466793	0.791385	0.680015	0.614294	0.709695	0.512247	1.23448	0.827574	0.403763	0.688827	1.08419	0.696513	0.649566	0.694419	0.935281	0.5676
0	0	0.719507	0.600366	0.931335	0.622997	0.694164	0.352623	0.468374	0.581657	0.721731	0.351744	0.63595	0.498894	0.469275	0.677391	0.448749	1.66332	1.55583	0.391378	0.581954	0.601867	0.699357	0.59523	0.812153	1.47746	0.67116	0.580559	0.97511	0.316776	0.544261	0.615488	0.679378	0.626689	0.467711	0.814872	0.679234	0.615255	0.712744	0.514419	1.23162	0.820115	0.400775	0.697803	1.08855	0.704125	0.633176	0.676549	0.901798	0.543026
0	0	0.715108	0.603143	0.958954	0.602346	0.686429	0.340889	0.452674	0.558121	0.706275	0.336471	0.622676	0.477912	0.454837	0.656489	0.434646	1.6519	1.56308	0.375053	0.564846	0.586498	0.683502	0.580802	0.792819	1.47048	0.663922	0.568451	0.949324	0.311752	0.548118	0.615706	0.681961	0.628495	0.462683	0.818803	0.682177	0.617187	0.714612	0.508889	1.25485	0.836091	0.40642	0.703802	1.10896	0.733404	0.648806	0.678673	0.900084	0.54759
0	0	0.700568	0.591647	0.948943	0.593638	0.66986	0.342378	0.442656	0.559168	0.704983	0.329133	0.624177	0.475603	0.446888	0.659649	0.4303	1.63688	1.59352	0.378601	0.561178	0.583455	0.688566	0.580842	0.792673	1.49657	0.616615	0.565572	0.967141	0.298365	0.526149	0.583906	0.655132	0.609232	0.438882	0.792115	0.655744	0.599761	0.690025	0.492335	1.17223	0.799962	0.387749	0.676363	1.0884	0.704843	0.628461	0.690009	0.895674	0.561443
0	0	0.686657	0.582024	0.961604	0.587566	0.657159	0.326137	0.434394	0.537618	0.692497	0.316827	0.612306	0.455808	0.430586	0.637267	0.416444	1.60998	1.55285	0.358053	0.544281	0.570986	0.664347	0.571609	0.757087	1.42217	0.613259	0.561746	0.950085	0.289113	0.516117	0.577983	0.642105	0.595081	0.428105	0.770107	0.644909	0.582462	0.686779	0.485281	1.19882	0.795785	0.378631	0.65711	1.07182	0.682007	0.619334	0.671065	0.88986	0.54338
0	0	0.677334	0.585038	0.933278	0.568672	0.639624	0.315352	0.428781	0.525806	0.684418	0.310251	0.610878	0.448005	0.422606	0.631178	0.413586	1.59895	1.52703	0.351878	0.538468	0.571121	0.674398	0.567474	0.754877	1.43507	0.583941	0.542853	0.930925	0.289252	0.528361	0.612103	0.66298	0.611142	0.43723	0.798152	0.657055	0.592337	0.696786	0.499263	1.21631	0.821336	0.3905	0.678363	1.10333	0.699704	0.628955	0.674909	0.883989	0.524591
0	0	0.658133	0.570829	0.938578	0.555927	0.632284	0.304676	0.412876	0.51708	0.67382	0.30253	0.601482	0.44426	0.413052	0.619605	0.403664	1.56223	1.53507	0.340721	0.522378	0.559796	0.658884	0.558195	0.732781	1.41461	0.598836	0.544234	0.934327	0.274618	0.515984	0.597711	0.637172	0.597286	0.424715	0.77898	0.640334	0.573073	0.679403	0.481323	1.19599	0.804356	0.369928	0.661411	1.11321	0.687721	0.610169	0.667232	0.904831	0.512313
0	0	0.666258	0.572013	0.902008	0.548915	0.603718	0.297666	0.404381	0.529141	0.683586	0.305814	0.612825	0.449991	0.408982	0.627621	0.398528	1.55152	1.55035	0.345944	0.530089	0.568198	0.665276	0.561828	0.742085	1.43788	0.580374	0.546225	0.938222	0.279011	0.525274	0.601093	0.639042	0.596374	0.421961	0.786722	0.640355	0.570116	0.673822	0.476242	1.20296	0.814799	0.378478	0.685711	1.10038	0.688993	0.610283	0.654268	0.893427	0.502495
0	0	0.647173	0.557072	0.932101	0.542828	0.633911	0.289492	0.405026	0.526799	0.683667	0.306727	0.616455	0.449807	0.409051	0.630637	0.398587	1.56194	1.54688	0.344468	0.53102	0.569746	0.672407	0.566585	0.739875	1.41795	0.567997	0.564921	0.942296	0.265895	0.50015	0.572939	0.615005	0.575922	0.407639	0.747316	0.614688	0.543692	0.654373	0.462335	1.14019	0.774764	0.358756	0.628601	1.05371	0.656637	0.56868	0.664485	0.889747	0.499876
0	0	0.632458	0.492788	0.876509	0.533535	0.603279	0.295143	0.394925	0.510518	0.669042	0.299879	0.604113	0.438723	0.39017	0.616683	0.390419	1.51433	1.51078	0.338721	0.519271	0.559925	0.653441	0.556211	0.718825	1.37216	0.507736	0.541039	0.909974	0.267431	0.50126	0.577824	0.607858	0.582603	0.397737	0.755737	0.632083	0.541822	0.643456	0.463146	1.17186	0.788055	0.354268	0.623462	1.07446	0.654493	0.571494	0.644432	0.848989	0.471605
0	0	0.634562	0.493628	0.861139	0.523348	0.59005	0.287551	0.388324	0.494768	0.651762	0.294524	0.595212	0.422836	0.378638	0.597931	0.386098	1.47242	1.47601	0.327359	0.50812	0.548217	0.645552	0.544991	0.680361	1.32456	0.510358	0.54027	0.840765	0.263342	0.503578	0.57554	0.608547	0.58822	0.401254	0.751927	0.632329	0.543692	0.648226	0.465993	1.16926	0.776554	0.362393	0.633322	1.06826	0.643598	0.582408	0.634388	0.84677	0.463927
0	0	0.612862	0.506781	0.834698	0.51031	0.563066	0.275149	0.390849	0.493509	0.647266	0.294714	0.591953	0.418519	0.369145	0.593854	0.3839	1.4358	1.4589	0.322546	0.505357	0.547193	0.636277	0.539133	0.672801	1.28229	0.475167	0.540921	0.834005	0.262472	0.493435	0.570048	0.599444	0.577576	0.397864	0.747456	0.630007	0.525769	0.62472	0.457303	1.16533	0.772567	0.347631	0.613068	1.06884	0.626158	0.577845	0.642169	0.838708	0.456585
0	0	0.612409	0.5031	0.823626	0.508045	0.577832	0.269153	0.366462	0.483275	0.639098	0.2928	0.584545	0.414849	0.361659	0.587822	0.379114	1.40481	1.427	0.312835	0.499632	0.53754	0.633546	0.532675	0.655241	1.26042	0.442125	0.533663	0.835214	0.256067	0.488308	0.559714	0.589664	0.570249	0.388754	0.726926	0.612847	0.519105	0.607927	0.446255	1.14482	0.743355	0.344312	0.602814	1.01799	0.612555	0.564915	0.63216	0.842219	0.462299
0	0	0.598878	0.487922	0.814263	0.507813	0.572647	0.2764	0.36557	0.483434	0.636273	0.295337	0.59456	0.413198	0.359583	0.59016	0.381526	1.37583	1.41926	0.316016	0.504447	0.543193	0.638345	0.534539	0.647129	1.2324	0.438139	0.535971	0.826932	0.257132	0.49096	0.565813	0.589381	0.576008	0.395237	0.737678	0.621184	0.52089	0.623565	0.444507	1.15127	0.724721	0.339057	0.599814	1.0049	0.606646	0.566208	0.621874	0.814185	0.446536
0	0	0.589745	0.469795	0.803015	0.487101	0.553485	0.259059	0.367793	0.474708	0.63252	0.292816	0.58702	0.401282	0.345434	0.578832	0.375444	1.32561	1.40167	0.30919	0.494962	0.532877	0.630758	0.528036	0.628318	1.19101	0.412493	0.526229	0.797833	0.249793	0.477947	0.552182	0.579504	0.564328	0.380208	0.718802	0.60366	0.506083	0.600403	0.435119	1.12213	0.711349	0.330318	0.573817	0.965965	0.574228	0.550046	0.639849	0.807781	0.443369
0	0	0.57861	0.482648	0.771745	0.486438	0.531687	0.26417	0.354934	0.475347	0.638412	0.299963	0.596053	0.403322	0.350119	0.586083	0.381405	1.31615	1.39424	0.312401	0.504807	0.542419	0.632636	0.533447	0.620352	1.18626	0.41307	0.528713	0.79179	0.249056	0.476721	0.574004	0.577351	0.557239	0.388895	0.703353	0.603408	0.506432	0.598928	0.439513	1.12936	0.694559	0.326078	0.565539	0.949617	0.57273	0.56172	0.62887	0.823904	0.419698
0	0	0.564435	0.48028	0.784759	0.481861	0.520524	0.257312	0.357665	0.469033	0.62729	0.293516	0.584338	0.391137	0.337005	0.575023	0.375893	1.25184	1.36989	0.303305	0.489859	0.531602	0.621143	0.520343	0.620235	1.13836	0.408402	0.523487	0.759334	0.24684	0.474314	0.569758	0.571766	0.561838	0.37703	0.696654	0.599283	0.501859	0.597822	0.429725	1.08465	0.695264	0.319914	0.539542	0.920176	0.562081	0.534112	0.620397	0.8075	0.419857
0	0	0.564698	0.482562	0.748896	0.465525	0.509009	0.250194	0.33461	0.463144	0.631915	0.29697	0.5939	0.39105	0.3388	0.581285	0.382849	1.24525	1.34163	0.307956	0.496448	0.535631	0.620214	0.523546	0.601076	1.13279	0.37342	0.526091	0.739592	0.249682	0.481157	0.57344	0.575087	0.5662	0.373753	0.712695	0.602349	0.510772	0.593322	0.435568	1.10418	0.684686	0.321224	0.54882	0.915544	0.557957	0.559971	0.607098	0.776292	0.408871
0	0	0.560256	0.464715	0.69778	0.472707	0.504878	0.252265	0.330987	0.439254	0.615046	0.288135	0.576889	0.375627	0.320521	0.560246	0.371572	1.20398	1.32465	0.293485	0.477719	0.521274	0.604643	0.509045	0.580986	1.09398	0.411234	0.514061	0.68999	0.249919	0.477011	0.584318	0.576071	0.566932	0.391014	0.694532	0.60603	0.505207	0.584323	0.432722	1.10512	0.688456	0.316772	0.5371	0.90624	0.5446	0.557956	0.629251	0.776629	0.40834
0	0	0.548946	0.459763	0.700842	0.455261	0.502153	0.245557	0.32385	0.447625	0.617992	0.293328	0.583497	0.376642	0.322932	0.565593	0.373491	1.17393	1.29408	0.294787	0.481624	0.526374	0.612457	0.514886	0.568862	1.05523	0.354854	0.507573	0.690169	0.247721	0.475685	0.574469	0.574768	0.566105	0.379926	0.683919	0.598534	0.503454	0.583069	0.425094	1.10003	0.676115	0.310785	0.523032	0.890735	0.541564	0.559553	0.624876	0.812921	0.397672
0	0	0.539477	0.484004	0.69301	0.452164	0.46449	0.226792	0.32831	0.445355	0.626507	0.296116	0.591087	0.374775	0.323099	0.567533	0.379657	1.16554	1.28038	0.294955	0.482771	0.526787	0.616136	0.515118	0.571246	1.05394	0.347302	0.502051	0.681798	0.241903	0.464483	0.556998	0.557558	0.549398	0.373866	0.677778	0.578308	0.489692	0.57584	0.417815	1.08008	0.642156	0.30638	0.504058	0.840505	0.517814	0.541527	0.614994	0.795815	0.397212
0	0	0.52387	0.465899	0.667452	0.447078	0.441549	0.23721	0.322368	0.432532	0.607322	0.290836	0.580057	0.365147	0.309414	0.555174	0.368941	1.12051	1.27868	0.286678	0.472339	0.515805	0.592315	0.5051	0.542026	1.05675	0.361882	0.480378	0.665413	0.242719	0.465168	0.557259	0.554458	0.552183	0.370731	0.672419	0.581016	0.480641	0.565931	0.416916	1.08355	0.646496	0.301703	0.506988	0.847052	0.510654	0.566284	0.603207	0.76441	0.389994
0	0	0.532346	0.471604	0.663447	0.445475	0.41975	0.236757	0.315108	0.429109	0.612552	0.292066	0.585683	0.359999	0.3128	0.558031	0.369989	1.12671	1.26924	0.281955	0.474787	0.516873	0.594401	0.507213	0.529612	0.996893	0.328736	0.481699	0.640836	0.239562	0.45959	0.552446	0.551739	0.551575	0.365618	0.668053	0.579351	0.48268	0.572644	0.414357	1.07066	0.626288	0.299802	0.502709	0.817688	0.53627	0.563356	0.592748	0.75132	0.37653
0	0	0.52143	0.4493	0.652435	0.438802	0.452536	0.222543	0.321504	0.427973	0.606233	0.292956	0.581014	0.35089	0.303785	0.552678	0.368711	1.082	1.25688	0.279112	0.470595	0.512504	0.594288	0.502215	0.515453	0.980888	0.32433	0.477341	0.635464	0.241851	0.466305	0.560894	0.566882	0.559348	0.377228	0.678961	0.588779	0.491762	0.569939	0.412909	1.07243	0.607302	0.298042	0.500709	0.845061	0.543564	0.544608	0.598324	0.748848	0.367401
0	0	0.512019	0.439117	0.632472	0.428292	0.439791	0.226318	0.307862	0.414246	0.601729	0.289635	0.573688	0.347285	0.300872	0.54482	0.361402	1.05123	1.21749	0.274877	0.467149	0.509407	0.585696	0.496173	0.507196	0.962596	0.318666	0.465114	0.654893	0.236883	0.463067	0.553214	0.559809	0.551147	0.382115	0.658919	0.577864	0.483049	0.562268	0.406292	1.04223	0.598839	0.292917	0.493152	0.823315	0.533192	0.556929	0.587056	0.719691	0.36703
0	0	0.504946	0.456168	0.637595	0.432669	0.409994	0.215555	0.30708	0.412791	0.595474	0.28832	0.566494	0.342989	0.295714	0.539279	0.360844	1.03891	1.19685	0.271594	0.456887	0.502704	0.579722	0.49111	0.498038	0.912939	0.312582	0.459789	0.614737	0.231282	0.459238	0.566244	0.545822	0.543297	0.369926	0.63585	0.568629	0.475255	0.546606	0.393558	1.02409	0.585006	0.282489	0.475247	0.78124	0.535111	0.538941	0.608263	0.758287	0.363633
0	0	0.505911	0.436534	0.613568	0.419076	0.411708	0.214714	0.304047	0.405041	0.599437	0.28934	0.575495	0.340216	0.292846	0.537389	0.36148	1.04213	1.14436	0.271238	0.456465	0.503657	0.58122	0.491875	0.483559	0.901331	0.321288	0.458527	0.593965	0.233937	0.466578	0.572774	0.557669	0.555329	0.379997	0.654291	0.578784	0.485161	0.563596	0.399139	1.02402	0.592709	0.28361	0.463527	0.817152	0.535891	0.565219	0.606451	0.744326	0.361298
0	0	0.487733	0.436771	0.608975	0.418136	0.402171	0.20242	0.297913	0.414139	0.615377	0.296082	0.584388	0.343022	0.297038	0.548457	0.372031	1.03242	1.20647	0.276027	0.470184	0.51455	0.58875	0.502984	0.482221	0.93381	0.311743	0.465962	0.617602	0.233861	0.460476	0.564929	0.550952	0.541178	0.369629	0.648585	0.571802	0.476565	0.548081	0.393171	1.04008	0.565829	0.276773	0.468015	0.781049	0.536291	0.577312	0.600055	0.741826	0.351709
0	0	0.490962	0.428073	0.582003	0.409429	0.394129	0.204987	0.291545	0.404172	0.59122	0.288207	0.567995	0.334506	0.283779	0.525202	0.35635	0.979007	1.12604	0.263515	0.454392	0.496584	0.568931	0.484082	0.443756	0.875769	0.288247	0.441686	0.555511	0.229699	0.447947	0.552875	0.534837	0.53597	0.361423	0.617634	0.561897	0.465032	0.53232	0.38191	0.995551	0.562195	0.268777	0.461272	0.753292	0.520779	0.542972	0.57946	0.724888	0.340864
0	0	0.488536	0.421399	0.573582	0.411925	0.379889	0.197826	0.292917	0.395091	0.597952	0.289847	0.57113	0.331678	0.287324	0.527526	0.36037	0.952318	1.13486	0.262853	0.449845	0.502202	0.569481	0.485166	0.445385	0.870903	0.301725	0.432042	0.579551	0.22785	0.443634	0.551134	0.538946	0.531257	0.358795	0.619583	0.56095	0.470534	0.535418	0.380287	0.988198	0.557096	0.263723	0.465574	0.736103	0.519394	0.542516	0.597481	0.716517	0.337237
0	0	0.481303	0.403983	0.569283	0.395682	0.382438	0.213765	0.291792	0.398567	0.601906	0.292125	0.572219	0.329423	0.28441	0.523976	0.357825	0.960844	1.14643	0.261678	0.45091	0.500167	0.571282	0.489447	0.440471	0.847394	0.287145	0.427684	0.576954	0.226976	0.45332	0.548247	0.537519	0.537567	0.3571	0.610432	0.555011	0.468908	0.530206	0.37623	0.999472	0.535722	0.253212	0.451575	0.72745	0.509177	0.549171	0.582543	0.719579	0.339006
0	0	0.467187	0.39901	0.511925	0.402062	0.375978	0.200091	0.280868	0.387588	0.596216	0.289957	0.570388	0.325591	0.279268	0.520289	0.355525	0.919754	1.10363	0.258624	0.446846	0.498903	0.563089	0.485535	0.43047	0.856892	0.265485	0.431155	0.545214	0.224809	0.448343	0.545659	0.528576	0.526837	0.360985	0.617495	0.551704	0.467091	0.532124	0.374332	0.973758	0.524547	0.251193	0.448901	0.710873	0.510182	0.55537	0.579045	0.71177	0.333115
0	0	0.455102	0.413025	0.514104	0.393478	0.349521	0.189824	0.272249	0.392909	0.600938	0.293381	0.576485	0.325829	0.281725	0.522958	0.357977	0.929175	1.10113	0.260383	0.448693	0.501419	0.568475	0.491356	0.422125	0.837252	0.259926	0.413446	0.543692	0.228014	0.456056	0.551777	0.545909	0.539106	0.367892	0.601176	0.559099	0.473755	0.535836	0.378552	0.998869	0.532142	0.257062	0.449087	0.727795	0.51447	0.571874	0.587264	0.728567	0.337821
0	0	0.452647	0.411819	0.505212	0.390858	0.347104	0.193706	0.280401	0.376734	0.586781	0.286184	0.559127	0.313082	0.272802	0.509437	0.35037	0.90571	1.05833	0.249419	0.43231	0.487702	0.553398	0.475067	0.403227	0.81468	0.274978	0.417607	0.532545	0.223215	0.439148	0.542227	0.535932	0.522627	0.359558	0.588302	0.546648	0.460353	0.527157	0.367965	0.9908	0.50849	0.240163	0.444762	0.695789	0.489162	0.539169	0.579887	0.716011	0.323438
0	0	0.449783	0.412207	0.486249	0.378421	0.351411	0.191377	0.27601	0.378968	0.587669	0.282757	0.556182	0.309715	0.268048	0.504019	0.348033	0.878126	1.01821	0.247726	0.430036	0.484969	0.546779	0.472185	0.394854	0.810576	0.264698	0.408476	0.517996	0.227877	0.455404	0.552374	0.542735	0.535305	0.354473	0.595591	0.557531	0.469203	0.531165	0.3799	0.978282	0.51839	0.241485	0.440088	0.72925	0.50933	0.566398	0.575316	0.715056	0.316963
0	0	0.446203	0.399978	0.494612	0.375817	0.327283	0.188077	0.257112	0.379359	0.594295	0.287499	0.564662	0.312003	0.274133	0.505592	0.353383	0.845346	1.01985	0.247732	0.431955	0.48901	0.552374	0.479201	0.392092	0.791757	0.269366	0.407549	0.485764	0.223715	0.447658	0.57017	0.539389	0.531513	0.355745	0.585118	0.555113	0.474674	0.526567	0.36593	0.964369	0.525252	0.239525	0.439368	0.683078	0.505873	0.541147	0.577486	0.698006	0.311372
0	0	0.436091	0.389688	0.498204	0.375046	0.316604	0.186351	0.256824	0.378383	0.589897	0.290433	0.5651	0.304782	0.270611	0.506862	0.352686	0.840044	1.00542	0.244955	0.431121	0.491581	0.553417	0.477214	0.371973	0.785425	0.251167	0.388499	0.462127	0.220378	0.444425	0.557536	0.526632	0.525564	0.345942	0.577428	0.548424	0.46217	0.51238	0.361024	0.93545	0.496691	0.224361	0.425695	0.685681	0.491193	0.532895	0.55733	0.655983	0.301659
0	0	0.439291	0.391604	0.489253	0.375077	0.30087	0.183181	0.256426	0.369054	0.586612	0.287066	0.563277	0.306272	0.265788	0.500534	0.352447	0.826145	1.02515	0.245575	0.421621	0.484916	0.546096	0.476586	0.375432	0.794337	0.226727	0.395145	0.447399	0.216624	0.433285	0.505259	0.520752	0.518189	0.34597	0.560692	0.537236	0.461124	0.506528	0.350087	0.924666	0.484241	0.221668	0.423579	0.648851	0.469321	0.535747	0.558911	0.649101	0.303252
0	0	0.426052	0.391152	0.474354	0.358664	0.305573	0.18152	0.250347	0.363361	0.577233	0.281031	0.552626	0.296828	0.255884	0.489654	0.343734	0.800781	0.96566	0.238635	0.413437	0.474855	0.528041	0.464563	0.354935	0.753415	0.224839	0.382563	0.407422	0.215366	0.439588	0.487723	0.526214	0.528871	0.35549	0.565354	0.539654	0.465328	0.495882	0.351186	0.917691	0.481637	0.21848	0.423788	0.656432	0.471619	0.546357	0.564706	0.646685	0.301872
0	0	0.42196	0.379247	0.469878	0.360775	0.291729	0.187904	0.242497	0.357224	0.580251	0.280415	0.556025	0.298177	0.257352	0.493023	0.34817	0.802429	0.969922	0.236864	0.413396	0.480013	0.532403	0.470479	0.347027	0.762913	0.224052	0.365938	0.421166	0.213042	0.440736	0.476621	0.521503	0.513438	0.360236	0.567059	0.532436	0.465951	0.492489	0.362772	0.912752	0.478789	0.216342	0.426695	0.650153	0.470593	0.550236	0.562224	0.635309	0.293716
0	0	0.426914	0.389623	0.477887	0.355613	0.289488	0.17024	0.249207	0.354759	0.585837	0.278974	0.557856	0.299246	0.257862	0.494134	0.351117	0.795945	0.958415	0.238358	0.413102	0.481116	0.532308	0.474189	0.338131	0.732427	0.225993	0.365366	0.447533	0.202173	0.423253	0.45832	0.501107	0.498888	0.355278	0.536596	0.516844	0.448313	0.485456	0.3497	0.885529	0.454188	0.202088	0.39907	0.645061	0.444392	0.538219	0.559892	0.635534	0.297113
0	0	0.405302	0.35634	0.423473	0.348524	0.266722	0.161612	0.235786	0.348906	0.576369	0.27865	0.554325	0.296817	0.255009	0.487525	0.349344	0.767751	0.949342	0.228226	0.407449	0.477286	0.523887	0.472589	0.340747	0.745618	0.238265	0.362566	0.406527	0.199864	0.422573	0.450362	0.504256	0.496094	0.346436	0.530629	0.508647	0.445895	0.484891	0.344145	0.887075	0.434089	0.201757	0.400279	0.627489	0.43798	0.508861	0.549699	0.611489	0.280306
0	0	0.403548	0.347858	0.423709	0.349263	0.270106	0.17643	0.239313	0.344933	0.582447	0.277808	0.553228	0.289651	0.25561	0.487951	0.344428	0.777782	0.956162	0.226822	0.404775	0.475175	0.53062	0.473051	0.330106	0.760685	0.240835	0.35379	0.422553	0.20183	0.42867	0.452129	0.501722	0.501102	0.342863	0.530437	0.512927	0.443223	0.484055	0.348302	0.881231	0.460209	0.201013	0.398582	0.625613	0.444669	0.529472	0.549029	0.594213	0.277847
0	0	0.392179	0.336555	0.422826	0.335563	0.23987	0.172742	0.223434	0.344418	0.581963	0.281214	0.558822	0.294896	0.257611	0.485108	0.349041	0.768718	0.928702	0.224033	0.404193	0.477098	0.518084	0.474768	0.340224	0.754119	0.21157	0.355881	0.41069	0.198906	0.424061	0.448114	0.497257	0.487465	0.347496	0.517633	0.508299	0.438851	0.48494	0.344232	0.876065	0.447	0.19316	0.398605	0.623775	0.444597	0.514907	0.540752	0.603287	0.267037
0	0	0.402321	0.34803	0.396149	0.338167	0.271864	0.164459	0.218453	0.329626	0.574755	0.27827	0.54582	0.290978	0.245265	0.470469	0.345414	0.757756	0.936434	0.217719	0.394353	0.466293	0.502475	0.462591	0.319669	0.737703	0.214926	0.35665	0.390232	0.199279	0.433212	0.447669	0.505449	0.494593	0.350151	0.526505	0.511344	0.440783	0.487817	0.340499	0.898349	0.447027	0.197612	0.411301	0.615735	0.459883	0.524833	0.557168	0.621236	0.283879
0	0	0.389856	0.324564	0.392969	0.341681	0.255559	0.164309	0.218384	0.338672	0.584626	0.280875	0.555315	0.294356	0.247965	0.479271	0.35047	0.761123	0.945324	0.220105	0.400526	0.475016	0.508828	0.472632	0.325861	0.771531	0.215556	0.34746	0.401782	0.194535	0.426062	0.437454	0.489322	0.49138	0.343089	0.514936	0.501348	0.427318	0.473556	0.333071	0.880552	0.427525	0.185342	0.38635	0.603867	0.455236	0.526202	0.542183	0.610365	0.264401
0	0	0.391975	0.327944	0.383782	0.324436	0.235871	0.164912	0.215091	0.327817	0.579226	0.276875	0.548526	0.288118	0.246991	0.47251	0.343985	0.747868	0.929311	0.218804	0.391596	0.47002	0.502968	0.469312	0.309231	0.764847	0.226884	0.338842	0.406124	0.194539	0.429707	0.444947	0.490319	0.490953	0.346281	0.520068	0.504553	0.428944	0.471933	0.336941	0.858985	0.433194	0.186145	0.388443	0.611256	0.457862	0.508899	0.549468	0.615309	0.261216
0	0	0.379934	0.332853	0.373653	0.321261	0.240485	0.155573	0.216806	0.333653	0.583908	0.27819	0.551999	0.295457	0.24833	0.476053	0.343641	0.754424	0.899781	0.222412	0.392887	0.469847	0.507387	0.470573	0.313999	0.770358	0.232601	0.343121	0.422374	0.194301	0.430214	0.443694	0.487723	0.487208	0.349078	0.506707	0.502584	0.424952	0.4784	0.331136	0.862793	0.430346	0.179909	0.394117	0.59843	0.459749	0.529244	0.538766	0.60868	0.259076
0	0	0.375111	0.330893	0.384312	0.325576	0.246374	0.160103	0.210054	0.320652	0.57875	0.277739	0.547165	0.287416	0.246314	0.468903	0.343669	0.738948	0.87366	0.216346	0.387892	0.468278	0.497487	0.467706	0.29952	0.752125	0.219332	0.347401	0.41454	0.191161	0.420929	0.439821	0.485817	0.484034	0.344346	0.504219	0.502301	0.419407	0.467557	0.327653	0.859701	0.430644	0.178539	0.392536	0.589127	0.46296	0.519166	0.545116	0.614213	0.261853
0	0	0.372496	0.317589	0.358931	0.319135	0.240353	0.153265	0.198005	0.30907	0.561373	0.268209	0.537619	0.278577	0.236494	0.452893	0.328976	0.706742	0.856673	0.209075	0.374081	0.454722	0.484344	0.450783	0.285419	0.715073	0.209524	0.334484	0.429134	0.183835	0.411187	0.425594	0.458237	0.467907	0.327919	0.47212	0.481315	0.401844	0.458705	0.313096	0.818415	0.411088	0.170615	0.366236	0.565391	0.444597	0.467866	0.54724	0.620421	0.260226
0	0	0.359724	0.314316	0.357812	0.310967	0.236662	0.15842	0.201175	0.313345	0.567217	0.27032	0.539443	0.278307	0.238061	0.457048	0.332792	0.706026	0.85643	0.205948	0.377389	0.45924	0.483737	0.458324	0.293037	0.724219	0.228353	0.338329	0.425642	0.184705	0.412993	0.424664	0.463834	0.46977	0.329374	0.471598	0.483434	0.403027	0.459148	0.31965	0.841377	0.430509	0.170001	0.381839	0.569028	0.449439	0.490227	0.53745	0.59986	0.244728
0	0	0.361463	0.290161	0.327248	0.307669	0.228268	0.147528	0.202698	0.313043	0.574448	0.27316	0.541563	0.279214	0.243857	0.45961	0.338855	0.730529	0.877192	0.208189	0.377677	0.461223	0.482921	0.458831	0.287193	0.752418	0.206325	0.335568	0.414943	0.186954	0.419174	0.432895	0.472556	0.471528	0.330617	0.479427	0.4926	0.409617	0.454329	0.320936	0.832252	0.417354	0.161888	0.374166	0.557695	0.48631	0.510344	0.545208	0.64264	0.260102
0	0	0.359636	0.300818	0.33773	0.306806	0.228004	0.157256	0.198759	0.313132	0.558911	0.268399	0.528066	0.274843	0.235908	0.444761	0.328979	0.71165	0.858256	0.203099	0.369513	0.448529	0.474975	0.449518	0.279692	0.747904	0.217234	0.330914	0.441938	0.184331	0.412062	0.427153	0.46814	0.468867	0.320588	0.460116	0.486382	0.39969	0.452017	0.312672	0.8341	0.406694	0.159797	0.377584	0.577642	0.475199	0.492432	0.531678	0.617837	0.247382
0	0	0.358862	0.30915	0.347918	0.312338	0.228663	0.14975	0.194876	0.306569	0.572632	0.272099	0.542685	0.280034	0.241225	0.45075	0.334863	0.732249	0.872138	0.202948	0.377065	0.457675	0.47488	0.458192	0.280913	0.746145	0.215084	0.3291	0.443191	0.18409	0.409972	0.423072	0.466221	0.467442	0.324826	0.462325	0.488533	0.394398	0.459812	0.312784	0.804427	0.412282	0.157683	0.372631	0.561371	0.480103	0.494486	0.52325	0.60764	0.239703
0	0	0.34647	0.304177	0.337613	0.303985	0.229762	0.150526	0.200269	0.316094	0.588105	0.275818	0.554886	0.281783	0.241225	0.459126	0.341896	0.724798	0.865197	0.206593	0.383145	0.469419	0.481158	0.468841	0.278936	0.75066	0.191273	0.327542	0.447757	0.180439	0.402293	0.412821	0.448839	0.456018	0.31967	0.44538	0.473717	0.378894	0.434142	0.304644	0.775205	0.405718	0.15022	0.358633	0.539625	0.466448	0.481556	0.539286	0.625674	0.250301
0	0	0.351482	0.303036	0.324363	0.303276	0.213896	0.146018	0.187671	0.299794	0.591043	0.267381	0.561808	0.274983	0.236053	0.446255	0.330855	0.722541	0.876035	0.194135	0.368865	0.468888	0.466573	0.46231	0.278064	0.746732	0.19379	0.319595	0.407243	0.179764	0.406428	0.417452	0.445985	0.459079	0.32306	0.444719	0.472026	0.377881	0.42861	0.304694	0.796433	0.407291	0.149121	0.370655	0.542458	0.476389	0.46798	0.530535	0.613989	0.240181
0	0	0.346456	0.305597	0.353513	0.294353	0.218291	0.144724	0.193737	0.312227	0.617032	0.277328	0.588925	0.284233	0.241301	0.464538	0.341285	0.749516	0.855212	0.199135	0.383551	0.488708	0.492063	0.478608	0.279895	0.79205	0.206535	0.328331	0.447086	0.186556	0.436277	0.435819	0.461423	0.475795	0.325998	0.465614	0.499834	0.403618	0.464016	0.317116	0.814343	0.41258	0.148047	0.385304	0.563093	0.514911	0.507682	0.551211	0.614354	0.249558
0	0	0.345857	0.295285	0.340263	0.302953	0.197108	0.148499	0.177062	0.300504	0.604683	0.273872	0.582697	0.278631	0.235277	0.458614	0.336375	0.737694	0.826839	0.193394	0.376797	0.479236	0.487947	0.469564	0.258352	0.799144	0.216185	0.32488	0.445026	0.188314	0.438267	0.433644	0.454916	0.480423	0.317269	0.4645	0.497919	0.412838	0.461311	0.326454	0.803182	0.424053	0.145153	0.388118	0.546516	0.529828	0.490835	0.541929	0.624916	0.246904
0	0	0.349422	0.296276	0.33031	0.296835	0.205986	0.142524	0.17477	0.294544	0.606208	0.27134	0.582746	0.280336	0.234531	0.453232	0.336112	0.732142	0.86952	0.191532	0.374472	0.47762	0.490356	0.467577	0.256462	0.783432	0.186867	0.304646	0.421569	0.187141	0.442887	0.434876	0.455678	0.475747	0.321845	0.474121	0.50229	0.417358	0.457992	0.321186	0.810874	0.431974	0.149511	0.395814	0.545789	0.545421	0.478096	0.546755	0.616404	0.24862
0	0	0.343635	0.265425	0.30593	0.2946	0.188011	0.13752	0.17042	0.300344	0.623077	0.276633	0.585667	0.282247	0.240069	0.463845	0.340836	0.767787	0.863005	0.192328	0.381036	0.486734	0.505054	0.475018	0.259863	0.825233	0.186081	0.31072	0.446728	0.182883	0.439504	0.428587	0.453796	0.472896	0.311873	0.460203	0.496666	0.419555	0.451796	0.320512	0.795943	0.435391	0.144787	0.385955	0.548009	0.54537	0.489998	0.556164	0.635815	0.252583
0	0	0.341867	0.276814	0.298392	0.294261	0.210952	0.125701	0.173151	0.300043	0.615522	0.27516	0.58235	0.278815	0.237102	0.461183	0.338557	0.767464	0.845957	0.188069	0.376941	0.479444	0.509568	0.470496	0.274255	0.828927	0.207741	0.320482	0.432223	0.182868	0.447986	0.434863	0.452332	0.483721	0.313879	0.472781	0.502205	0.422776	0.471417	0.32588	0.783727	0.42625	0.145578	0.401302	0.564319	0.562533	0.499239	0.542287	0.614663	0.247824
0	0	0.350606	0.253412	0.308109	0.294415	0.191087	0.128074	0.167771	0.29325	0.606733	0.268341	0.574208	0.276116	0.231184	0.447077	0.334146	0.758902	0.864588	0.18146	0.37173	0.473468	0.49064	0.464598	0.244222	0.806824	0.174962	0.319792	0.448608	0.176786	0.431852	0.418579	0.440843	0.459696	0.316096	0.453818	0.489587	0.404769	0.464975	0.313583	0.785159	0.429587	0.137241	0.393443	0.561983	0.541287	0.48456	0.554247	0.626573	0.261252
0	0	0.361565	0.274726	0.305695	0.293367	0.199613	0.128807	0.15892	0.300734	0.62043	0.274007	0.587638	0.282322	0.231937	0.454379	0.336084	0.759296	0.898502	0.182303	0.37994	0.483403	0.510953	0.471488	0.254717	0.851615	0.197462	0.324111	0.473409	0.181147	0.441728	0.42561	0.452172	0.469846	0.317311	0.463317	0.494906	0.412437	0.466524	0.32166	0.792889	0.429858	0.145236	0.390303	0.58258	0.549268	0.501977	0.547863	0.630899	0.257236
0	0	0.355399	0.264973	0.280902	0.286401	0.194691	0.129993	0.155955	0.291458	0.614239	0.26956	0.580577	0.275663	0.228027	0.450512	0.33379	0.777746	0.873965	0.179749	0.375799	0.479485	0.502115	0.467826	0.2446	0.84458	0.193318	0.312081	0.446369	0.177906	0.427037	0.41049	0.442208	0.455144	0.299486	0.443692	0.479416	0.398454	0.453739	0.310687	0.756353	0.413014	0.134324	0.380305	0.575651	0.541164	0.468094	0.544989	0.61132	0.257696
0	0	0.344147	0.266416	0.284671	0.286648	0.199306	0.128138	0.158577	0.287042	0.595466	0.265748	0.558772	0.279387	0.224855	0.44207	0.329426	0.758007	0.845044	0.170141	0.370671	0.466134	0.498663	0.455689	0.249309	0.848625	0.180364	0.322178	0.445429	0.18091	0.436612	0.418246	0.448617	0.464144	0.306011	0.449486	0.490278	0.408698	0.443658	0.311248	0.785235	0.425654	0.135458	0.38563	0.567458	0.558162	0.48688	0.545116	0.634298	0.256528
0	0	0.347756	0.251625	0.280726	0.273101	0.186649	0.119295	0.161884	0.278546	0.558492	0.258216	0.530706	0.270633	0.222786	0.421377	0.316261	0.738554	0.844679	0.167653	0.361114	0.447112	0.478313	0.441914	0.238116	0.793399	0.168773	0.312377	0.426448	0.170184	0.417825	0.407533	0.430473	0.446221	0.295955	0.428574	0.46819	0.387048	0.421332	0.301973	0.735352	0.393078	0.132458	0.37677	0.538093	0.521641	0.463873	0.54074	0.626433	0.254794
0	0	0.34894	0.255178	0.290854	0.261219	0.201855	0.118864	0.145992	0.285552	0.54971	0.258004	0.524073	0.2695	0.219789	0.413036	0.313502	0.72014	0.809851	0.167237	0.364272	0.438937	0.472433	0.437891	0.223579	0.802544	0.175434	0.317859	0.422285	0.167454	0.409644	0.403041	0.430522	0.444833	0.295234	0.415334	0.463845	0.373434	0.451673	0.307129	0.713747	0.401568	0.124841	0.351099	0.523851	0.510992	0.471479	0.527072	0.641236	0.247948
0	0	0.345053	0.266243	0.307167	0.252805	0.181419	0.123177	0.163654	0.279504	0.536667	0.252521	0.511187	0.266392	0.213422	0.397206	0.306764	0.731353	0.789211	0.163586	0.358428	0.432143	0.45857	0.428449	0.226923	0.792343	0.173126	0.318766	0.400618	0.165001	0.404154	0.4072	0.43158	0.4424	0.294231	0.41349	0.463888	0.361637	0.467581	0.301723	0.741573	0.38646	0.12588	0.367515	0.539242	0.515342	0.495361	0.518621	0.637051	0.244763
0	0	0.332413	0.249602	0.273011	0.251572	0.194867	0.11813	0.160072	0.283193	0.545796	0.254438	0.516392	0.26814	0.218579	0.390908	0.301953	0.731998	0.800475	0.164128	0.358032	0.432269	0.460352	0.427006	0.21224	0.802075	0.17171	0.320936	0.39923	0.161839	0.403028	0.401524	0.424765	0.436964	0.295997	0.402025	0.465316	0.351393	0.433454	0.29774	0.722834	0.377319	0.12634	0.355959	0.524119	0.489859	0.461971	0.507019	0.647893	0.232432
0	0	0.33573	0.245705	0.265827	0.253113	0.209765	0.116189	0.164903	0.278458	0.529032	0.248338	0.499744	0.260434	0.208074	0.3773	0.292558	0.691302	0.801693	0.158887	0.348743	0.421991	0.437707	0.41677	0.184736	0.78267	0.163004	0.304626	0.38383	0.159654	0.398514	0.399668	0.430633	0.432678	0.300941	0.397937	0.471074	0.349207	0.426545	0.294657	0.728075	0.39495	0.121617	0.359307	0.545368	0.500354	0.486994	0.497506	0.641348	0.208177
0	0	0.3025	0.243983	0.263824	0.23969	0.190955	0.126132	0.156779	0.278617	0.520969	0.246571	0.499365	0.264061	0.209877	0.373461	0.286606	0.696353	0.798587	0.152183	0.343969	0.417595	0.434199	0.413527	0.21006	0.782377	0.15498	0.303147	0.365521	0.15317	0.379332	0.384413	0.41207	0.417701	0.28005	0.371266	0.461742	0.336935	0.405621	0.285318	0.716914	0.378757	0.119066	0.348587	0.515926	0.476215	0.444744	0.508058	0.654382	0.209362
0	0	0.292564	0.228956	0.248513	0.24177	0.181638	0.119964	0.158837	0.279983	0.533495	0.25007	0.51169	0.269835	0.211649	0.378808	0.293723	0.707781	0.781357	0.156062	0.352426	0.427339	0.437783	0.423606	0.208926	0.779797	0.171396	0.308906	0.376399	0.152993	0.387011	0.383685	0.419783	0.426482	0.282211	0.381635	0.48543	0.329985	0.411915	0.294457	0.710768	0.385429	0.120589	0.354377	0.517764	0.483868	0.474749	0.501097	0.653034	0.205753
[truncated: 201 more rows]
[truncated: 166 more columns]

## Sheet: AntA_raw
Calcium		1220 1.8 (Ratio F-340/F-380)	1220 1.11 (Ratio F-340/F-380)	1220 1.14 (Ratio F-340/F-380)	1220 1.27 (Ratio F-340/F-380)	1220 1.39 (Ratio F-340/F-380)	1220 1.41 (Ratio F-340/F-380)	1220 1.42 (Ratio F-340/F-380)	1220 1.50 (Ratio F-340/F-380)	1220 2.8 (Ratio F-340/F-380)	1220 2.11 (Ratio F-340/F-380)	1220 2.14 (Ratio F-340/F-380)	1220 2.27 (Ratio F-340/F-380)	1220 2.39 (Ratio F-340/F-380)	1220 2.41 (Ratio F-340/F-380)	1220 2.42 (Ratio F-340/F-380)	1220 2.50 (Ratio F-340/F-380)	1.11 3.6 (Ratio F340/F380)	1.11 3.7 (Ratio F340/F380)	1.11 3.13 (Ratio F340/F380)	1.11 3.14 (Ratio F340/F380)	1.11 3.15 (Ratio F340/F380)	1.11 3.25 (Ratio F340/F380)	1.11 3.26 (Ratio F340/F380)	1.11 4.2 (Ratio F340/F380)	1.11 4.4 (Ratio F340/F380)	1.11 4.5 (Ratio F340/F380)	1.11 4.6 (Ratio F340/F380)	1.11 4.8 (Ratio F340/F380)	1.11 4.9 (Ratio F340/F380)	1.11 4.10 (Ratio F340/F380)	1.11 4.11 (Ratio F340/F380)	1.11 4.13 (Ratio F340/F380)	1.11 4.20 (Ratio F340/F380)	1.11 4.21 (Ratio F340/F380)	1.11 4.22 (Ratio F340/F380)	1.11 4.24 (Ratio F340/F380)	1.11 4.25 (Ratio F340/F380)	1.11 4.28 (Ratio F340/F380)	1.11 4.32 (Ratio F340/F380)	1.11 4.34 (Ratio F340/F380)	1.11 4.36 (Ratio F340/F380)	1.11 4.38 (Ratio F340/F380)	1.11 4.39 (Ratio F340/F380)	1.11 4.41 (Ratio F340/F380)	1.11 4.42 (Ratio F340/F380)	1.11 4.46 (Ratio F340/F380)	1.11 4.50 (Ratio F340/F380)	11.17 1.2
[truncated: 721 more rows]
[truncated: 46 more columns]

[truncated: 5 more sheets: AntA_norm, Rot_raw, Rot_norm, DMSO_raw, DMSO_norm]
